# Supplementary material for: Behavioural, immunological and transcriptomic consequences of post-weaning social isolation and chronic celecoxib administration in mouse
Source: PLoS One. 2025 Oct 22;20(10):e0334451. doi: 10.1371/journal.pone.0334451 (PMC12543112; doi:10.1371/journal.pone.0334451)
Supplement: S1 Tables — Supplementary Table 1. This shows differential expression using log2fold changes between treatment and control groups. Supplementary Table 2. This shows full gene ontology results of DEGs between groups. Supplementary Table 3. This shows significantly enhanced cell types in DEGs between groups. Supplementary Table 4. Shows stratified linkage disequilibrium score regression (sLDSC) investigating SNP heritability in DEGs. (XLSX) [file pone.0334451.s003.xlsx]

## Sheet: Supplementary Table 1
Supplementary Table 1: Differential expression results
log2FC = Log 2 fold change of expression between treatment and control
q-value = FDR-adjusted p-value; Mean = base mean expression (counts)
Hipp. = Hippocampus; Amy. = Amygdala
SI = Social isolation; GH = group-housed (control)
CEL = Celecoxib; Veh = vehicle-treated (control)
SI vs. GH - Hipp.								SI vs. GH - Amy.								CEL vs. Veh - Hipp.								CEL vs. Veh - Amy.
	Mean	Log2FC	MGI	HGNC	p-value	q-value			Mean	Log2FC	MGI	HGNC	p-value	q-value			Mean	Log2FC	MGI	HGNC	p-value	q-value			Mean	Log2FC	MGI	HGNC	p-value	q-value
ENSMUSG00000006369	495.904	-0.819252	Fbln1	FBLN1	1.41829e-06	0.00690085		ENSMUSG00000078901	19.1046	-23.8527	Gm14440	#N/A	5.91098e-15	9.15079e-11		ENSMUSG00000058260	169.203	5.02846	Serpina9	SERPINA9	8.35227e-09	0.000119471		ENSMUSG00000029635	743.457	0.263766	Cdk8	CDK8	2.53753e-05	0.388698
ENSMUSG00000030109	37.5596	-1.56444	Slc6a12	SLC6A12	1.43255e-06	0.00690085		ENSMUSG00000024172	1526.35	-0.433598	St6gal2	ST6GAL2	2.86116e-13	2.21468e-09		ENSMUSG00000020178	2046.46	4.30112	Adora2a	ADORA2A	3.97131e-08	0.000142014		ENSMUSG00000000001	840.819	-0.0168156	Gnai3	GNAI3	0.762361	0.999794
ENSMUSG00000050926	76.218	-0.769856	Dcaf12l2	DCAF12L2	4.97287e-07	0.00690085		ENSMUSG00000052135	848.679	0.664271	Foxo6	FOXO6	1.59532e-11	8.23236e-08		ENSMUSG00000029563	515.104	1.5272	Foxp2	FOXP2	2.30462e-08	0.000142014		ENSMUSG00000000028	41.1757	-0.0198199	Cdc45	CDC45	0.940005	0.999794
ENSMUSG00000056708	2516.54	0.687474	Ier5	IER5	2.37469e-06	0.00690085		ENSMUSG00000028341	1215.76	0.819328	Nr4a3	NR4A3	2.26831e-09	8.77894e-06		ENSMUSG00000038267	2156.93	0.489439	Slc22a23	SLC22A23	3.53255e-08	0.000142014		ENSMUSG00000000037	21.6674	0.296075	Scml2	SCML2	0.372467	0.999794
ENSMUSG00000061524	457.732	-0.598762	Zic2	ZIC2	2.07429e-06	0.00690085		ENSMUSG00000031786	96.3058	1.52885	Drc7	DRC7	1.29589e-07	0.000401234		ENSMUSG00000021919	112.58	4.31982	Chat	CHAT	8.62097e-08	0.00022136		ENSMUSG00000000049	8.98237	0.135335	Apoh	APOH	0.762939	0.999794
ENSMUSG00000038760	189.55	-1.40889	Trhr	TRHR	3.32085e-06	0.00761126		ENSMUSG00000022861	2791.47	0.702273	Dgkg	DGKG	2.30639e-07	0.000595088		ENSMUSG00000023274	352.862	4.75595	Cd4	CD4	1.08328e-07	0.00022136		ENSMUSG00000000056	1495.28	0.108027	Narf	NARF	0.110531	0.999794
ENSMUSG00000045333	651.491	-0.542815	Zfp423	ZNF423	3.66681e-06	0.00761126		ENSMUSG00000051022	1039.99	-0.282255	Hs3st1	HS3ST1	2.92585e-07	0.000647072		ENSMUSG00000046480	6164.58	3.42631	Scn4b	SCN4B	1.06002e-07	0.00022136		ENSMUSG00000000058	1151.47	-0.113397	Cav2	CAV2	0.2778	0.999794
ENSMUSG00000028017	34.2575	-1.02823	Egf	EGF	5.19394e-06	0.00943349		ENSMUSG00000047259	61.1634	0.849381	Mc4r	MC4R	4.6863e-07	0.000906858		ENSMUSG00000042258	67.4638	3.38045	Isl1	ISL1	1.6768e-07	0.000299812		ENSMUSG00000000078	1871.4	-0.10516	Klf6	KLF6	0.173353	0.999794
ENSMUSG00000034361	1242.58	-0.733773	Cpne2	CPNE2	6.69805e-06	0.0102768		ENSMUSG00000021848	54.2166	1.99362	Otx2	OTX2	8.8086e-07	0.00151518		ENSMUSG00000032259	1105.74	3.44962	Drd2	DRD2	1.99636e-07	0.000317288		ENSMUSG00000000085	1168.98	0.00792025	Scmh1	SCMH1	0.918938	0.999794
ENSMUSG00000043822	135.431	0.656465	Adamtsl5	ADAMTSL5	7.0728e-06	0.0102768		ENSMUSG00000016024	129.817	1.19498	Lbp	LBP	1.01743e-06	0.00157509		ENSMUSG00000029516	4780.38	0.475176	Cit	CIT	7.36461e-07	0.000957666		ENSMUSG00000000088	2693.88	-0.00728073	Cox5a	COX5A	0.921956	0.999794
ENSMUSG00000020427	443.968	-0.644447	Igfbp3	IGFBP3	8.92788e-06	0.0104762		ENSMUSG00000019894	2066.98	0.289157	Slc6a15	#N/A	1.44328e-06	0.00193388		ENSMUSG00000066197	128.198	2.02146	Gpr139	GPR139	6.97346e-07	0.000957666		ENSMUSG00000000093	74.6785	-0.0640524	Tbx2	TBX2	0.674432	0.999794
ENSMUSG00000024647	525.611	0.585346	Cbln2	CBLN2	9.37308e-06	0.0104762		ENSMUSG00000041836	1400.63	0.484734	Ptpre	PTPRE	1.49904e-06	0.00193388		ENSMUSG00000026970	637.235	0.637021	Rbms1	RBMS1	1.14116e-06	0.00110879		ENSMUSG00000000120	71.1085	-0.113505	Ngfr	NGFR	0.690789	0.999794
ENSMUSG00000030882	90.2535	-0.787532	Dnhd1	DNHD1	8.54764e-06	0.0104762		ENSMUSG00000036169	101.118	1.68363	Sostdc1	SOSTDC1	1.70775e-06	0.00203367		ENSMUSG00000039601	6098.93	0.74088	Rcan2	RCAN2	1.13219e-06	0.00110879		ENSMUSG00000000125	52.4956	-0.388168	Wnt3	WNT3	0.0744451	0.999794
ENSMUSG00000017897	85.5889	-0.927839	Eya2	EYA2	1.76511e-05	0.0183193		ENSMUSG00000021508	3983.64	-0.218285	Cxcl14	CXCL14	2.44669e-06	0.00248636		ENSMUSG00000047606	221.151	0.936761	Ankrd34c	ANKRD34C	1.13755e-06	0.00110879		ENSMUSG00000000126	701.591	0.138476	Wnt9a	WNT9A	0.399753	0.999794
ENSMUSG00000045761	64.9485	-0.890606	Togaram2	TOGARAM2	1.96194e-05	0.0190046		ENSMUSG00000047606	356.866	-0.560211	Ankrd34c	ANKRD34C	2.56972e-06	0.00248636		ENSMUSG00000057719	239.171	3.89922	Sh3rf2	SH3RF2	1.16274e-06	0.00110879		ENSMUSG00000000127	433.053	0.0472486	Fer	FER	0.507265	0.999794
ENSMUSG00000030551	1433.5	-1.01399	Nr2f2	NR2F2	2.45361e-05	0.019806		ENSMUSG00000051401	581.327	-0.346048	Kctd16	KCTD16	2.28288e-06	0.00248636		ENSMUSG00000026447	750.435	0.685077	Pik3c2b	PIK3C2B	2.0846e-06	0.00166535		ENSMUSG00000000131	2620.43	0.0436636	Xpo6	XPO6	0.396599	0.999794
ENSMUSG00000034701	617.765	-0.419679	Neurod1	NEUROD1	2.41153e-05	0.019806		ENSMUSG00000048450	186.746	0.828895	Msx1	MSX1	3.41618e-06	0.00311093		ENSMUSG00000031506	52.5809	2.86205	Ptpn7	PTPN7	1.87651e-06	0.00166535		ENSMUSG00000000134	1042.52	0.0909292	Tfe3	TFE3	0.206699	0.999794
ENSMUSG00000049807	5138.11	0.263863	Arhgap23	ARHGAP23	2.24087e-05	0.019806		ENSMUSG00000048218	360.989	0.824859	Amigo2	AMIGO2	3.65876e-06	0.00314674		ENSMUSG00000075289	264.855	0.69886	Carns1	CARNS1	2.09566e-06	0.00166535		ENSMUSG00000000142	869.01	0.0956082	Axin2	AXIN2	0.164575	0.999794
ENSMUSG00000034949	1808.3	-0.281775	Zfr2	ZFR2	3.26573e-05	0.0249743		ENSMUSG00000019080	179.608	-0.605881	Mfsd3	MFSD3	4.91513e-06	0.00351998		ENSMUSG00000041460	90.2621	1.22053	Cacna2d4	CACNA2D4	2.47442e-06	0.00186285		ENSMUSG00000000148	563.096	0.0135544	Brat1	BRAT1	0.85796	0.999794
ENSMUSG00000001506	454.769	-0.792145	Col1a1	COL1A1	4.00649e-05	0.0275819		ENSMUSG00000026579	104.169	1.75284	F5	F5	4.94218e-06	0.00351998		ENSMUSG00000039079	44.7807	1.98228	Trhr2	#N/A	3.43994e-06	0.00240426		ENSMUSG00000000149	3340.92	-0.110091	Gna12	GNA12	0.0817662	0.999794
ENSMUSG00000028034	2396.98	-0.228411	Fubp1	FUBP1	4.18507e-05	0.0275819		ENSMUSG00000028172	120.275	1.13559	Tacr3	TACR3	4.8207e-06	0.00351998		ENSMUSG00000051111	1322.62	1.11908	Sv2c	SV2C	3.52974e-06	0.00240426		ENSMUSG00000000154	15.7081	0.324248	Slc22a18	SLC22A18	0.279537	0.999794
ENSMUSG00000033763	8366.26	-0.193165	Mtss1l	#N/A	4.1253e-05	0.0275819		ENSMUSG00000029265	1593.06	0.207085	Dr1	DR1	5.00223e-06	0.00351998		ENSMUSG00000100241	77.6335	3.52258	Slc18a3	SLC18A3	3.72487e-06	0.00242184		ENSMUSG00000000159	7.78171	-0.454967	Igsf5	#N/A	0.282851	0.999794
ENSMUSG00000074971	98.5565	-1.0241	Fibin	FIBIN	4.36603e-05	0.0275819		ENSMUSG00000047230	57.2844	2.26061	Cldn2	CLDN2	5.26193e-06	0.00354174		ENSMUSG00000027422	2297.08	0.288328	Rrbp1	RRBP1	4.2568e-06	0.00264736		ENSMUSG00000000167	27.5205	0.528196	Pih1d2	PIH1D2	0.0169997	0.999794
ENSMUSG00000030104	501.958	0.29646	Edem1	EDEM1	4.65497e-05	0.028182		ENSMUSG00000025810	972.716	0.681419	Nrp1	NRP1	6.05116e-06	0.00390325		ENSMUSG00000045613	432.614	0.805179	Chrm2	CHRM2	4.56995e-06	0.00272369		ENSMUSG00000000168	3630.23	0.0834679	Dlat	DLAT	0.173766	0.999794
ENSMUSG00000022139	6452.7	0.20127	Mbnl2	MBNL2	5.1261e-05	0.0297929		ENSMUSG00000055235	42.9944	1.67182	Wdr86	WDR86	7.46512e-06	0.0044449		ENSMUSG00000041301	24.1029	1.70077	Cftr	CFTR	5.60125e-06	0.00320481		ENSMUSG00000000171	1736.39	-0.0363597	Sdhd	SDHD	0.596374	0.999794
ENSMUSG00000030616	1708.05	0.643641	Sytl2	SYTL2	5.63528e-05	0.0314926		ENSMUSG00000071757	688.623	0.307725	Zhx2	ZHX2	7.18522e-06	0.0044449		ENSMUSG00000039717	2039.97	-0.313351	Ralyl	RALYL	6.10369e-06	0.00326893		ENSMUSG00000000182	9.43868	-0.286443	Fgf23	FGF23	0.488878	0.999794
ENSMUSG00000029361	3026.5	-0.631624	Nos1	NOS1	5.9662e-05	0.032107		ENSMUSG00000026701	5520.66	-0.174069	Prdx6	PRDX6	8.83589e-06	0.0048853		ENSMUSG00000070720	146.092	1.80459	Tmem200b	TMEM200B	6.17037e-06	0.00326893		ENSMUSG00000000184	2382	0.19339	Ccnd2	CCND2	0.170942	0.999794
ENSMUSG00000022525	605.541	0.507867	Hrasls	#N/A	6.43513e-05	0.0333622		ENSMUSG00000031133	365.508	0.481833	Arhgef6	ARHGEF6	8.56985e-06	0.0048853		ENSMUSG00000056492	1055.79	0.349334	Adgrf5	ADGRF5	6.4084e-06	0.00327378		ENSMUSG00000000194	1621.97	0.00879178	Gpr107	GPR107	0.885641	0.999794
ENSMUSG00000044361	24.2678	-1.07328	BC024139	#N/A	6.65866e-05	0.0333622		ENSMUSG00000027520	941.328	0.584004	Zdbf2	ZDBF2	9.46335e-06	0.0050518		ENSMUSG00000039523	1263.22	0.241313	Cep104	CEP104	7.29219e-06	0.00359681		ENSMUSG00000000197	3259.55	0.0943979	Nalcn	NALCN	0.092202	0.999794
ENSMUSG00000028838	2561.98	0.276695	Extl1	EXTL1	7.20705e-05	0.0337802		ENSMUSG00000052459	20634.7	0.206575	Atp6v1a	ATP6V1A	1.0031e-05	0.00517635		ENSMUSG00000024044	6477.27	0.403169	Epb41l3	EPB41L3	1.02982e-05	0.0043325		ENSMUSG00000000202	902.01	0.105714	Btbd17	BTBD17	0.425296	0.999794
ENSMUSG00000041577	875.77	-0.672541	Prelp	PRELP	7.1327e-05	0.0337802		ENSMUSG00000029135	1527.58	0.494405	Fosl2	FOSL2	1.11819e-05	0.00558409		ENSMUSG00000027849	748.472	2.1137	Syt6	SYT6	9.08739e-06	0.0043325		ENSMUSG00000000214	46.7863	-0.036695	Th	TH	0.900646	0.999794
ENSMUSG00000017493	2900.75	0.377017	Igfbp4	IGFBP4	7.62494e-05	0.034622		ENSMUSG00000000202	940.204	-0.293418	Btbd17	BTBD17	1.28362e-05	0.00579122		ENSMUSG00000034936	506.518	1.23981	Arl4d	ARL4D	9.64118e-06	0.0043325		ENSMUSG00000000223	2128.46	0.114132	Drp2	DRP2	0.184647	0.999794
ENSMUSG00000037681	62.7591	-1.17768	Esyt3	ESYT3	8.37511e-05	0.0368759		ENSMUSG00000018476	1168.67	0.365399	Kdm6b	KDM6B	1.38412e-05	0.00579122		ENSMUSG00000035770	7867.16	0.200419	Dync1li2	DYNC1LI2	1.01634e-05	0.0043325		ENSMUSG00000000247	2922.76	-0.101349	Lhx2	LHX2	0.45917	0.999794
ENSMUSG00000018470	1313.8	0.58541	Kcnab3	KCNAB3	0.000101238	0.0432525		ENSMUSG00000020101	866.725	-0.309877	Vsir	VSIR	1.36424e-05	0.00579122		ENSMUSG00000055003	1984.53	0.595024	Lrtm2	LRTM2	9.78126e-06	0.0043325		ENSMUSG00000000253	1019.02	0.0199078	Gmpr	GMPR	0.770929	0.999794
ENSMUSG00000039385	790.141	0.609989	Cdh6	CDH6	0.000104187	0.0432525		ENSMUSG00000020374	1124.47	-0.605256	Rasgef1c	RASGEF1C	1.27481e-05	0.00579122		ENSMUSG00000001156	741.01	0.368142	Mxd1	MXD1	1.31901e-05	0.00539062		ENSMUSG00000000263	18.7288	0.0695504	Glra1	GLRA1	0.877146	0.999794
ENSMUSG00000026604	502.049	-0.729169	Ptpn14	PTPN14	0.000108937	0.0437831		ENSMUSG00000036943	1947.39	0.201944	Rab8b	RAB8B	1.25095e-05	0.00579122		ENSMUSG00000028072	54.3097	4.01403	Ntrk1	NTRK1	1.57678e-05	0.00626506		ENSMUSG00000000266	666.689	0.0647716	Mid2	MID2	0.358264	0.999794
ENSMUSG00000044005	566.805	0.455204	Gls2	#N/A	0.000111492	0.0437831		ENSMUSG00000056427	1636.29	0.403218	Slit3	SLIT3	1.36974e-05	0.00579122		ENSMUSG00000026452	2015.83	1.12653	Syt2	SYT2	1.66517e-05	0.00642549		ENSMUSG00000000275	173.566	0.0180452	Trim25	TRIM25	0.888245	0.999794
ENSMUSG00000004885	77.6565	-0.938902	Crabp2	CRABP2	0.000151703	0.0460692		ENSMUSG00000030256	1594.62	0.336124	Bhlhe41	BHLHE41	1.46106e-05	0.0059523		ENSMUSG00000033278	1267.48	0.385071	Ptprm	PTPRM	1.70699e-05	0.00642549		ENSMUSG00000000276	2895.95	0.0556601	Dgke	DGKE	0.372583	0.999794
ENSMUSG00000015766	1139.65	-0.287009	Eps8	EPS8	0.000164872	0.0460692		ENSMUSG00000020290	2205.89	0.210214	Xpo1	XPO1	1.88715e-05	0.00749103		ENSMUSG00000060510	990.236	0.273155	Zfp266	ZNF266	1.78384e-05	0.00654259		ENSMUSG00000000278	482.066	-0.0104956	Scpep1	SCPEP1	0.88218	0.999794
ENSMUSG00000020080	256.936	0.792794	Hkdc1	HKDC1	0.000133351	0.0460692		ENSMUSG00000024076	110.569	0.746513	Vit	VIT	2.07938e-05	0.00766451		ENSMUSG00000026610	897.369	0.68213	Esrrg	ESRRG	1.94969e-05	0.00697208		ENSMUSG00000000282	1800.03	0.10367	Mnt	MNT	0.200686	0.999794
ENSMUSG00000024430	240.244	0.626206	Cabyr	CABYR	0.000158644	0.0460692		ENSMUSG00000033722	242.356	-0.622906	BC034090	KIAA1614	2.03315e-05	0.00766451		ENSMUSG00000022076	138.675	1.34017	Klhl1	KLHL1	2.02334e-05	0.00705899		ENSMUSG00000000290	125.205	0.148358	Itgb2	ITGB2	0.159293	0.999794
ENSMUSG00000025969	1671.46	-0.665519	Nrp2	NRP2	0.000151843	0.0460692		ENSMUSG00000040653	655.239	0.299008	Ppp1r14c	PPP1R14C	1.99846e-05	0.00766451		ENSMUSG00000022054	10845.7	0.661569	Nefm	#N/A	2.14854e-05	0.00731731		ENSMUSG00000000295	206.006	-0.029268	Hddc2	HDDC2	0.828275	0.999794
ENSMUSG00000029088	1473.85	0.268082	Kcnip4	KCNIP4	0.000163736	0.0460692		ENSMUSG00000031376	4234.01	0.289818	Atp2b3	ATP2B3	2.16483e-05	0.00779388		ENSMUSG00000071234	1982.42	2.43755	Syndig1l	SYNDIG1L	2.34381e-05	0.00779671		ENSMUSG00000000296	612.309	0.0483023	Tpd52l1	TPD52L1	0.665219	0.999794
ENSMUSG00000030108	275.657	-0.878889	Slc6a13	SLC6A13	0.000127118	0.0460692		ENSMUSG00000003526	739.812	-0.353225	Prodh	0	2.2303e-05	0.00780488		ENSMUSG00000039103	463.378	2.52258	Nexn	NEXN	2.526e-05	0.00821181		ENSMUSG00000000301	46.7075	-0.133298	Pemt	PEMT	0.528718	0.999794
ENSMUSG00000032556	163.867	0.489404	Bfsp2	BFSP2	0.000155581	0.0460692		ENSMUSG00000026051	122.303	1.64786	1500015O10Rik	#N/A	2.26871e-05	0.00780488		ENSMUSG00000007739	2809.3	-0.200143	Cct4	CCT4	2.61721e-05	0.00823625		ENSMUSG00000000303	93.9464	-0.0309481	Cdh1	CDH1	0.916423	0.999794
ENSMUSG00000040569	50.0944	-0.945194	Slc26a7	SLC26A7	0.000151264	0.0460692		ENSMUSG00000020912	561.342	-0.418843	Krt12	KRT12	2.95153e-05	0.00993317		ENSMUSG00000031074	36.3993	2.9152	Fgf3	FGF3	2.7012e-05	0.00823625		ENSMUSG00000000305	1185.94	0.00649683	Cdh4	CDH4	0.979445	0.999794
ENSMUSG00000046818	648.801	0.673678	Ddit4l	DDIT4L	0.000139672	0.0460692		ENSMUSG00000026686	7.11967	2.514	Lmx1a	LMX1A	3.11141e-05	0.0102485		ENSMUSG00000032269	281.08	-0.674652	Htr3a	HTR3A	2.76384e-05	0.00823625		ENSMUSG00000000308	6070.16	0.0374473	Ckmt1	CKMT1B	0.557702	0.999794
ENSMUSG00000051323	2440.39	-0.449344	Pcdh19	PCDH19	0.000149272	0.0460692		ENSMUSG00000054893	466.028	0.374207	Zfp667	ZNF667	3.239e-05	0.0104465		ENSMUSG00000039943	1577.16	0.919814	Plcb4	PLCB4	2.73418e-05	0.00823625		ENSMUSG00000000317	51.821	-0.0419979	Bcl6b	BCL6B	0.809964	0.999794
ENSMUSG00000053164	96.3736	0.959487	Gpr21	GPR21	0.000164723	0.0460692		ENSMUSG00000079436	96.2101	1.67365	Kcnj13	KCNJ13	3.59839e-05	0.0113687		ENSMUSG00000020661	2152.04	0.374865	Dnmt3a	DNMT3A	2.84781e-05	0.00829953		ENSMUSG00000000318	12.6481	0.711781	Clec10a	CLEC10A	0.0344371	0.999794
ENSMUSG00000055653	183.602	-0.926588	Gpc3	GPC3	0.000131786	0.0460692		ENSMUSG00000028197	44.9763	-1.63817	Col24a1	#N/A	3.85889e-05	0.0117209		ENSMUSG00000022358	801.457	0.908758	Fbxo32	FBXO32	2.90112e-05	0.00829953		ENSMUSG00000000320	21.1129	0.118336	Alox12	ALOX12	0.62762	0.999794
ENSMUSG00000057751	154.645	-0.796417	Megf6	MEGF6	0.000134143	0.0460692		ENSMUSG00000039672	57.9481	2.51875	Kcne2	KCNE2	3.93701e-05	0.0117209		ENSMUSG00000043822	165.69	0.94671	Adamtsl5	ADAMTSL5	3.29038e-05	0.00905108		ENSMUSG00000000326	2497.58	-0.0267459	Comt	COMT	0.627646	0.999794
ENSMUSG00000075270	280.429	-0.713864	Pde11a	PDE11A	0.000159225	0.0460692		ENSMUSG00000047921	2529.16	0.204537	Trappc9	TRAPPC9	3.8948e-05	0.0117209		ENSMUSG00000068696	5480.1	2.72583	Gpr88	GPR88	3.27529e-05	0.00905108		ENSMUSG00000000339	1353.92	-0.0126155	Rtca	RTCA	0.835314	0.999794
ENSMUSG00000018171	3257.31	0.22277	Vmp1	VMP1	0.00016944	0.0464522		ENSMUSG00000021814	2915.77	0.157509	Anxa7	ANXA7	4.25551e-05	0.0121999		ENSMUSG00000022095	1512.75	0.364897	Fam160b2	FAM160B2	3.49433e-05	0.00931931		ENSMUSG00000000340	566.165	-0.0106803	Dbt	DBT	0.878871	0.999794
ENSMUSG00000013584	232.124	-0.918449	Aldh1a2	ALDH1A2	0.000181677	0.0488846		ENSMUSG00000029608	16580.3	-0.394618	Rph3a	RPH3A	4.21409e-05	0.0121999		ENSMUSG00000038805	550.843	2.99064	Six3	SIX3	3.58335e-05	0.00931931		ENSMUSG00000000346	3254.43	-0.087693	Dazap2	DAZAP2	0.0588682	0.999794
ENSMUSG00000056870	88.5386	-0.629071	Gulp1	GULP1	0.000186114	0.0491678		ENSMUSG00000016763	1957.7	-0.535611	Scube1	SCUBE1	4.58254e-05	0.0128986		ENSMUSG00000053024	4521.27	0.543019	Cntn2	CNTN2	3.53945e-05	0.00931931		ENSMUSG00000000355	659.171	0.00905355	Mcts1	#N/A	0.905884	0.999794
ENSMUSG00000011148	624.156	0.441332	Adssl1	ADSS1	0.000197916	0.0513523		ENSMUSG00000030850	2587.26	0.221671	Ate1	ATE1	4.70484e-05	0.0130064		ENSMUSG00000050473	209.574	2.50228	Slc35d3	SLC35D3	3.68599e-05	0.00941506		ENSMUSG00000000359	11.9202	-0.491473	Rem1	REM1	0.178632	0.999794
ENSMUSG00000019874	793.9	-0.534985	Fabp7	FABP7	0.000210924	0.0532423		ENSMUSG00000032246	41.4341	1.68621	Calml4	CALML4	5.20523e-05	0.0141372		ENSMUSG00000019990	1459.06	1.6454	Pde7b	PDE1B	4.16007e-05	0.0104396		ENSMUSG00000000365	25.7004	-0.0717277	Rnf17	RNF17	0.864465	0.999794
ENSMUSG00000071379	1806.62	-0.684679	Hpcal1	HPCAL1	0.00021253	0.0532423		ENSMUSG00000005268	186.137	1.83144	Prlr	PRLR	5.31682e-05	0.0141913		ENSMUSG00000038400	1767.89	0.852434	Pmepa1	PMEPA1	4.26491e-05	0.0105182		ENSMUSG00000000374	3129.97	0.0161303	Trappc10	TRAPPC10	0.691683	0.999794
ENSMUSG00000002012	1952.47	-0.368901	Pnck	PNCK	0.000217746	0.0535043		ENSMUSG00000058488	417.903	1.49977	Kl	KL	5.93595e-05	0.0155753		ENSMUSG00000022641	1004.81	0.390478	Bbx	BBX	4.52608e-05	0.0107902		ENSMUSG00000000378	1474.75	0.00928423	Ccm2	CCM2	0.870059	0.999794
ENSMUSG00000003657	1035.82	-0.962856	Calb2	CALB2	0.00022094	0.0535043		ENSMUSG00000020427	466.051	0.535744	Igfbp3	IGFBP3	6.05935e-05	0.0156341		ENSMUSG00000060257	849.839	0.524418	Scrt2	SCRT2	4.47902e-05	0.0107902		ENSMUSG00000000384	736.672	0.0151122	Tbrg4	TBRG4	0.791859	0.999794
ENSMUSG00000017400	2977.18	0.445441	Stac2	STAC2	0.000227278	0.0541369		ENSMUSG00000048612	149.363	0.810314	Myof	MYOF	6.34955e-05	0.0160257		ENSMUSG00000021108	277.672	1.47938	Prkch	PRKCH	4.82364e-05	0.0107984		ENSMUSG00000000392	51.6993	-0.00543585	Fap	FAP	0.986733	0.999794
ENSMUSG00000063564	364.767	-0.86582	Col23a1	COL23A1	0.000231849	0.054335		ENSMUSG00000074457	1697.29	-0.146847	S100a16	S100A16	6.41815e-05	0.0160257		ENSMUSG00000032578	192.214	0.888973	Cish	CISH	4.81021e-05	0.0107984		ENSMUSG00000000399	3249.84	-0.0370157	Ndufa9	NDUFA9	0.454447	0.999794
ENSMUSG00000016494	1763.09	0.594087	Cd34	CD34	0.000251041	0.0552043		ENSMUSG00000035357	1572.79	-0.349326	Pdzrn3	PDZRN3	7.6952e-05	0.0177805		ENSMUSG00000038872	501.277	1.16421	Zfhx3	ZFHX3	4.83148e-05	0.0107984		ENSMUSG00000000402	79.9483	-0.0591144	Egfl6	EGFL6	0.684162	0.999794
ENSMUSG00000020090	90.4733	-0.791757	Npffr1	NPFFR1	0.000242637	0.0552043		ENSMUSG00000044288	5736.97	0.408295	Cnr1	CNR1	7.39506e-05	0.0177805		ENSMUSG00000041930	434.703	0.810485	Fam222a	FAM222A	4.6946e-05	0.0107984		ENSMUSG00000000409	42.0878	-0.303214	Lck	LCK	0.317825	0.999794
ENSMUSG00000021214	48.952	0.927924	Akr1c18	#N/A	0.000261353	0.0552043		ENSMUSG00000046447	100687	-0.545665	Camk2n1	CAMK2N1	7.62443e-05	0.0177805		ENSMUSG00000026834	798.369	0.795621	Acvr1c	ACVR1C	5.1217e-05	0.0109858		ENSMUSG00000000416	2630.38	0.146236	Cttnbp2	CTTNBP2	0.102114	0.999794
ENSMUSG00000021830	2625.64	0.144853	Txndc16	TXNDC16	0.000263965	0.0552043		ENSMUSG00000051379	1183.58	0.261822	Flrt3	FLRT3	7.57658e-05	0.0177805		ENSMUSG00000027716	391.763	0.900937	Trpc3	TRPC3	5.0741e-05	0.0109858		ENSMUSG00000000420	1559.92	-0.0104354	Galnt1	GALNT1	0.809217	0.999794
ENSMUSG00000022044	5672.5	0.19681	Stmn4	STMN4	0.000265953	0.0552043		ENSMUSG00000091722	343.126	0.397036	Siah3	SIAH3	7.36578e-05	0.0177805		ENSMUSG00000037376	820.798	-0.235075	Trmt6	TRMT6	5.14576e-05	0.0109858		ENSMUSG00000000439	1049	0.017998	Mkrn2	MKRN2	0.785444	0.999794
ENSMUSG00000033453	176.967	-0.431136	Adamts15	ADAMTS15	0.000244229	0.0552043		ENSMUSG00000036885	1051.25	0.284749	Arhgef26	ARHGEF26	7.83133e-05	0.0178289		ENSMUSG00000000552	2491.31	0.392305	Zfp385a	#N/A	5.80111e-05	0.0110639		ENSMUSG00000000440	82.6261	-0.00578357	Pparg	PPARG	0.979872	0.999794
ENSMUSG00000042688	1632.68	0.412516	Mapk6	MAPK6	0.000261492	0.0552043		ENSMUSG00000031351	48.2474	0.883161	Zfp185	ZNF185	8.53952e-05	0.0191595		ENSMUSG00000001942	588.055	0.453225	Siae	SIAE	5.36989e-05	0.0110639		ENSMUSG00000000441	1544.18	-0.0261278	Raf1	RAF1	0.701271	0.999794
ENSMUSG00000048385	6397.53	0.387274	Scrt1	SCRT1	0.000247289	0.0552043		ENSMUSG00000023992	377.211	-0.261979	Trem2	TREM2	8.8127e-05	0.0192154		ENSMUSG00000009734	119.76	1.34385	Pou6f2	POU6F2	5.74214e-05	0.0110639		ENSMUSG00000000486	36.146	-0.138563	37135	#N/A	0.434768	0.999794
ENSMUSG00000046714	69.9773	-0.887126	Foxc2	FOXC2	0.000269901	0.0552346		ENSMUSG00000062232	6194.66	0.17875	Rapgef2	RAPGEF2	8.7838e-05	0.0192154		ENSMUSG00000027508	746.695	0.284638	Pag1	PAG1	5.47565e-05	0.0110639		ENSMUSG00000000489	1001.32	0.0730381	Pdgfb	PDGFB	0.408228	0.999794
ENSMUSG00000027489	1093.29	0.557325	Necab3	NECAB3	0.000309552	0.0573591		ENSMUSG00000028411	949.75	-0.188866	Aptx	APTX	9.67094e-05	0.0207252		ENSMUSG00000038780	1598.59	0.349782	Smurf1	SMURF1	5.41055e-05	0.0110639		ENSMUSG00000000530	438.579	0.301855	Acvrl1	ACVRL1	0.0459748	0.999794
ENSMUSG00000029053	8343.79	0.198995	Prkcz	PRKCZ	0.000288666	0.0573591		ENSMUSG00000037086	22.9167	2.1542	Prr32	PRR32	9.77287e-05	0.0207252		ENSMUSG00000039637	2049	0.340169	Coro7	CORO7-PAM16	5.54556e-05	0.0110639		ENSMUSG00000000531	2094.1	0.0514431	Grasp	#N/A	0.482072	0.999794
ENSMUSG00000032902	1334.35	0.216566	Slc16a1	SLC16A1	0.000299882	0.0573591		ENSMUSG00000032033	201.362	-0.609241	Barx2	BARX2	0.000103272	0.0216048		ENSMUSG00000061718	11602.7	2.31267	Ppp1r1b	PPP1R1B	5.67892e-05	0.0110639		ENSMUSG00000000532	5138.84	0.0715821	Acvr1b	ACVR1B	0.305594	0.999794
ENSMUSG00000033498	33.2571	-0.962106	Strc	STRC	0.000314544	0.0573591		ENSMUSG00000000184	2947.7	0.424404	Ccnd2	CCND2	0.000113092	0.0220726		ENSMUSG00000110086	204.389	2.15427	Gm45623	SMIM32	5.5864e-05	0.0110639		ENSMUSG00000000538	9340.54	0.0178328	Tom1l2	TOM1L2	0.648935	0.999794
ENSMUSG00000037010	673.853	0.552072	Apln	APLN	0.000300001	0.0573591		ENSMUSG00000021567	155.293	0.85088	Nkd2	NKD2	0.000112093	0.0220726		ENSMUSG00000034327	371.51	0.599743	Kctd9	KCTD9	6.07219e-05	0.0114285		ENSMUSG00000000552	2462.41	0.0628074	Zfp385a	#N/A	0.494246	0.999794
ENSMUSG00000038855	1427.48	-0.256838	Itpkb	ITPKB	0.000312686	0.0573591		ENSMUSG00000028527	2144.17	0.425146	Ak4	AK4	0.000114063	0.0220726		ENSMUSG00000057530	1997.22	0.649224	Ece1	ECE1	6.19965e-05	0.0115169		ENSMUSG00000000555	101.037	0.478878	Itga5	#N/A	0.0415227	0.999794
ENSMUSG00000041459	4324.45	-0.197814	Tardbp	TARDBP	0.000312027	0.0573591		ENSMUSG00000031104	737.858	-0.227539	Rab33a	RAB33A	0.000107045	0.0220726		ENSMUSG00000037771	5244.68	0.732476	Slc32a1	SLC32A1	6.32684e-05	0.0116024		ENSMUSG00000000560	2141.03	0.042178	Gabra2	GABRA2	0.695663	0.999794
ENSMUSG00000044017	89.34	0.891089	Adgrd1	ADGRD1	0.000303696	0.0573591		ENSMUSG00000068323	51.8877	2.27226	Slc4a5	SLC4A5	0.000112268	0.0220726		ENSMUSG00000028104	701.206	-0.353835	Polr3gl	#N/A	6.42355e-05	0.0116307		ENSMUSG00000000561	1273.78	0.0614328	Wdr77	WDR77	0.323674	0.999794
ENSMUSG00000067786	10806.4	-0.834	Nnat	#N/A	0.000315811	0.0573591		ENSMUSG00000072214	32032.1	-0.295709	38596	#N/A	0.0001105	0.0220726		ENSMUSG00000021451	2407.84	0.383931	Sema4d	SEMA4D	6.56095e-05	0.011731		ENSMUSG00000000562	22.9752	0.0311939	Adora3	ADORA3	0.896021	0.999794
ENSMUSG00000024998	328.349	-0.677905	Plce1	PLCE1	0.000321358	0.057646		ENSMUSG00000027864	1633.86	-0.461855	Ptgfrn	PTGFRN	0.00012065	0.0221795		ENSMUSG00000020599	1938.64	2.3986	Rgs9	RGS9	6.83505e-05	0.0118982		ENSMUSG00000000563	6249.57	-0.0176307	Atp5f1	#N/A	0.779272	0.999794
ENSMUSG00000025025	2311.25	0.246483	Mxi1	MXI1	0.000345795	0.0599879		ENSMUSG00000030539	642.014	0.204066	Sema4b	SEMA4B	0.000121779	0.0221795		ENSMUSG00000031551	59.7216	3.2345	Ido1	#N/A	6.90403e-05	0.0118982		ENSMUSG00000000567	1316.31	-0.0277546	Sox9	SOX9	0.655699	0.999794
ENSMUSG00000025207	692.49	-0.310282	Sema4g	SEMA4G	0.000340973	0.0599879		ENSMUSG00000034040	2993.3	0.373194	Galnt17	GALNT17	0.000120725	0.0221795		ENSMUSG00000032840	896.267	0.239168	2410131K14Rik	#N/A	6.80383e-05	0.0118982		ENSMUSG00000000568	6009.01	0.0544634	Hnrnpd	HNRNPD	0.377087	0.999794
ENSMUSG00000027015	119.663	-0.485602	Cybrd1	CYBRD1	0.000348595	0.0599879		ENSMUSG00000038206	535.801	-0.462827	Fbxo8	FBXO8	0.00011931	0.0221795		ENSMUSG00000025154	108.326	0.469678	Arhgap19	ARHGAP19-SLIT1	7.17218e-05	0.0119604		ENSMUSG00000000579	79.3186	-0.0590282	Dynlt1c	DYNLT1	0.739806	0.999794
ENSMUSG00000029675	305.738	-0.629364	Eln	ELN	0.000350927	0.0599879		ENSMUSG00000047712	1267.57	0.45394	Ust	UST	0.000120569	0.0221795		ENSMUSG00000041842	181.364	0.836525	Fhdc1	FHDC1	7.0238e-05	0.0119604		ENSMUSG00000000581	1031.93	-0.00266416	C1d	C1D	0.9795	0.999794
ENSMUSG00000039601	5341.04	0.41981	Rcan2	RCAN2	0.000359464	0.0607328		ENSMUSG00000023043	31.4197	1.68733	Krt18	KRT18	0.000132164	0.0237911		ENSMUSG00000044243	71.7909	-0.63955	Bhlha9	BHLHA9	7.19095e-05	0.0119604		ENSMUSG00000000594	1880.54	-0.0874996	Gm2a	GM2A	0.104443	0.999794
ENSMUSG00000049630	4114.61	-0.361445	C1ql3	C1QL3	0.000379447	0.0633043		ENSMUSG00000030528	126.121	-0.561532	Blm	BLM	0.000137463	0.0244605		ENSMUSG00000041112	3073.4	0.58092	Elmo1	ELMO1	7.30883e-05	0.0120167		ENSMUSG00000000600	1220.32	0.000794294	Krit1	KRIT1	0.986653	0.999794
ENSMUSG00000089762	830.576	0.410706	Ier5l	IER5L	0.000383398	0.0633043		ENSMUSG00000007415	2889.63	-0.136032	Gatad1	GATAD1	0.000145338	0.025568		ENSMUSG00000044499	201.653	1.08971	Hs3st5	HS3ST5	7.93322e-05	0.0128951		ENSMUSG00000000605	6642.13	0.0303151	Clcn4	CLCN4	0.477109	0.999794
ENSMUSG00000010122	99.6974	-0.775985	Slc47a1	SLC47A1	0.000392437	0.0633505		ENSMUSG00000028004	485.068	1.04352	Npy2r	NPY2R	0.000147618	0.0256541		ENSMUSG00000035828	1234.6	0.371816	Pim3	PIM3	8.33945e-05	0.0134031		ENSMUSG00000000627	1853.54	0.0858461	Sema4f	SEMA4F	0.17589	0.999794
ENSMUSG00000021136	500.423	-0.608457	Smoc1	SMOC1	0.000396758	0.0633505		ENSMUSG00000037536	3417.69	-0.233747	Fbxo34	FBXO34	0.000149142	0.0256541		ENSMUSG00000025880	1114.59	0.483638	Smad7	SMAD7	8.98006e-05	0.0140947		ENSMUSG00000000628	129.095	0.134928	Hk2	HK2	0.341646	0.999794
ENSMUSG00000048142	13081.9	0.342456	Nat8l	NAT8L	0.000391853	0.0633505		ENSMUSG00000024376	143.455	0.801465	Epb41l4a	EPB41L4A	0.000155844	0.0262241		ENSMUSG00000040724	8318.29	0.419716	Kcna2	KCNA2	9.06541e-05	0.0140947		ENSMUSG00000000631	7231.12	0.0695888	Myo18a	MYO18A	0.441943	0.999794
ENSMUSG00000030259	566.333	-0.388637	Rassf8	RASSF8	0.000407338	0.0638455		ENSMUSG00000060166	5026.6	-0.331442	Zdhhc8	ZDHHC8	0.000154918	0.0262241		ENSMUSG00000042524	1511.68	0.636751	Sun2	SUN2	9.00712e-05	0.0140947		ENSMUSG00000000632	7104.15	0.104497	Sez6	SEZ6	0.351811	0.999794
ENSMUSG00000032092	43.4751	-0.974827	Mpzl2	MPZL2	0.000408647	0.0638455		ENSMUSG00000030403	415.295	0.290981	Vasp	VASP	0.00015834	0.0263577		ENSMUSG00000028661	200.96	0.683977	Epha8	EPHA8	9.93051e-05	0.0149522		ENSMUSG00000000682	25.8666	-0.063022	Cd52	CD52	0.782107	0.999794
ENSMUSG00000039154	511.446	0.353764	Shd	SHD	0.000419682	0.0648721		ENSMUSG00000091243	231.95	0.706929	Vgll3	VGLL3	0.000165974	0.0273346		ENSMUSG00000042129	197.236	0.89688	Rassf4	RASSF4	9.86194e-05	0.0149522		ENSMUSG00000000686	22.2337	-0.0606453	Abhd15	ABHD15	0.839728	0.999794
ENSMUSG00000027677	1608.55	-0.233988	Ttc14	TTC14	0.000437417	0.0669018		ENSMUSG00000052387	2384.58	0.400479	Trpm3	TRPM3	0.000173519	0.0282764		ENSMUSG00000067724	30.0038	2.71484	Gbx1	GBX1	9.89016e-05	0.0149522		ENSMUSG00000000693	108.38	0.134834	Loxl3	LOXL3	0.434514	0.999794
ENSMUSG00000033068	1966.88	-0.235583	Entpd6	ENTPD6	0.000449261	0.0679976		ENSMUSG00000025876	5056.55	0.255455	Unc5a	UNC5A	0.000180686	0.0288371		ENSMUSG00000022197	1698.14	0.645622	Pdzd2	PDZD2	0.000101793	0.0151671		ENSMUSG00000000708	490.383	-0.0801533	Kat2b	KAT2B	0.299241	0.999794
ENSMUSG00000024270	1785.53	-0.253207	Slc39a6	SLC39A6	0.000467176	0.0699801		ENSMUSG00000038894	2736.03	0.381261	Irs2	IRS2	0.000179757	0.0288371		ENSMUSG00000025068	802.012	-0.220458	Gsto1	GSTO1	0.000105577	0.0154099		ENSMUSG00000000711	4955.7	-0.0349576	Rab5b	#N/A	0.394633	0.999794
ENSMUSG00000036502	875.696	-0.729516	Tmem255a	#N/A	0.00048785	0.0723313		ENSMUSG00000004151	3997.55	0.368075	Etv1	ETV1	0.000185013	0.0292264		ENSMUSG00000040265	4197.96	0.448566	Dnm3	DNM3	0.00010486	0.0154099		ENSMUSG00000000732	81.7049	-0.0383988	Icosl	0	0.863943	0.999794
ENSMUSG00000045036	44.4472	0.814103	Tmem232	TMEM232	0.000496453	0.0728633		ENSMUSG00000026496	2963.87	0.153609	Parp1	PARP1	0.000190035	0.0297164		ENSMUSG00000030067	3985.27	0.704071	Foxp1	FOXP1	0.000111786	0.0160367		ENSMUSG00000000738	1460.45	-0.0993158	Spg7	SPG7	0.0687276	0.999794
ENSMUSG00000019979	476.13	-0.566674	Apaf1	#N/A	0.000551313	0.0743963		ENSMUSG00000030970	648.717	0.410906	Ctbp2	CTBP2	0.000193752	0.0299948		ENSMUSG00000059325	1334.27	-0.812469	Hopx	HOPX	0.000113235	0.0160367		ENSMUSG00000000739	14.0975	0.336163	Sult5a1	SULT1A4	0.416277	0.999794
ENSMUSG00000028402	1981.45	-0.36656	Mpdz	MPDZ	0.000538857	0.0743963		ENSMUSG00000001741	186.042	1.33028	Il16	IL16	0.000227873	0.0339203		ENSMUSG00000070687	87.2103	2.72234	Htr1d	#N/A	0.000112356	0.0160367		ENSMUSG00000000740	8795.72	-0.0662923	Rpl13	RPL13	0.497945	0.999794
ENSMUSG00000030223	956.172	-0.591513	Ptpro	PTPRO	0.000532384	0.0743963		ENSMUSG00000030077	6500.38	0.332021	Chl1	CHL1	0.000226956	0.0339203		ENSMUSG00000043733	6221.79	0.291597	Ptpn11	PTPN11	0.00011555	0.0162042		ENSMUSG00000000743	3019.26	-0.0576298	Chmp1a	CHMP1A	0.435459	0.999794
ENSMUSG00000034563	2918.2	-0.139568	Ccpg1	CCPG1	0.000537355	0.0743963		ENSMUSG00000030401	3331.67	-0.23382	Rtn2	RTN2	0.000227837	0.0339203		ENSMUSG00000089809	1621.53	0.954718	Rasgef1b	RASGEF1B	0.000117574	0.0163279		ENSMUSG00000000751	1555.99	-0.0318324	Rpa1	RPA1	0.696741	0.999794
ENSMUSG00000037455	556.548	-0.346461	Slc18b1	SLC18B1	0.000540672	0.0743963		ENSMUSG00000056174	139.849	0.870627	Col8a2	COL8A2	0.000225928	0.0339203		ENSMUSG00000032908	609.621	0.767581	Sgpp2	SGPP2	0.000124507	0.0171245		ENSMUSG00000000753	209.708	0.0947263	Serpinf1	SERPINF1	0.558503	0.999794
ENSMUSG00000040268	2627.89	0.166101	Plekha1	PLEKHA1	0.000528438	0.0743963		ENSMUSG00000045092	4641.65	-0.145345	S1pr1	S1PR1	0.000230666	0.0340089		ENSMUSG00000023026	2451.24	0.339357	Dip2b	DIP2B	0.000127526	0.0173272		ENSMUSG00000000759	985.423	-0.0482716	Tubgcp3	TUBGCP3	0.401562	0.999794
ENSMUSG00000047606	199.688	0.686024	Ankrd34c	ANKRD34C	0.0005581	0.0743963		ENSMUSG00000022353	1419.66	0.360488	Mtss1	MTSS1	0.000246191	0.0353482		ENSMUSG00000030714	272.567	-0.338281	Sgf29	SGF29	0.000128403	0.0173272		ENSMUSG00000000766	37.9155	0.170871	Oprm1	OPRM1	0.539535	0.999794
ENSMUSG00000056413	7586.97	0.259667	Adap1	ADAP1	0.000556799	0.0743963		ENSMUSG00000026915	6339.62	-0.168285	Strbp	STRBP	0.000245131	0.0353482		ENSMUSG00000017491	399.929	1.98921	Rarb	RARB	0.000137547	0.0183877		ENSMUSG00000000776	574.765	-0.0257973	Polr3d	POLR3D	0.723328	0.999794
ENSMUSG00000062866	828.617	-0.519917	Phactr2	PHACTR2	0.000548992	0.0743963		ENSMUSG00000079481	2303.41	0.359122	Nhsl2	NHSL2	0.0002466	0.0353482		ENSMUSG00000038530	11194.1	0.941843	Rgs4	RGS4	0.000141438	0.018471		ENSMUSG00000000782	110.101	0.0345743	Tcf7	TCF7	0.868029	0.999794
ENSMUSG00000074575	1335.65	-0.620089	Kcng1	KCNG1	0.000525383	0.0743963		ENSMUSG00000021693	2945.88	0.163767	Kif2a	KIF2A	0.000252581	0.0355473		ENSMUSG00000040495	607.458	0.898118	Chrm4	CHRM4	0.000142045	0.018471		ENSMUSG00000000787	7864.96	0.0334562	Ddx3x	DDX3X	0.644578	0.999794
ENSMUSG00000040424	1683.56	0.359885	Hipk4	HIPK4	0.000566029	0.0747673		ENSMUSG00000074918	1777.25	0.1488	Inafm2	INAFM2	0.000251029	0.0355473		ENSMUSG00000045328	56.3647	-1.00225	Cenpe	CENPE	0.00014045	0.018471		ENSMUSG00000000791	17.0384	-0.13924	Il12rb1	IL12RB1	0.71145	0.999794
ENSMUSG00000032625	1004.88	-0.364238	Thsd7a	THSD7A	0.000585344	0.076622		ENSMUSG00000090071	23143.2	-0.36946	Cdk5r2	CDK5R2	0.000257867	0.0359643		ENSMUSG00000040424	2004.89	0.728813	Hipk4	HIPK4	0.000144437	0.0186128		ENSMUSG00000000792	695.234	-0.0543828	Slc5a5	SLC5A5	0.707003	0.999794
ENSMUSG00000021047	1528.16	0.386704	Nova1	NOVA1	0.000593197	0.0769567		ENSMUSG00000041670	10799.9	-0.248715	Rims1	RIMS1	0.000261624	0.0361626		ENSMUSG00000029054	1472.69	1.02661	Gabrd	GABRD	0.000149706	0.0190099		ENSMUSG00000000794	654.095	0.0568218	Kcnn3	KCNN3	0.773837	0.999794
ENSMUSG00000042369	918.369	-0.229908	Rbm45	RBM45	0.000598556	0.0769648		ENSMUSG00000032356	13322.4	0.243697	Rasgrf1	RASGRF1	0.000279506	0.0382923		ENSMUSG00000096225	35.7516	3.3238	Lhx8	LHX8	0.000150176	0.0190099		ENSMUSG00000000804	4592.55	0.0723508	Usp32	USP6	0.233612	0.999794
ENSMUSG00000020884	36.0193	-1.11606	Asgr1	ASGR1	0.000613577	0.0775241		ENSMUSG00000005103	4984.84	0.159304	Wdr1	WDR1	0.000289	0.0392458		ENSMUSG00000010066	1622.18	0.680805	Cacna2d2	CACNA2D2	0.000163266	0.0204855		ENSMUSG00000000805	833.228	0.0145758	Car4	CA4	0.869646	0.999794
ENSMUSG00000038264	5685.16	0.470126	Sema7a	SEMA7A	0.000612963	0.0775241		ENSMUSG00000041828	265.371	0.999548	Abca8a	#N/A	0.000312818	0.0421108		ENSMUSG00000070462	1775.41	0.493678	Tlnrd1	TLNRD1	0.00016533	0.0205642		ENSMUSG00000000811	135.815	0.000887447	Txnrd3	TXNRD3	0.994908	0.999794
ENSMUSG00000049044	15400.4	0.274493	Rapgef4	RAPGEF4	0.000624462	0.0782193		ENSMUSG00000024935	3906.72	0.173214	Slc1a1	SLC1A1	0.000327186	0.0436652		ENSMUSG00000045573	6670.51	2.41305	Penk	PENK	0.000171386	0.0209531		ENSMUSG00000000823	1621.7	0.0905128	Zfp512b	ZNF512B	0.26929	0.999794
ENSMUSG00000024431	3165.87	0.297365	Nr3c1	NR3C1	0.000662659	0.0819654		ENSMUSG00000024065	4197.62	0.205009	Ehd3	EHD3	0.000336682	0.0437998		ENSMUSG00000049225	3468	0.900238	Pdp1	PDP1	0.000170169	0.0209531		ENSMUSG00000000826	12648	0.0829772	Dnajc5	DNAJC5	0.271963	0.999794
ENSMUSG00000044167	1176.29	-0.455014	Foxo1	FOXO1	0.000676934	0.0819654		ENSMUSG00000025020	2909.06	0.466974	Slit1	SLIT1	0.000331594	0.0437998		ENSMUSG00000022965	1557.52	-0.474049	Ifngr2	IFNGR2	0.000175482	0.021272		ENSMUSG00000000827	1097.94	-0.0730078	Tpd52l2	TPD52L2	0.295393	0.999794
ENSMUSG00000053460	347.244	-0.266072	Ggcx	GGCX	0.00067239	0.0819654		ENSMUSG00000028360	433.631	0.854427	Slc44a5	SLC44A5	0.000335812	0.0437998		ENSMUSG00000055333	48.4351	-1.90429	Fat2	FAT2	0.000179764	0.0216079		ENSMUSG00000000838	2026.35	0.0579395	Fmr1	FMR1	0.45193	0.999794
ENSMUSG00000059824	2480.19	0.330013	Dbp	DBP	0.000671131	0.0819654		ENSMUSG00000022949	275.417	1.67479	Clic6	CLIC6	0.000356539	0.0441862		ENSMUSG00000025889	9321.6	-0.337458	Snca	SNCA	0.00018236	0.0217373		ENSMUSG00000000861	3409.51	0.00647514	Bcl11a	BCL11A	0.951114	0.999794
ENSMUSG00000044252	7475.96	0.432308	Osbpl1a	OSBPL1A	0.000690667	0.0822574		ENSMUSG00000029026	46.5107	1.04746	Trp73	TP73	0.000356311	0.0441862		ENSMUSG00000026456	657.857	-0.316927	Cyb5r1	CYB5R1	0.000185559	0.021756		ENSMUSG00000000869	51.6006	0.0119934	Il4	IL4	0.935141	0.999794
ENSMUSG00000046480	1412.22	0.920748	Scn4b	SCN4B	0.000686127	0.0822574		ENSMUSG00000032178	2867.4	0.161602	Ilf3	ILF3	0.000345018	0.0441862		ENSMUSG00000034472	4897.34	1.62888	Rasd2	RASD2	0.000185533	0.021756		ENSMUSG00000000876	510.305	-0.00524733	Pxmp4	PXMP4	0.957353	0.999794
ENSMUSG00000055150	89.307	-0.584857	Zfp78	ZNF337	0.000703625	0.0831193		ENSMUSG00000039697	2868.1	0.142874	Ncoa7	NCOA7	0.000348158	0.0441862		ENSMUSG00000038708	3391.2	0.223449	Golga4	GOLGA4	0.00019126	0.0222422		ENSMUSG00000000881	6890.43	0.0595477	Dlg3	DLG3	0.252238	0.999794
ENSMUSG00000031245	618.187	-0.34264	Hmgn5	HMGN5	0.000710208	0.0832203		ENSMUSG00000043881	1895.71	0.137607	Kbtbd7	KBTBD7	0.000348277	0.0441862		ENSMUSG00000030102	15800.8	0.489821	Itpr1	ITPR1	0.000200189	0.0230927		ENSMUSG00000000884	108.824	-0.325749	Gnb1l	GNB1L	0.081355	0.999794
ENSMUSG00000024027	89.8297	-1.06447	Glp1r	GLP1R	0.000723001	0.0836455		ENSMUSG00000063568	764.176	0.202263	Jazf1	JAZF1	0.000356778	0.0441862		ENSMUSG00000036985	1515.17	0.269041	Zdhhc9	ZDHHC9	0.000205988	0.0235716		ENSMUSG00000000889	13.8678	0.138973	Dbh	DBH	0.743818	0.999794
ENSMUSG00000091387	280.202	0.711671	Gcnt4	GCNT4	0.00072535	0.0836455		ENSMUSG00000020905	185.638	-0.739488	Usp43	USP43	0.000361738	0.044445		ENSMUSG00000020396	2721.47	0.571574	Nefh	NEFH	0.000207962	0.0236086		ENSMUSG00000000901	36.8064	-0.195921	Mmp11	MMP11	0.349748	0.999794
ENSMUSG00000028710	1635.33	0.125545	Atpaf1	ATPAF1	0.000738326	0.0844714		ENSMUSG00000027070	9.38029	1.81682	Lrp2	LRP2	0.000380488	0.0463805		ENSMUSG00000044018	1073.2	-0.185741	Mrpl50	MRPL50	0.000210757	0.0237375		ENSMUSG00000000902	1774.2	-0.0445269	Smarcb1	SMARCB1	0.402387	0.999794
ENSMUSG00000015843	219.563	-0.905456	Rxrg	RXRG	0.000778681	0.0846322		ENSMUSG00000020847	73.9583	0.862331	Rph3al	RPH3AL	0.000406258	0.0477815		ENSMUSG00000018470	1525.93	0.944588	Kcnab3	KCNAB3	0.000227013	0.0248654		ENSMUSG00000000915	3103.8	-0.0127802	Hip1r	HIP1R	0.872845	0.999794
ENSMUSG00000024987	17.0001	-1.40415	Cyp26a1	CYP26A1	0.000761029	0.0846322		ENSMUSG00000022175	1248.61	0.164457	Lrp10	LRP10	0.000407413	0.0477815		ENSMUSG00000021194	5127.39	0.292522	Chga	CHGA	0.000240711	0.0248654		ENSMUSG00000000916	251.239	0.0482186	Nsun5	NSUN5	0.753828	0.999794
ENSMUSG00000029123	140.717	-0.679872	Stk32b	STK32B	0.000792152	0.0846322		ENSMUSG00000044067	2097.33	0.289902	Gpr22	GPR22	0.000400103	0.0477815		ENSMUSG00000021890	608.387	0.412666	Eaf1	EAF1	0.000235668	0.0248654		ENSMUSG00000000934	392.57	-0.0302702	Top1mt	TOP1MT	0.810712	0.999794
ENSMUSG00000031224	307.963	-0.40465	Magee2	MAGEE2	0.000784575	0.0846322		ENSMUSG00000053007	281.699	-0.76911	Creb5	CREB5	0.000406838	0.0477815		ENSMUSG00000024413	2350.51	0.337838	Npc1	NPC1	0.000246846	0.0248654		ENSMUSG00000000948	283.621	-0.0466596	Gm38393	SNURF	0.618281	0.999794
ENSMUSG00000046352	252.514	-0.673899	Gjb2	GJB2	0.000788512	0.0846322		ENSMUSG00000087403	1169.13	0.267161	Kantr	KANTR	0.000402111	0.0477815		ENSMUSG00000024558	2226.56	0.461115	Mapk4	MAPK4	0.000236969	0.0248654		ENSMUSG00000000957	447.221	-0.142978	Mmp14	MMP14	0.233439	0.999794
ENSMUSG00000046999	655.929	0.458769	1110032F04Rik	C3orf80	0.000765931	0.0846322		ENSMUSG00000049796	220.405	-0.686794	Crh	CRH	0.000416518	0.0484821		ENSMUSG00000026511	2474.32	-0.147625	Srp9	SRP9	0.000236384	0.0248654		ENSMUSG00000000958	49.66	-0.0648346	Slc7a7	SLC7A7	0.673631	0.999794
ENSMUSG00000061462	155.418	0.796432	Obscn	OBSCN	0.000765955	0.0846322		ENSMUSG00000025855	34593.1	-0.1991	Prkar1b	PRKAR1B	0.000426123	0.0492299		ENSMUSG00000026568	2216.93	-0.230811	Mpc2	MPC2	0.000246714	0.0248654		ENSMUSG00000000959	1321	-0.00421021	Oxa1l	OXA1L	0.933003	0.999794
ENSMUSG00000067594	371.268	-0.745953	Krt77	KRT77	0.000775947	0.0846322		ENSMUSG00000049382	23.2106	1.69508	Krt8	KRT8	0.000430121	0.0493238		ENSMUSG00000031246	2500.5	-0.327691	Sh3bgrl	SH3BGRL	0.000244609	0.0248654		ENSMUSG00000000976	445.985	-0.127397	Heatr6	HEATR6	0.0910147	0.999794
ENSMUSG00000095139	678.132	0.556369	Pou3f2	POU3F2	0.000747074	0.0846322		ENSMUSG00000024027	60.3699	1.16291	Glp1r	GLP1R	0.000438164	0.0495125		ENSMUSG00000032625	1418.59	0.609774	Thsd7a	THSD7A	0.000236013	0.0248654		ENSMUSG00000000983	19.423	-0.159955	Wfdc18	#N/A	0.588033	0.999794
ENSMUSG00000098950	193.465	-0.500199	Gm28036	#N/A	0.000815891	0.0865321		ENSMUSG00000039047	2584.77	0.209348	Pigk	PIGK	0.000437379	0.0495125		ENSMUSG00000034402	287.723	1.25151	Kcnh5	KCNH5	0.000231723	0.0248654		ENSMUSG00000001014	46.6082	0.0162938	Icam4	ICAM4	0.921514	0.999794
ENSMUSG00000020473	579.761	-0.586931	Aebp1	AEBP1	0.000840934	0.0883936		ENSMUSG00000020524	16135.9	0.385029	Gria1	GRIA1	0.000456634	0.0504939		ENSMUSG00000041625	589.531	-0.352723	Ggact	GGACT	0.000224863	0.0248654		ENSMUSG00000001016	2459.87	-0.0280092	Ilf2	ILF2	0.552778	0.999794
ENSMUSG00000041481	18.0953	-1.7071	Serpina3g	SERPINA3	0.00084561	0.0883936		ENSMUSG00000029177	59.307	-1.06842	Cenpa	CENPA	0.000454072	0.0504939		ENSMUSG00000043531	833.24	0.896139	Sorcs1	SORCS1	0.000233228	0.0248654		ENSMUSG00000001017	5286.76	-0.0147226	Chtop	CHTOP	0.670567	0.999794
ENSMUSG00000023236	4691.05	0.178781	Scg5	SCG5	0.000856537	0.0888963		ENSMUSG00000033467	672.816	-0.300359	Crlf2	CRLF2	0.000455717	0.0504939		ENSMUSG00000046207	87.8823	0.755089	Pik3r6	PIK3R6	0.000242377	0.0248654		ENSMUSG00000001018	1164.09	-0.0991612	Snapin	SNAPIN	0.080845	0.999794
ENSMUSG00000023911	122.773	0.442018	Flywch2	FLYWCH2	0.000890673	0.0906199		ENSMUSG00000021215	1037.41	-0.379346	Net1	NET1	0.000471973	0.0516537		ENSMUSG00000049300	589.252	-0.306572	Prmt6	PRMT6	0.000242707	0.0248654		ENSMUSG00000001020	16.3184	-0.570075	S100a4	S100A4	0.0374487	0.999794
ENSMUSG00000032269	296.819	-0.392174	Htr3a	HTR3A	0.0008857	0.0906199		ENSMUSG00000024517	437.143	0.791032	Grp	GRP	0.000475024	0.0516537		ENSMUSG00000079317	1266.9	-0.195833	Trappc2	TRAPPC2B	0.000241843	0.0248654		ENSMUSG00000001021	13.9284	0.594623	S100a3	S100A3	0.0532762	0.999794
ENSMUSG00000049553	1053.81	-0.286618	Polr1a	POLR1A	0.000891855	0.0906199		ENSMUSG00000034361	1315.8	0.613097	Cpne2	CPNE2	0.000477132	0.0516537		ENSMUSG00000060962	65.7698	1.8818	Dmkn	DMKN	0.00025303	0.0253101		ENSMUSG00000001025	269.822	-0.00738297	S100a6	S100A6	0.950285	0.999794
ENSMUSG00000026202	17050.1	0.202963	Tuba4a	TUBA4A	0.000898605	0.0906717		ENSMUSG00000010080	84.2263	1.2411	Epn3	EPN3	0.000488478	0.0525147		ENSMUSG00000024042	475.368	0.795779	Sik1	SIK1B	0.000258972	0.0257245		ENSMUSG00000001029	51.9658	0.144181	Icam2	ICAM2	0.325049	0.999794
ENSMUSG00000024955	2022.65	0.230333	Esrra	ESRRA	0.000927704	0.0908956		ENSMUSG00000029307	211.174	-0.515073	Dmp1	DMP1	0.000497984	0.0528034		ENSMUSG00000018417	917.556	0.843731	Myo1b	MYO1B	0.000277559	0.0260641		ENSMUSG00000001034	598.925	-0.0518387	Mapk7	MAPK7	0.427758	0.999794
ENSMUSG00000031785	2198.75	-0.248041	Adgrg1	ADGRG1	0.000911258	0.0908956		ENSMUSG00000030583	2837.55	0.393133	Sipa1l3	SIPA1L3	0.000496729	0.0528034		ENSMUSG00000025255	289.101	0.996174	Zfhx4	ZFHX4	0.000270397	0.0260641		ENSMUSG00000001036	3492.64	0.0637572	Epn2	EPN2	0.273271	0.999794
ENSMUSG00000037321	108.833	-0.43608	Tap1	TAP1	0.000932102	0.0908956		ENSMUSG00000041957	202.178	0.899148	Pkp2	PKP2	0.000502182	0.0528862		ENSMUSG00000029638	943.95	0.307966	Glcci1	GLCCI1	0.000272548	0.0260641		ENSMUSG00000001039	224.111	-0.0545971	B9d1	B9D1	0.681889	0.999794
ENSMUSG00000068762	178.615	-0.462542	Gstm6	GSTM1	0.000916603	0.0908956		ENSMUSG00000029196	1280.97	0.177291	Tada2b	TADA2B	0.000515271	0.053898		ENSMUSG00000030302	22867.1	0.71451	Atp2b2	ATP2B2	0.00027769	0.0260641		ENSMUSG00000001052	1639.84	0.0389074	Sec24b	SEC24B	0.68357	0.999794
ENSMUSG00000091183	76.0872	0.566863	Gm5141	#N/A	0.000930606	0.0908956		ENSMUSG00000007944	5719.13	-0.325573	Ttc9b	TTC9B	0.000524955	0.0541789		ENSMUSG00000033007	785.496	1.36816	Asic4	ASIC4	0.000268063	0.0260641		ENSMUSG00000001053	398.791	0.171627	N4bp3	N4BP3	0.287504	0.999794
ENSMUSG00000039079	33.6818	1.26953	Trhr2	#N/A	0.000949895	0.0920131		ENSMUSG00000023963	67.6736	-0.930059	Cyp39a1	CYP39A1	0.000522895	0.0541789		ENSMUSG00000036197	458.179	0.240791	Gxylt1	GXYLT1	0.000268037	0.0260641		ENSMUSG00000001054	1317.03	0.0455845	Rmnd5b	RMND5B	0.367371	0.999794
ENSMUSG00000024650	175.455	-0.808143	Slc22a6	SLC22A6	0.00100194	0.0945338		ENSMUSG00000059149	2457.34	-0.230243	Mfsd4a	MFSD4A	0.00053881	0.0552405		ENSMUSG00000042804	675.165	0.992927	Gpr153	GPR153	0.000268213	0.0260641		ENSMUSG00000001056	1140.54	-0.000946049	Nhp2	NHP2	0.991007	0.999794
ENSMUSG00000033174	7560.18	0.312586	Mgll	MGLL	0.0010009	0.0945338		ENSMUSG00000034997	877.923	-0.395099	Htr2a	HTR2A	0.000547828	0.0557956		ENSMUSG00000049775	15918.7	-0.338259	Tmsb4x	TMSB4Y	0.00027879	0.0260641		ENSMUSG00000001062	1602.74	-0.0520661	Vps9d1	VPS9D1	0.362095	0.999794
ENSMUSG00000041361	18.1694	-0.958482	Myzap	GCOM1	0.000991296	0.0945338		ENSMUSG00000034463	1014.85	-0.266416	Scara3	SCARA3	0.000557791	0.0560724		ENSMUSG00000078746	220.554	8.60609	#N/A	#N/A	0.000275054	0.0260641		ENSMUSG00000001065	407.033	-0.121711	Zfp276	ZNF276	0.117498	0.999794
ENSMUSG00000045613	385.701	0.472462	Chrm2	CHRM2	0.000997018	0.0945338		ENSMUSG00000076431	1658.16	-0.222234	Sox4	SOX4	0.00055522	0.0560724		ENSMUSG00000029219	104.146	2.77371	Slc10a4	#N/A	0.000281732	0.0261682		ENSMUSG00000001082	336.65	-0.0674677	Mfsd10	MFSD10	0.507218	0.999794
ENSMUSG00000020000	304.455	-0.544573	Moxd1	MOXD1	0.00101841	0.0948561		ENSMUSG00000022141	1540.86	0.163467	Nipbl	NIPBL	0.000576025	0.0573707		ENSMUSG00000038370	3930.08	1.19721	Pcp4l1	PCP4L1	0.00028544	0.0261727		ENSMUSG00000001089	2527.47	0.160369	Luzp1	LUZP1	0.271673	0.999794
ENSMUSG00000050538	1565.93	0.177176	B230217C12Rik	#N/A	0.00101214	0.0948561		ENSMUSG00000026380	156.674	-0.508783	Tfcp2l1	TFCP2L1	0.000578117	0.0573707		ENSMUSG00000040648	559.745	0.302613	Ppip5k2	PPIP5K2	0.000284568	0.0261727		ENSMUSG00000001098	1917.69	-0.0370417	Kctd10	KCTD10	0.551027	0.999794
ENSMUSG00000030074	78.6901	-0.6422	Gxylt2	GXYLT2	0.00102573	0.0949291		ENSMUSG00000020651	143.483	0.829487	Slc26a4	SLC26A4	0.000595569	0.058095		ENSMUSG00000025758	126.841	-0.455791	Plk4	PLK4	0.000290396	0.0264575		ENSMUSG00000001100	2483.99	-0.0214356	Poldip2	POLDIP2	0.693272	0.999794
ENSMUSG00000039254	392.587	-0.29453	Pomt1	POMT1	0.00105055	0.0966105		ENSMUSG00000042401	3546.99	0.340278	Crtac1	CRTAC1	0.000596674	0.058095		ENSMUSG00000003531	1462.69	-0.255315	Dgcr6	0	0.000297965	0.0268056		ENSMUSG00000001103	40.008	0.246765	Sebox	SEBOX	0.55774	0.999794
ENSMUSG00000004328	62.1982	-0.809107	Hif3a	HIF3A	0.0010768	0.0984015		ENSMUSG00000075270	218.226	1.00617	Pde11a	PDE11A	0.000593134	0.058095		ENSMUSG00000030098	571.46	0.473341	Grip2	GRIP2	0.000297096	0.0268056		ENSMUSG00000001105	1210.73	-0.0728987	Ift20	IFT20	0.217335	0.999794
ENSMUSG00000022096	952.342	0.674082	Hr	HR	0.00112567	0.099219		ENSMUSG00000089809	2282.46	-0.427163	Rasgef1b	RASGEF1B	0.000601428	0.058192		ENSMUSG00000079434	107.25	1.56793	Neu2	NEU2	0.000300175	0.0268356		ENSMUSG00000001119	667.186	0.0512703	Col6a1	COL6A1	0.697289	0.999794
ENSMUSG00000027665	1977.55	0.248721	Pik3ca	PIK3CA	0.00114836	0.099219		ENSMUSG00000004655	70.5038	1.69018	Aqp1	AQP1	0.0006114	0.0584265		ENSMUSG00000000555	152.872	1.34342	Itga5	#N/A	0.000306792	0.0270886		ENSMUSG00000001120	1428.06	0.0544093	Pcbp3	PCBP3	0.437837	0.999794
ENSMUSG00000030218	450.561	-0.72118	Mgp	MGP	0.00113371	0.099219		ENSMUSG00000030669	34.8971	1.01106	Calca	CALCA	0.000608554	0.0584265		ENSMUSG00000044287	21.5865	1.82781	Nrn1l	NRN1L	0.000306764	0.0270886		ENSMUSG00000001123	150.116	-0.0535477	Lgals9	LGALS16	0.629577	0.999794
ENSMUSG00000031119	694.501	-0.567434	Gpc4	GPC4	0.00113124	0.099219		ENSMUSG00000038299	995.349	0.140008	Wdr36	WDR36	0.000627186	0.0592041		ENSMUSG00000030956	1046.06	0.712786	Fam53b	FAM53B	0.000308843	0.0271024		ENSMUSG00000001127	3993.27	-0.0668163	Araf	ARAF	0.372128	0.999794
ENSMUSG00000033953	31079.2	0.167191	Ppp3r1	PPP3R1	0.00110996	0.099219		ENSMUSG00000048004	930.409	-0.525736	Tmem196	#N/A	0.000624773	0.0592041		ENSMUSG00000009013	7483.12	-0.272742	Dynll1	#N/A	0.000312862	0.0271639		ENSMUSG00000001128	71.0933	-0.241296	Cfp	CFP	0.362724	0.999794
ENSMUSG00000041205	1476.32	0.32787	Map6d1	MAP6D1	0.00115137	0.099219		ENSMUSG00000015291	22515.5	0.135532	Gdi1	GDI1	0.000642302	0.0593421		ENSMUSG00000027367	3098.05	-0.154772	Stard7	STARD7	0.000314065	0.0271639		ENSMUSG00000001131	9.05843	0.185134	Timp1	TIMP1	0.652056	0.999794
ENSMUSG00000041559	514.034	-0.767157	Fmod	FMOD	0.00112398	0.099219		ENSMUSG00000021981	909.889	0.289289	Cab39l	CAB39L	0.000652343	0.0593421		ENSMUSG00000032827	9446.05	0.484848	Ppp1r9a	PPP1R9A	0.000317991	0.0271639		ENSMUSG00000001134	99.3938	-0.0191494	Uxt	UXT	0.903868	0.999794
ENSMUSG00000049112	310.959	-0.609479	Oxtr	OXTR	0.00110072	0.099219		ENSMUSG00000028995	732.226	0.271575	Fam126a	FAM126A	0.000651908	0.0593421		ENSMUSG00000038502	4407.05	-0.188111	Ptov1	PTOV1	0.000319039	0.0271639		ENSMUSG00000001138	890.279	0.0725058	Cnnm3	CNNM3	0.303498	0.999794
ENSMUSG00000060735	143.615	-0.562397	Rxfp3	#N/A	0.00115136	0.099219		ENSMUSG00000030792	571	-0.743254	Dkkl1	DKKL1	0.000658618	0.0593421		ENSMUSG00000042064	65.9953	1.55781	Myo3b	MYO3B	0.000318105	0.0271639		ENSMUSG00000001143	1240.78	-0.016173	Lman2l	LMAN2L	0.876402	0.999794
ENSMUSG00000096472	1441.29	0.136827	Cdkn2d	CDKN2D	0.00115403	0.099219		ENSMUSG00000031565	2424.32	0.335062	Fgfr1	FGFR1	0.000645572	0.0593421		ENSMUSG00000047766	1820.14	0.397812	Lrrc49	LRRC49	0.000325079	0.0273525		ENSMUSG00000001150	1538.02	0.111079	Mcm3ap	MCM3AP	0.103291	0.999794
ENSMUSG00000035783	356.347	-0.63719	Acta2	ACTA2	0.0011692	0.0999321		ENSMUSG00000034118	1254.1	0.199403	Tpst1	TPST1	0.000661468	0.0593421		ENSMUSG00000052105	2471.64	0.852924	Mtcl1	MTCL1	0.000324846	0.0273525		ENSMUSG00000001151	1158.89	-0.12318	Pcnt	PCNT	0.384477	0.999794
ENSMUSG00000039899	68.7089	-0.803688	Fgl2	FGL2	0.00118183	0.100249		ENSMUSG00000044937	34.6086	-0.699953	Ttc41	#N/A	0.000655043	0.0593421		ENSMUSG00000000782	134.795	0.90544	Tcf7	TCF7	0.000332506	0.0276142		ENSMUSG00000001156	769.658	0.115118	Mxd1	MXD1	0.252222	0.999794
ENSMUSG00000055761	145.602	-0.739553	Nkain3	NKAIN3	0.0011867	0.100249		ENSMUSG00000046442	8889.7	0.217732	Ppm1e	PPM1E	0.000666981	0.0593421		ENSMUSG00000020393	714.129	0.497028	Kremen1	KREMEN1	0.000337841	0.0276142		ENSMUSG00000001157	846.745	0.000921384	Gmcl1	GMCL2	0.984069	0.999794
ENSMUSG00000038481	2257.95	0.334463	Cdk19	CDK19	0.00120954	0.100861		ENSMUSG00000049044	17458.2	-0.273892	Rapgef4	RAPGEF4	0.000664562	0.0593421		ENSMUSG00000055214	288.764	1.69505	Pld5	PLD5	0.000330486	0.0276142		ENSMUSG00000001158	811.802	-0.0147431	Snrnp27	#N/A	0.831882	0.999794
ENSMUSG00000049241	46.6098	-0.85774	Hcar1	HCAR1	0.00121477	0.100861		ENSMUSG00000060735	159.589	0.753501	Rxfp3	#N/A	0.000658243	0.0593421		ENSMUSG00000058620	23.0908	2.09399	Adra2b	ADRA2B	0.000335235	0.0276142		ENSMUSG00000001166	28.4876	-0.0439011	Oas1c	OAS1	0.853789	0.999794
ENSMUSG00000064210	538.179	-0.239163	Ano6	ANO6	0.00121253	0.100861		ENSMUSG00000061808	8004.96	2.56612	Ttr	URAD	0.000674009	0.0596247		ENSMUSG00000079055	884.024	0.639861	Slc8a3	SLC8A3	0.000337294	0.0276142		ENSMUSG00000001173	1635.7	0.017231	Ocrl	OCRL	0.766326	0.999794
ENSMUSG00000022206	617.253	-0.367032	Npr3	NPR3	0.00122421	0.101067		ENSMUSG00000060429	164.447	0.817147	Sntb1	SNTB1	0.00067945	0.0597646		ENSMUSG00000011148	710.362	0.762535	Adssl1	ADSS1	0.000343425	0.027649		ENSMUSG00000001175	110001	0.02788	Calm1	CALM1	0.512306	0.999794
ENSMUSG00000019817	640.948	-0.594533	Plagl1	PLAGL1	0.00125163	0.101884		ENSMUSG00000027035	1675.42	0.176395	Cers6	CERS6	0.000692212	0.0605432		ENSMUSG00000032348	1273.04	-0.409715	Gsta4	#N/A	0.000344066	0.027649		ENSMUSG00000001211	8553.1	0.00936091	Agpat3	AGPAT3	0.853665	0.999794
ENSMUSG00000022742	1927.07	0.194597	Cpox	CPOX	0.00124573	0.101884		ENSMUSG00000042557	1231.91	0.215268	Sin3a	SIN3A	0.00072626	0.0631643		ENSMUSG00000044641	203.476	0.390425	Pard6b	PARD6B	0.000341218	0.027649		ENSMUSG00000001227	7185.27	-0.0200143	Sema6b	SEMA6B	0.789452	0.999794
ENSMUSG00000036814	453.26	-0.621327	Slc6a20a	SLC6A20	0.00125514	0.101884		ENSMUSG00000056537	1979.77	0.180482	Rlim	RLIM	0.000734456	0.0635202		ENSMUSG00000000631	6883.83	0.325632	Myo18a	MYO18A	0.000350386	0.0276902		ENSMUSG00000001228	24.7024	-0.629912	Uhrf1	UHRF1	0.00499804	0.999794
ENSMUSG00000026840	131.313	-0.460371	Lamc3	LAMC3	0.00126467	0.102087		ENSMUSG00000027748	698.45	0.63621	Trpc4	TRPC4	0.000743625	0.0636025		ENSMUSG00000026442	9010.66	0.347542	Nfasc	NFASC	0.000350314	0.0276902		ENSMUSG00000001229	2665.29	0.106314	Dpp9	DPP9	0.211285	0.999794
ENSMUSG00000045515	5085.01	0.263482	Pou3f3	POU3F3	0.00128348	0.103033		ENSMUSG00000049907	2279.74	-0.385976	Rasl11b	RASL11B	0.000740419	0.0636025		ENSMUSG00000033849	1886.31	-0.405628	B3galt2	B3GALT2	0.000348271	0.0276902		ENSMUSG00000001240	354.884	0.0113896	Ramp2	RAMP2	0.8966	0.999794
ENSMUSG00000022026	72.0309	-0.957288	Olfm4	OLFM4	0.00130576	0.104246		ENSMUSG00000019230	129.831	2.03462	Lhx9	LHX9	0.000753114	0.064015		ENSMUSG00000024077	3411.13	0.768958	Strn	STRN	0.000357668	0.0279567		ENSMUSG00000001247	223.866	-0.00123011	Lsr	LSR	0.990817	0.999794
ENSMUSG00000029394	2126.1	0.226602	Cdk2ap1	CDK2AP1	0.00132909	0.105529		ENSMUSG00000036377	2843.39	0.398333	C530008M17Rik	#N/A	0.000756718	0.064015		ENSMUSG00000024604	1011.77	-0.216366	Rbm22	RBM22	0.000356233	0.0279567		ENSMUSG00000001248	2557.58	-0.0418295	Gramd1a	GRAMD1A	0.273909	0.999794
ENSMUSG00000058897	1312.2	-0.431931	Col25a1	COL25A1	0.00137123	0.108282		ENSMUSG00000051029	27.7869	1.12009	Serpinb1b	SERPINB1	0.000762737	0.0641735		ENSMUSG00000023945	154.633	2.74241	Slc5a7	SLC5A7	0.000372307	0.028327		ENSMUSG00000001249	16.2153	0.0518572	Hpn	HPN	0.895542	0.999794
ENSMUSG00000003949	6401.54	0.319542	Hlf	HLF	0.0013889	0.109085		ENSMUSG00000029212	5616.78	0.221158	Gabrb1	GABRB1	0.000768109	0.0642762		ENSMUSG00000027665	2051.47	0.266974	Pik3ca	PIK3CA	0.000369137	0.028327		ENSMUSG00000001260	602.118	-0.125939	Gabrg1	GABRG1	0.421949	0.999794
ENSMUSG00000037624	2237.78	0.205832	Kcnk2	KCNK2	0.00139999	0.109365		ENSMUSG00000049470	6263.99	0.186994	Aff4	AFF4	0.000772302	0.0642796		ENSMUSG00000035620	1593.76	0.599985	Ric8b	RIC8B	0.000370541	0.028327		ENSMUSG00000001270	46114.1	0.0295782	Ckb	CKB	0.802844	0.999794
ENSMUSG00000024871	84.5033	0.716527	Doc2g	#N/A	0.00141189	0.109705		ENSMUSG00000022858	2323.05	0.170003	Tra2b	TRA2B	0.000807876	0.0658432		ENSMUSG00000040430	2629.74	0.432981	Pitpnc1	PITPNC1	0.000371918	0.028327		ENSMUSG00000001280	568.312	-0.0400875	Sp1	SP1	0.536441	0.999794
ENSMUSG00000040659	9490.85	0.402563	Efhd2	EFHD2	0.00142495	0.110131		ENSMUSG00000030083	1231.75	-0.285603	Abtb1	ABTB1	0.000808101	0.0658432		ENSMUSG00000047496	408.307	0.655047	Rnf152	RNF152	0.000371835	0.028327		ENSMUSG00000001281	18.5838	-0.0945845	Itgb7	ITGB7	0.805175	0.999794
ENSMUSG00000005802	1770.16	0.295884	Slc30a4	SLC30A4	0.00143957	0.110671		ENSMUSG00000041161	284.737	-0.331279	Otud3	OTUD3	0.000807283	0.0658432		ENSMUSG00000022525	615.496	0.527388	Hrasls	#N/A	0.000376984	0.0285311		ENSMUSG00000001285	673.872	-0.0583997	Myg1	MYG1	0.42175	0.999794
ENSMUSG00000027201	2419.02	-0.117386	Myef2	MYEF2	0.00146465	0.11084		ENSMUSG00000047193	959.196	0.305494	Dync2h1	DYNC2H1	0.000800603	0.0658432		ENSMUSG00000045967	4887.04	0.514825	Gpr158	GPR158	0.000386544	0.0291007		ENSMUSG00000001288	264.678	0.0739363	Rarg	RARG	0.564247	0.999794
ENSMUSG00000049577	1782.55	0.429246	Zfpm1	ZFPM1	0.00145457	0.11084		ENSMUSG00000049336	4730.69	0.516853	Tenm2	TENM2	0.000821708	0.0666014		ENSMUSG00000023150	3959.11	0.575754	Ivns1abp	IVNS1ABP	0.000391121	0.0292911		ENSMUSG00000001289	2346.21	-0.0885293	Pfdn5	PFDN5	0.403812	0.999794
ENSMUSG00000074794	1233.44	0.212329	Arrdc3	ARRDC3	0.00145953	0.11084		ENSMUSG00000041920	380.445	-0.353969	Slc16a6	SLC16A6	0.000853034	0.0687803		ENSMUSG00000050511	391.905	0.595638	Oprd1	OPRD1	0.000397136	0.0295867		ENSMUSG00000001300	2378.81	0.0340882	Efnb2	EFNB2	0.680293	0.999794
ENSMUSG00000021775	2422.38	0.248935	Nr1d2	NR1D2	0.00148499	0.111222		ENSMUSG00000021725	539.139	0.276761	Parp8	PARP8	0.000863887	0.0689893		ENSMUSG00000057457	22.6164	1.87043	Phex	PHEX	0.000401118	0.0297284		ENSMUSG00000001305	198.119	-0.0563761	Rrp15	RRP15	0.514981	0.999794
ENSMUSG00000044835	1336.05	0.219081	Ankrd45	ANKRD45	0.00148478	0.111222		ENSMUSG00000059401	1279.52	0.225661	Mamld1	MAMLD1	0.000864539	0.0689893		ENSMUSG00000026773	1088.1	0.583163	Pfkfb3	PFKFB3	0.000410029	0.0299801		ENSMUSG00000001313	2988.63	-0.111516	Rnd2	RND2	0.316262	0.999794
ENSMUSG00000034573	427.615	-0.222164	Ptpn13	PTPN13	0.00149704	0.111549		ENSMUSG00000069806	7942.02	-0.238527	Cacng7	CACNG7	0.000873596	0.0693545		ENSMUSG00000030168	1491.63	0.297562	Adipor2	ADIPOR2	0.000414034	0.0299801		ENSMUSG00000001323	2696.37	0.0500186	Srr	SRR	0.404613	0.999794
ENSMUSG00000000296	674.916	-0.309471	Tpd52l1	TPD52L1	0.00151007	0.111945		ENSMUSG00000021596	1903.1	0.277675	Mctp1	MCTP1	0.000888772	0.0699743		ENSMUSG00000032238	2024.06	0.467773	Rora	RORA	0.000408464	0.0299801		ENSMUSG00000001333	33.1433	-0.00755687	Sync	SYNC	0.969843	0.999794
ENSMUSG00000016150	1266.96	-0.503187	Tenm1	TENM1	0.00160239	0.113023		ENSMUSG00000037608	4094.04	0.143347	Bclaf1	#N/A	0.000890443	0.0699743		ENSMUSG00000034684	334.498	0.77318	Sema3f	SEMA3F	0.000412823	0.0299801		ENSMUSG00000001334	2200.59	0.0450138	Fndc5	FNDC5	0.783763	0.999794
ENSMUSG00000020098	111.648	-0.580983	Pcbd1	PCBD1	0.00154891	0.113023		ENSMUSG00000048826	2718	-0.460096	Dact2	DACT2	0.000896699	0.0701101		ENSMUSG00000040703	204.317	1.10891	Cyp2s1	CYP2S1	0.000414993	0.0299801		ENSMUSG00000001349	13.6898	0.975172	Cnn1	CNN1	0.0450106	0.999794
ENSMUSG00000022270	1357.94	0.169286	Retreg1	RETREG1	0.00158328	0.113023		ENSMUSG00000024790	605.737	-0.254634	Sac3d1	SAC3D1	0.000909075	0.0707206		ENSMUSG00000026259	9059.36	0.934643	Ngef	NGEF	0.000432232	0.0307696		ENSMUSG00000001366	2791.47	-0.00722606	Fbxo9	FBXO9	0.905693	0.999794
ENSMUSG00000026765	307.676	0.383462	Lypd6b	LYPD6B	0.00159774	0.113023		ENSMUSG00000026721	4668.18	0.202131	Rabgap1l	RABGAP1L	0.000934934	0.0719514		ENSMUSG00000029754	289.792	1.1016	Dlx6	DLX6	0.000435946	0.0307696		ENSMUSG00000001376	1984.8	0.0624637	Vps50	VPS50	0.42925	0.999794
ENSMUSG00000028104	733.262	-0.1776	Polr3gl	#N/A	0.00160228	0.113023		ENSMUSG00000031618	1788.14	0.538891	Nr3c2	NR3C2	0.000950583	0.0719514		ENSMUSG00000030306	2245.89	0.424398	Tmtc1	TMTC1	0.000432474	0.0307696		ENSMUSG00000001380	2556.78	-0.00470313	Hars	HARS1	0.919866	0.999794
ENSMUSG00000033904	2008.88	0.244714	Ccp110	CCP110	0.00157844	0.113023		ENSMUSG00000039239	633.609	0.769367	Tgfb2	TGFB2	0.000952783	0.0719514		ENSMUSG00000034744	1064.85	-0.302426	Nagk	NAGK	0.000430169	0.0307696		ENSMUSG00000001383	6007.51	-0.0219384	Zmat2	ZMAT2	0.594744	0.999794
ENSMUSG00000039552	134.919	-0.645422	Rsph4a	RSPH4A	0.00159517	0.113023		ENSMUSG00000041658	2689.35	0.240064	Rragb	RRAGB	0.000929566	0.0719514		ENSMUSG00000042688	1700.9	0.525072	Mapk6	MAPK6	0.000436677	0.0307696		ENSMUSG00000001403	9.99922	-0.422703	Ube2c	UBE2C	0.203152	0.999794
ENSMUSG00000047181	1883.27	-0.324317	Samd14	SAMD14	0.00159397	0.113023		ENSMUSG00000050963	1153.66	-0.329595	Kcns2	KCNS2	0.000943581	0.0719514		ENSMUSG00000006675	2514.71	-0.152967	P4htm	P4HTM	0.000446592	0.0310665		ENSMUSG00000001415	2290.57	0.0347383	Smg5	SMG5	0.68716	0.999794
ENSMUSG00000058966	2354.23	0.280227	Fam57b	#N/A	0.00160133	0.113023		ENSMUSG00000064080	194.753	0.518448	Fbln2	FBLN2	0.000951869	0.0719514		ENSMUSG00000021947	436.838	-0.286357	Cryl1	CRYL1	0.000453213	0.0310665		ENSMUSG00000001416	3171.94	0.0153401	Cct3	CCT3	0.736315	0.999794
ENSMUSG00000102692	68.3279	-0.696157	Dchs2	DCHS2	0.00154319	0.113023		ENSMUSG00000046441	199.346	0.351486	Cmtr2	CMTR2	0.000978298	0.0731644		ENSMUSG00000025905	178.05	1.80276	Oprk1	OPRK1	0.000453292	0.0310665		ENSMUSG00000001418	919.101	-0.0358791	Glmp	GLMP	0.522752	0.999794
ENSMUSG00000022090	382.984	0.433837	Pdlim2	PDLIM2	0.00161373	0.113273		ENSMUSG00000074182	463.694	0.321347	Znhit6	ZNHIT6	0.000974528	0.0731644		ENSMUSG00000031729	2105.11	-0.150043	Ist1	IST1	0.000445943	0.0310665		ENSMUSG00000001419	8646.46	0.111991	Mef2d	MEF2D	0.147159	0.999794
ENSMUSG00000020486	5546.8	0.383291	38231	#N/A	0.00163751	0.11439		ENSMUSG00000018334	1990.36	0.417819	Ksr1	KSR1	0.000996881	0.0738544		ENSMUSG00000033427	21.5569	1.7693	Upb1	UPB1	0.000448626	0.0310665		ENSMUSG00000001420	19.1009	-0.220079	Tmem79	TMEM79	0.433551	0.999794
ENSMUSG00000030956	920.765	0.425782	Fam53b	FAM53B	0.00165775	0.115039		ENSMUSG00000033491	140.28	0.587597	Prss35	PRSS35	0.000997066	0.0738544		ENSMUSG00000037010	738.586	0.72876	Apln	APLN	0.000453922	0.0310665		ENSMUSG00000001424	2964.57	0.0323416	Snd1	SND1	0.631933	0.999794
ENSMUSG00000037957	560.512	0.267767	Wdr20	WDR20	0.00167056	0.115039		ENSMUSG00000007656	8959.09	-0.372048	Arpp19	ARPP19	0.00104147	0.0748006		ENSMUSG00000020376	5358.04	0.257101	Rnf130	RNF130	0.000461194	0.031294		ENSMUSG00000001435	139.449	0.0604041	Col18a1	COL18A1	0.74178	0.999794
ENSMUSG00000064329	3628.45	0.350547	Scn1a	SCN1A	0.00166514	0.115039		ENSMUSG00000019539	232.909	0.468138	Rcn3	#N/A	0.00104849	0.0748006		ENSMUSG00000037679	5659.8	1.19982	Inf2	INF2	0.000461622	0.031294		ENSMUSG00000001436	419.507	0.107265	Slc19a1	SLC19A1	0.183272	0.999794
ENSMUSG00000001761	645.296	-0.353357	Smo	SMO	0.00168126	0.11523		ENSMUSG00000024052	2806.44	0.195068	Lpin2	LPIN2	0.00101753	0.0748006		ENSMUSG00000022439	221.736	-0.499281	Parvg	PARVG	0.000485563	0.0327617		ENSMUSG00000001440	5474.63	0.11231	Kpnb1	KPNB1	0.16158	0.999794
ENSMUSG00000028152	5723.13	0.269978	Tspan5	TSPAN5	0.0017036	0.116213		ENSMUSG00000025141	226.481	-0.396102	Myadml2	MYADML2	0.0010478	0.0748006		ENSMUSG00000029408	1658.56	0.440325	Abcb9	ABCB9	0.000488342	0.0327946		ENSMUSG00000001441	5790.29	-0.00942512	Npepps	NPEPPS	0.837327	0.999794
ENSMUSG00000029134	41.6232	1.12528	Plb1	PLB1	0.00175363	0.119066		ENSMUSG00000031095	1109.39	0.220843	Cul4b	#N/A	0.00103618	0.0748006		ENSMUSG00000021478	1021.2	2.22063	Drd1	DRD1	0.000495753	0.0331367		ENSMUSG00000001445	1313.84	-0.0630404	Mrpl10	MRPL10	0.334841	0.999794
ENSMUSG00000018548	11868.3	0.179472	Trim37	TRIM37	0.00181237	0.119465		ENSMUSG00000034310	1968.25	-0.389551	Tmem132d	TMEM132D	0.00104494	0.0748006		ENSMUSG00000046876	2782.22	0.258793	Atxn1	ATXN1	0.000498888	0.0331912		ENSMUSG00000001467	1887.28	0.097323	Cyp51	CYP51A1	0.131176	0.999794
ENSMUSG00000020230	2636.16	-0.196082	Prmt2	PRMT2	0.00191572	0.119465		ENSMUSG00000034739	113.048	2.01516	Mfrp	MFRP	0.00104385	0.0748006		ENSMUSG00000004748	2901.95	-0.429028	Mtfp1	MTFP1	0.000507072	0.0333543		ENSMUSG00000001472	17385.4	0.0262507	Tcf25	TCF25	0.558628	0.999794
ENSMUSG00000021782	1283.94	-0.273076	Dlg5	DLG5	0.00185964	0.119465		ENSMUSG00000039851	28.1155	0.745352	4932438H23Rik	C21orf62	0.00102349	0.0748006		ENSMUSG00000023868	6520.17	1.76876	Pde10a	PDE10A	0.000509658	0.0333543		ENSMUSG00000001473	159.158	-0.0572153	Tubb6	TUBB6	0.515893	0.999794
ENSMUSG00000022237	2700.76	0.286395	Ankrd33b	ANKRD33B	0.00187641	0.119465		ENSMUSG00000005609	2051.2	0.137733	Ctr9	CTR9	0.00107917	0.0766357		ENSMUSG00000040606	2943.13	0.622651	Kazn	KAZN	0.000510396	0.0333543		ENSMUSG00000001482	1253.73	-0.0143754	Def8	DEF8	0.768058	0.999794
ENSMUSG00000022296	6562.86	0.22231	Baalc	BAALC	0.00190602	0.119465		ENSMUSG00000049686	234.383	0.271129	Orai1	ORAI1	0.00110784	0.0783125		ENSMUSG00000055917	523.343	-0.199494	Zfp277	ZNF277	0.000510668	0.0333543		ENSMUSG00000001493	14.1655	-0.337486	Meox1	MEOX1	0.276361	0.999794
ENSMUSG00000024521	55.5565	0.645368	Pmaip1	PMAIP1	0.00188509	0.119465		ENSMUSG00000041220	1840.49	0.19493	Elovl6	ELOVL6	0.00111741	0.0785489		ENSMUSG00000008475	3617.75	-0.377917	Arpc5	ARPC5	0.000517427	0.0336112		ENSMUSG00000001496	23.9537	-0.350428	Nkx2-1	NKX2-1	0.189407	0.999794
ENSMUSG00000025978	1047.22	-0.257199	Rftn2	RFTN2	0.00185959	0.119465		ENSMUSG00000041889	5415.53	-0.159399	Shisa4	SHISA4	0.00112519	0.0785489		ENSMUSG00000027087	2164.28	0.598173	Itgav	ITGAV	0.00052165	0.0336112		ENSMUSG00000001506	482.801	0.207263	Col1a1	COL1A1	0.533218	0.999794
ENSMUSG00000028756	13991.7	0.161686	Pink1	PINK1	0.00183109	0.119465		ENSMUSG00000045382	51.9927	0.610823	Cxcr4	CXCR4	0.00112797	0.0785489		ENSMUSG00000064329	3972.67	0.558386	Scn1a	SCN1A	0.000519969	0.0336112		ENSMUSG00000001507	659.457	0.0623688	Itga3	ITGA3	0.458458	0.999794
ENSMUSG00000030946	521.329	-0.240231	Lhpp	LHPP	0.00187896	0.119465		ENSMUSG00000048799	1571.49	0.186747	Cep120	CEP120	0.00113148	0.0785489		ENSMUSG00000038481	2449.89	0.516804	Cdk19	CDK19	0.000524145	0.0336205		ENSMUSG00000001508	9.79514	0.227955	Sgca	SGCA	0.636617	0.999794
ENSMUSG00000032076	7964.83	-0.323954	Cadm1	CADM1	0.00179206	0.119465		ENSMUSG00000005672	2099.73	0.463224	Kit	KIT	0.00115967	0.0797596		ENSMUSG00000037455	571.994	-0.332741	Slc18b1	SLC18B1	0.000529461	0.0336596		ENSMUSG00000001517	37.8807	-0.107852	Foxm1	FOXM1	0.598852	0.999794
ENSMUSG00000032327	254.5	-0.492975	Stra6	STRA6	0.00185134	0.119465		ENSMUSG00000026589	27.3955	-1.11761	Sec16b	SEC16B	0.00115841	0.0797596		ENSMUSG00000044067	1917.54	-0.596558	Gpr22	GPR22	0.000527314	0.0336596		ENSMUSG00000001518	625.491	-0.00989999	Itfg2	ITFG2	0.916197	0.999794
ENSMUSG00000034898	390.956	-0.680108	Filip1	FILIP1	0.00186802	0.119465		ENSMUSG00000049532	2168.24	0.297491	Sall2	SALL2	0.00116437	0.0797596		ENSMUSG00000070880	11353.6	0.437021	Gad1	GAD1	0.000533463	0.0337639		ENSMUSG00000001520	371.433	-0.135144	Nrip2	NRIP2	0.278795	0.999794
ENSMUSG00000036422	2343.05	-0.417499	Pcdh8	PCDH8	0.00178423	0.119465		ENSMUSG00000029287	326.945	0.430112	Tgfbr3	TGFBR3	0.00117587	0.0801921		ENSMUSG00000006958	932.157	-0.708576	Chrd	CHRD	0.00053821	0.0337656		ENSMUSG00000001521	394.859	0.0219789	Tulp3	TULP3	0.777057	0.999794
ENSMUSG00000041741	131.577	-0.437243	Pde3a	PDE3A	0.00187791	0.119465		ENSMUSG00000020642	1052.09	-0.209269	Rnf144a	RNF144A	0.0011854	0.080289		ENSMUSG00000034312	9980.33	0.310653	Iqsec1	IQSEC1	0.00053789	0.0337656		ENSMUSG00000001524	398.769	-0.0742156	Gtf2h4	GTF2H4	0.456529	0.999794
ENSMUSG00000042286	348.926	-0.308212	Stab1	STAB1	0.00188531	0.119465		ENSMUSG00000020654	2472.48	0.174944	Adcy3	ADCY3	0.00119303	0.080289		ENSMUSG00000020262	6658.27	0.369328	Adarb1	ADARB1	0.000553238	0.03414		ENSMUSG00000001525	17639.3	0.00488364	Tubb5	TUBB	0.922512	0.999794
ENSMUSG00000057596	24.5597	-0.857991	Trim30d	TRIM5	0.00183332	0.119465		ENSMUSG00000042826	1042.12	0.377527	Fgf11	FGF11	0.00119824	0.080289		ENSMUSG00000021719	11076.5	0.429828	Rgs7bp	RGS7BP	0.000550219	0.03414		ENSMUSG00000001542	995.043	-0.090529	Ell2	ELL2	0.382672	0.999794
ENSMUSG00000058420	1970.71	-0.360842	Syt17	SYT17	0.00191033	0.119465		ENSMUSG00000055022	15308.2	0.145198	Cntn1	CNTN1	0.00119148	0.080289		ENSMUSG00000041757	2354	0.383799	Plekha6	PLEKHA6	0.000553046	0.03414		ENSMUSG00000001552	1788.42	0.0720959	Jup	JUP	0.613402	0.999794
ENSMUSG00000061132	129.563	0.449133	Blnk	BLNK	0.00181179	0.119465		ENSMUSG00000093536	432.703	0.385847	Smim17	SMIM17	0.00120322	0.080289		ENSMUSG00000044813	494.9	0.670434	Shb	SHB	0.000553725	0.03414		ENSMUSG00000001555	183.334	-0.0248294	Fkbp10	FKBP10	0.831243	0.999794
ENSMUSG00000091243	194.918	-1.68695	Vgll3	VGLL3	0.00190737	0.119465		ENSMUSG00000022329	533.031	0.272799	Stk3	STK3	0.0012277	0.0812535		ENSMUSG00000001496	53.1776	1.71836	Nkx2-1	NKX2-1	0.000571838	0.0347653		ENSMUSG00000001558	9.66205	-0.121761	Klhl10	KLHL10	0.750381	0.999794
ENSMUSG00000046743	625.11	-0.383073	Fat4	FAT4	0.00200146	0.124279		ENSMUSG00000072964	2345.16	0.150753	Bhlhb9	0	0.00122817	0.0812535		ENSMUSG00000041669	104.525	1.40155	Prima1	PRIMA1	0.000573589	0.0347653		ENSMUSG00000001569	977.694	0.00589187	Nom1	NOM1	0.957448	0.999794
ENSMUSG00000007682	1664.85	0.387579	Dio2	DIO2	0.00201482	0.124493		ENSMUSG00000041747	821.572	0.213674	Utp15	UTP15	0.00123655	0.0814595		ENSMUSG00000050541	495.441	0.843564	Adra1b	ADRA1B	0.000572907	0.0347653		ENSMUSG00000001576	4155.5	-0.00513087	Ergic1	ERGIC1	0.899043	0.999794
ENSMUSG00000022577	7887.11	-0.303579	Ly6h	LY6H	0.00203918	0.124493		ENSMUSG00000020681	739.627	0.654083	Ace	ACE	0.00124612	0.0815355		ENSMUSG00000079037	28529.7	-0.242198	Prnp	PRNP	0.000568243	0.0347653		ENSMUSG00000001604	13.3385	0.00282682	Tcea3	TCEA3	0.993595	0.999794
ENSMUSG00000028865	46.5453	0.606741	Cd164l2	CD164L2	0.00203658	0.124493		ENSMUSG00000039114	7607.34	-0.315426	Nrn1	NRN1	0.00124836	0.0815355		ENSMUSG00000037946	301.879	0.41068	Fgd3	FGD3	0.00057703	0.0348263		ENSMUSG00000001627	747.347	0.00391798	Ifrd1	IFRD1	0.962277	0.999794
ENSMUSG00000032621	1538.95	-0.227965	Srek1	#N/A	0.00202927	0.124493		ENSMUSG00000079330	76.7979	-0.61712	Lemd1	LEMD1	0.0012535	0.0815355		ENSMUSG00000104063	530.549	0.260227	Pcdhgb7	PCDHGB7	0.000580234	0.0348725		ENSMUSG00000001630	788.477	0.117495	Stk38l	STK38L	0.140939	0.999794
ENSMUSG00000034485	319.916	-0.280052	Uaca	UACA	0.00205672	0.12477		ENSMUSG00000034006	553.605	0.177694	Pqlc1	#N/A	0.00127264	0.082434		ENSMUSG00000032500	1163.82	0.998161	Dclk3	DCLK3	0.000591259	0.0353865		ENSMUSG00000001632	1061.46	0.0634869	Brpf1	BRPF1	0.313318	0.999794
ENSMUSG00000099041	121.032	-0.455232	Gm28035	LRRC8A	0.0020609	0.12477		ENSMUSG00000019848	48.8326	1.23128	Popdc3	POPDC3	0.00130102	0.0839211		ENSMUSG00000006589	683.741	-0.29533	Aprt	APRT	0.000601043	0.0355638		ENSMUSG00000001642	1070.91	-0.0394689	Akr1b3	AKR1B1	0.498715	0.999794
ENSMUSG00000018736	2684.12	0.18564	Ndel1	NDEL1	0.00209017	0.126017		ENSMUSG00000035954	4107.39	0.291379	Dock4	DOCK4	0.00131261	0.0843172		ENSMUSG00000030688	1509.86	0.747563	Stard10	STARD10	0.000599236	0.0355638		ENSMUSG00000001663	195.137	-0.114188	Gstt1	#N/A	0.411678	0.999794
ENSMUSG00000010505	248.606	-0.563794	Myt1	MYT1	0.00215275	0.127995		ENSMUSG00000000126	673.558	-0.537822	Wnt9a	WNT9A	0.0013268	0.0848766		ENSMUSG00000032737	1244.98	0.407945	Inppl1	INPPL1	0.000601681	0.0355638		ENSMUSG00000001665	37.9813	-0.172116	Gstt3	#N/A	0.382259	0.999794
ENSMUSG00000026167	211.795	0.70442	Wnt10a	WNT10A	0.00215822	0.127995		ENSMUSG00000035107	1055.27	-0.173165	Dcbld2	DCBLD2	0.00135199	0.0857794		ENSMUSG00000037935	1603.8	-0.145944	Smarce1	SMARCE1	0.000604453	0.0355806		ENSMUSG00000001666	490.764	-0.0834706	Ddt	DDTL	0.358217	0.999794
ENSMUSG00000027375	7615.32	0.425498	Mal	MAL	0.00214889	0.127995		ENSMUSG00000038260	326.024	-0.386059	Trpm4	TRPM4	0.00135186	0.0857794		ENSMUSG00000001248	2676.23	-0.14924	Gramd1a	GRAMD1A	0.000621141	0.0358335		ENSMUSG00000001672	13.8424	-0.0952817	Marveld3	MARVELD3	0.815831	0.999794
ENSMUSG00000030047	198.318	0.710335	Arhgap25	ARHGAP25	0.00214425	0.127995		ENSMUSG00000030870	2091.87	0.214766	Ubfd1	UBFD1	0.00136372	0.0861707		ENSMUSG00000002190	344.459	0.285978	Clgn	CLGN	0.000613419	0.0358335		ENSMUSG00000001674	581.469	-0.04011	Ddx18	DDX18	0.596211	0.999794
ENSMUSG00000068617	217.937	-0.494902	Efcab1	EFCAB1	0.00218055	0.128794		ENSMUSG00000028312	305.149	0.256934	Smc2	SMC2	0.00137355	0.0864389		ENSMUSG00000022108	22085.6	-0.228941	Itm2b	ITM2B	0.000620863	0.0358335		ENSMUSG00000001687	5807.38	0.0277897	Ubl3	UBL3	0.701072	0.999794
ENSMUSG00000014773	201.705	-0.310384	Dll1	DLL1	0.00224455	0.13067		ENSMUSG00000059852	378.156	0.792098	Kcng2	KCNG2	0.00138996	0.0871172		ENSMUSG00000029616	2131.61	-0.190462	Erp29	ERP29	0.000621274	0.0358335		ENSMUSG00000001700	500.702	-0.0640887	Gramd3	GRAMD2B	0.451318	0.999794
ENSMUSG00000021987	4346.18	0.121792	Mtmr6	MTMR6	0.0022878	0.13067		ENSMUSG00000029641	106.698	0.66848	Rasl11a	RASL11A	0.00140086	0.0874467		ENSMUSG00000033083	320.139	0.696548	Tbc1d4	TBC1D4	0.000615448	0.0358335		ENSMUSG00000001707	717.813	0.00196603	Eef1e1	EEF1E1	0.983581	0.999794
ENSMUSG00000022378	4041.64	0.224803	Fam49b	#N/A	0.00226616	0.13067		ENSMUSG00000021219	2047.22	-0.48891	Rgs6	RGS6	0.00143087	0.0882525		ENSMUSG00000078307	6671.14	0.521164	AI593442	C11orf87	0.000626984	0.0360176		ENSMUSG00000001729	5196.95	-0.0126481	Akt1	AKT1	0.706601	0.999794
ENSMUSG00000024076	149.254	-0.459856	Vit	VIT	0.00229324	0.13067		ENSMUSG00000042426	1077.72	0.149131	Dhx29	DHX29	0.00142322	0.0882525		ENSMUSG00000020483	29174	0.18883	Dynll2	DYNLL2	0.000634649	0.0361844		ENSMUSG00000001741	88.4105	0.106713	Il16	IL16	0.722864	0.999794
ENSMUSG00000026994	62.8216	-0.818681	Galnt3	GALNT3	0.00225816	0.13067		ENSMUSG00000089774	1093.49	0.337938	Slc5a3	SLC5A3	0.0014273	0.0882525		ENSMUSG00000058070	2354.38	0.313299	Eml1	EML1	0.000634947	0.0361844		ENSMUSG00000001750	274.51	-0.169771	Tcirg1	TCIRG1	0.175264	0.999794
ENSMUSG00000052155	1757.31	-0.423835	Acvr2a	ACVR2A	0.0022263	0.13067		ENSMUSG00000029471	10381.8	-0.375789	Camkk2	CAMKK2	0.00144335	0.0886688		ENSMUSG00000039385	822.258	0.730949	Cdh6	CDH6	0.000638587	0.0362474		ENSMUSG00000001751	291.381	-0.110126	Naglu	NAGLU	0.1785	0.999794
ENSMUSG00000053716	2951.67	0.242836	Dusp7	DUSP7	0.00224415	0.13067		ENSMUSG00000032599	2792.18	0.119109	Ip6k2	IP6K2	0.00145371	0.0889001		ENSMUSG00000023004	20221	-0.130502	Tuba1b	TUBA1B	0.000642921	0.0363492		ENSMUSG00000001755	647.532	-0.00251224	Coasy	COASY	0.969594	0.999794
ENSMUSG00000073460	16.0815	0.951222	Pnldc1	PNLDC1	0.00227276	0.13067		ENSMUSG00000091455	25.9724	0.932152	Otogl	OTOGL	0.0014586	0.0889001		ENSMUSG00000042489	135.433	2.09567	Clspn	CLSPN	0.000654474	0.0368026		ENSMUSG00000001761	448.212	-0.17564	Smo	SMO	0.227516	0.999794
ENSMUSG00000094083	41.1036	-0.695273	Gm1604a	#N/A	0.00229014	0.13067		ENSMUSG00000022132	786.954	-0.220339	Cldn10	CLDN10	0.00147658	0.0894743		ENSMUSG00000052133	683.971	0.548711	Sema5b	SEMA5B	0.000658416	0.0368026		ENSMUSG00000001763	711.218	-0.031616	Tspan33	TSPAN33	0.700817	0.999794
ENSMUSG00000028917	3656.09	0.168016	Plekhm2	PLEKHM2	0.00237107	0.130995		ENSMUSG00000071226	124.333	0.48794	Cecr2	CECR2	0.00147958	0.0894743		ENSMUSG00000072720	76.1274	-0.517528	Myo18b	MYO18B	0.00065866	0.0368026		ENSMUSG00000001767	564.029	0.0766579	Crnkl1	CRNKL1	0.218136	0.999794
ENSMUSG00000030103	2879.69	0.284011	Bhlhe40	BHLHE40	0.00233524	0.130995		ENSMUSG00000026765	444.525	-0.40163	Lypd6b	LYPD6B	0.00149511	0.0900612		ENSMUSG00000025477	1879.01	0.363851	Inpp5a	INPP5A	0.000666021	0.0368472		ENSMUSG00000001768	687.482	-0.0717553	Rin2	RIN2	0.329599	0.999794
ENSMUSG00000030688	1291.67	0.403958	Stard10	STARD10	0.00236508	0.130995		ENSMUSG00000003657	1063.19	0.991561	Calb2	CALB2	0.00154317	0.0925961		ENSMUSG00000033545	4185.71	0.323047	Znrf1	ZNRF1	0.000667185	0.0368472		ENSMUSG00000001773	128.175	-0.125055	Folh1	FOLH1	0.454805	0.999794
ENSMUSG00000036864	70.8946	-0.587033	Proser3	PROSER3	0.00235781	0.130995		ENSMUSG00000025579	14251.9	0.313913	Gaa	GAA	0.00156082	0.0932935		ENSMUSG00000042246	380.356	0.305241	Tmc7	TMC7	0.000666523	0.0368472		ENSMUSG00000001774	1796.68	0.129183	Chordc1	CHORDC1	0.149886	0.999794
ENSMUSG00000060787	20.4312	2.55145	Olfr464	OR4D1	0.00232417	0.130995		ENSMUSG00000000197	4004.19	0.173385	Nalcn	NALCN	0.00158323	0.0939078		ENSMUSG00000027016	1449.05	0.292229	Zfp385b	ZNF385B	0.000675594	0.0371681		ENSMUSG00000001783	3008.34	-0.0184383	Rtcb	RTCB	0.672228	0.999794
ENSMUSG00000074736	990.683	0.447516	Syndig1	SYNDIG1	0.00234396	0.130995		ENSMUSG00000055320	501.254	0.362107	Tead1	TEAD1	0.00157869	0.0939078		ENSMUSG00000059864	21.6488	4.77644	Olfr1393	#N/A	0.000686892	0.0376449		ENSMUSG00000001785	495.597	0.0594058	Pwp1	PWP1	0.409904	0.999794
ENSMUSG00000075707	197.394	-1.41431	Dio3	DIO3	0.00236925	0.130995		ENSMUSG00000037570	2257.24	-0.182214	Mcrs1	MCRS1	0.0016088	0.0950602		ENSMUSG00000049872	231.405	-0.401904	Calhm5	CALHM5	0.000697642	0.0380881		ENSMUSG00000001786	1145.63	-0.0443523	Fbxo7	FBXO7	0.480448	0.999794
ENSMUSG00000078154	25.1286	0.846686	Gm12184	CDK2AP1	0.00230963	0.130995		ENSMUSG00000041096	3577.65	0.221734	Tspyl2	TSPYL2	0.00162322	0.0955477		ENSMUSG00000007476	1419.19	0.223408	Lrrc8a	LRRC8A	0.000708857	0.0382638		ENSMUSG00000001794	4038.36	0.00383398	Capns1	CAPNS1	0.940341	0.999794
ENSMUSG00000032036	1741.14	-0.274144	Kirrel3	KIRREL3	0.00240307	0.132117		ENSMUSG00000016382	6728.62	0.280339	Pls3	PLS3	0.00164178	0.0962743		ENSMUSG00000020656	535.745	-0.7364	Grhl1	GRHL1	0.000708448	0.0382638		ENSMUSG00000001802	3149.48	0.020854	Lrp3	LRP3	0.720168	0.999794
ENSMUSG00000059854	50.4357	-1.0169	Hydin	HYDIN	0.00240957	0.132117		ENSMUSG00000042804	894.771	-0.444818	Gpr153	GPR153	0.00165741	0.096824		ENSMUSG00000058975	7407.37	0.365448	Kcnc1	KCNC1	0.000711561	0.0382638		ENSMUSG00000001827	28.2332	-0.211233	Folr1	FOLR1	0.717507	0.999794
ENSMUSG00000040929	1405.31	-0.386351	Rfx3	RFX3	0.00246826	0.134826		ENSMUSG00000044364	161.779	-0.421329	Tmem74b	TMEM74B	0.00167856	0.0976909		ENSMUSG00000090223	8907.11	1.08528	Pcp4	#N/A	0.000709759	0.0382638		ENSMUSG00000001829	1841.38	-0.0281993	Clpb	CLPB	0.50882	0.999794
ENSMUSG00000037348	2380.47	0.1647	Paqr7	PAQR7	0.0024915	0.135586		ENSMUSG00000034591	776.558	0.222662	Slc41a2	SLC41A2	0.0016906	0.0980231		ENSMUSG00000023966	316.459	-0.51882	Rsph9	RSPH9	0.000720797	0.0384712		ENSMUSG00000001833	12842.9	-0.0214283	39326	#N/A	0.745813	0.999794
ENSMUSG00000026730	1892.35	-0.307386	Pter	PTER	0.002541	0.137732		ENSMUSG00000059890	2191.52	0.192973	Ube4a	UBE4A	0.00173019	0.0999444		ENSMUSG00000036745	7425.87	0.264776	Ttll7	TTLL7	0.000718145	0.0384712		ENSMUSG00000001844	436.207	0.0108144	Zdhhc4	ZDHHC4	0.886363	0.999794
ENSMUSG00000040428	45.8669	0.821714	Plekha4	PLEKHA4	0.00254989	0.137732		ENSMUSG00000033981	21309.9	0.0852716	Gria2	GRIA2	0.00175034	0.100381		ENSMUSG00000020627	1909.43	0.362224	Klhl29	KLHL29	0.000727584	0.0385445		ENSMUSG00000001847	9112.73	-0.0184691	Rac1	RAC1	0.633319	0.999794
ENSMUSG00000025006	2093.68	-0.254871	Sorbs1	SORBS1	0.0025919	0.138323		ENSMUSG00000036295	2153.39	0.191905	Lrrn3	LRRN3	0.00175072	0.100381		ENSMUSG00000022148	86.0027	0.579124	Fyb	FYB1	0.000728217	0.0385445		ENSMUSG00000001855	1158.67	-0.0134049	Nup214	NUP214	0.880479	0.999794
ENSMUSG00000026288	324.892	0.42439	Inpp5d	INPP5D	0.00260844	0.138323		ENSMUSG00000087679	2731.89	-0.171905	#N/A	#N/A	0.00175835	0.100446		ENSMUSG00000060275	236.677	0.620272	Nrg2	NRG2	0.000730255	0.0385445		ENSMUSG00000001864	211.366	-0.0821976	Aif1l	AIF1L	0.584708	0.999794
ENSMUSG00000040703	135.418	0.469137	Cyp2s1	CYP2S1	0.00260735	0.138323		ENSMUSG00000095742	254.306	-0.320761	CAAA01147332.1	#N/A	0.00178553	0.101624		ENSMUSG00000025964	5019.83	0.43756	Adam23	ADAM23	0.000741813	0.0390106		ENSMUSG00000001870	292.908	-0.08617	Ltbp1	LTBP1	0.521012	0.999794
ENSMUSG00000057110	222.395	-0.390798	Cntrl	CNTRL	0.00260379	0.138323		ENSMUSG00000032299	990.668	-0.18454	Commd4	COMMD4	0.0018009	0.101751		ENSMUSG00000021255	85.2417	0.639227	Esrrb	ESRRB	0.000760124	0.0396293		ENSMUSG00000001891	1844.7	-0.0562834	Ugp2	UGP2	0.363667	0.999794
ENSMUSG00000073433	1630.46	0.207646	Arhgdig	ARHGDIG	0.00257146	0.138323		ENSMUSG00000062168	21.7092	1.26144	Ppef1	PPEF1	0.00179532	0.101751		ENSMUSG00000035258	166.975	1.18952	Abi3bp	ABI3BP	0.000761888	0.0396293		ENSMUSG00000001901	89.9571	-0.0730175	Kcnh6	KCNH6	0.601529	0.999794
ENSMUSG00000041028	13143	0.109495	Ghitm	GHITM	0.00262027	0.138446		ENSMUSG00000031772	983.415	0.318478	Cntnap4	CNTNAP4	0.00184643	0.103944		ENSMUSG00000061762	784.85	1.55403	Tac1	TAC1	0.000757538	0.0396293		ENSMUSG00000001909	1349.74	-0.0113326	Trmt1	TRMT1	0.843686	0.999794
ENSMUSG00000006930	4800.04	-0.74912	Hap1	HAP1	0.00267106	0.14011		ENSMUSG00000032988	31.7503	1.26813	Slc16a8	SLC16A8	0.00186803	0.104779		ENSMUSG00000037754	5907.19	0.502172	Ppp1r16b	PPP1R16B	0.000773064	0.0400649		ENSMUSG00000001910	4629.2	0.0181877	Nacc1	NACC1	0.690509	0.999794
ENSMUSG00000040195	134.7	-0.531754	Nemp1	NEMP1	0.00266333	0.14011		ENSMUSG00000025262	1504.83	0.22658	Fam120c	FAM120C	0.00188435	0.105313		ENSMUSG00000020140	81.4745	0.716271	Lgr5	LGR5	0.000781281	0.0401927		ENSMUSG00000001911	11329	0.0185606	Nfix	NFIX	0.895597	0.999794
ENSMUSG00000017843	6151.32	0.151931	Ppp2r5c	PPP2R5C	0.00268332	0.140247		ENSMUSG00000079434	146.28	-0.911458	Neu2	NEU2	0.00192073	0.10696		ENSMUSG00000032940	239.899	-0.378652	Rbm11	RBM11	0.000781979	0.0401927		ENSMUSG00000001918	66.953	0.124447	Slc1a5	SLC1A5	0.606206	0.999794
ENSMUSG00000000560	2519.39	-0.320207	Gabra2	GABRA2	0.00269816	0.140517		ENSMUSG00000059901	15.6256	1.32683	Adamts14	ADAMTS14	0.00192876	0.107022		ENSMUSG00000045917	360.707	0.44148	Tmem268	TMEM268	0.000786148	0.0401927		ENSMUSG00000001924	13340.7	0.0747475	Uba1	UBA1	0.235642	0.999794
ENSMUSG00000038055	1245.22	0.19566	Dexi	DEXI	0.0027208	0.140911		ENSMUSG00000040133	496.056	0.20874	Gpr176	GPR176	0.00195152	0.107898		ENSMUSG00000057604	195.106	-0.31406	Lmcd1	LMCD1	0.000786771	0.0401927		ENSMUSG00000001930	533.384	0.104916	Vwf	VWF	0.638208	0.999794
ENSMUSG00000049907	1844.51	0.259651	Rasl11b	RASL11B	0.00272512	0.140911		ENSMUSG00000039037	4459	0.496923	St6galnac5	ST6GALNAC5	0.00196431	0.108219		ENSMUSG00000032125	190.874	0.337757	Robo4	ROBO4	0.000789592	0.0401933		ENSMUSG00000001942	618.05	0.155008	Siae	SIAE	0.41623	0.999794
ENSMUSG00000044934	555.822	0.220938	Zfp367	ZNF367	0.00275447	0.141924		ENSMUSG00000045211	1544.16	-0.219295	Nudt18	NUDT18	0.00197766	0.108568		ENSMUSG00000027400	785.084	1.17865	Pdyn	PDYN	0.000795095	0.0403299		ENSMUSG00000001943	186.628	0.108581	Vsig2	VSIG2	0.649373	0.999794
ENSMUSG00000028550	1079.81	0.197752	Atg4c	ATG4C	0.0027769	0.142038		ENSMUSG00000026319	2063.5	0.159349	Relch	RELCH	0.00203023	0.109057		ENSMUSG00000048385	6846.02	0.506494	Scrt1	SCRT1	0.000801728	0.0405227		ENSMUSG00000001946	395.125	-0.031193	Esam	ESAM	0.77507	0.999794
ENSMUSG00000032368	479.749	-0.861412	Zic1	ZIC1	0.00284093	0.142038		ENSMUSG00000026904	9321.02	0.203614	Slc4a10	SLC4A10	0.00202615	0.109057		ENSMUSG00000078612	44.8253	-1.37967	Fyb2	FYB2	0.000822941	0.0414484		ENSMUSG00000001948	55.2005	-0.155478	Spa17	SPA17	0.392205	0.999794
ENSMUSG00000039911	556.756	0.448633	Spsb1	SPSB1	0.00280613	0.142038		ENSMUSG00000028039	2474.78	0.188152	Efna3	EFNA3	0.00203105	0.109057		ENSMUSG00000052087	2294.88	-0.323185	Rgs14	RGS14	0.00082974	0.0416442		ENSMUSG00000001962	503.442	-0.0298108	Fam50a	FAM50A	0.664443	0.999794
ENSMUSG00000045664	348.968	0.292262	Cdc42ep2	CDC42EP2	0.00284468	0.142038		ENSMUSG00000029723	2535.84	-0.146667	Tsc22d4	TSC22D4	0.00203589	0.109057		ENSMUSG00000026787	5674.94	0.596811	Gad2	GAD2	0.000836318	0.0416862		ENSMUSG00000001964	976.381	-0.0629199	Emd	EMD	0.32807	0.999794
ENSMUSG00000048368	27.5904	-0.778078	Omd	OMD	0.00281888	0.142038		ENSMUSG00000032021	30.9808	2.96371	Crtam	CRTAM	0.0020033	0.109057		ENSMUSG00000057606	29.2345	1.31456	Colq	COLQ	0.000836404	0.0416862		ENSMUSG00000001983	314.414	0.0202304	Taco1	TACO1	0.806834	0.999794
ENSMUSG00000048387	111.272	-0.57218	Osr1	OSR1	0.00276957	0.142038		ENSMUSG00000037855	23643.5	-0.220194	Zfp365	ZNF365	0.00199738	0.109057		ENSMUSG00000028710	1725.34	0.241435	Atpaf1	ATPAF1	0.000845963	0.0420161		ENSMUSG00000001985	3468.27	0.078746	Grik3	GRIK3	0.481821	0.999794
ENSMUSG00000050295	285.463	-0.365825	Foxc1	FOXC1	0.00283108	0.142038		ENSMUSG00000042351	14.535	-1.38274	Grap2	GRAP2	0.00203271	0.109057		ENSMUSG00000022416	4008.24	0.54263	Cacna1i	CACNA1I	0.000865053	0.0428034		ENSMUSG00000001986	7173.26	0.129683	Gria3	#N/A	0.104688	0.999794
ENSMUSG00000050558	99.1043	-0.680388	Prokr2	PROKR2	0.00278749	0.142038		ENSMUSG00000037463	442.978	-0.395769	Fbxo27	#N/A	0.00205086	0.109481		ENSMUSG00000039629	1102.25	0.957899	Strip2	STRIP2	0.000867797	0.0428034		ENSMUSG00000001988	304.256	0.000667941	Npas1	NPAS1	0.995508	0.999794
ENSMUSG00000075224	623.979	0.525358	Lrrc55	LRRC55	0.00284301	0.142038		ENSMUSG00000020250	2133.72	0.153339	Txnrd1	TXNRD1	0.00207984	0.110646		ENSMUSG00000051067	1480.26	0.727484	Lingo3	LINGO3	0.00087451	0.0429862		ENSMUSG00000001995	1846.21	0.0490503	Sipa1l2	SIPA1L2	0.520567	0.999794
ENSMUSG00000036432	443.785	0.18764	Siah2	SIAH2	0.00288768	0.143692		ENSMUSG00000025151	19103.4	0.176234	Maged1	MAGED1	0.00209954	0.111311		ENSMUSG00000020723	1637.65	0.795027	Cacng4	CACNG4	0.000885102	0.0433579		ENSMUSG00000001998	213.393	-0.0404937	Ap4e1	AP4E1	0.617597	0.999794
ENSMUSG00000024526	131.944	-0.599278	Cidea	CIDEA	0.00291053	0.144335		ENSMUSG00000019762	9.60368	1.4524	Iyd	IYD	0.00213793	0.112688		ENSMUSG00000023909	2063.46	0.260278	Paqr4	PAQR4	0.000919637	0.0442956		ENSMUSG00000001999	442.816	-0.0458774	Blvra	BLVRA	0.658671	0.999794
ENSMUSG00000008999	371.645	-0.591763	Bmp7	BMP7	0.00296395	0.145414		ENSMUSG00000030905	3829.72	0.760513	Crym	CRYM	0.00214006	0.112688		ENSMUSG00000024583	2042.21	-0.12519	Txnl1	TXNL1	0.000924334	0.0442956		ENSMUSG00000002006	5149.33	-0.0500291	Pdzd4	PDZD4	0.608231	0.999794
ENSMUSG00000020695	238.319	-0.571017	Mrc2	MRC2	0.00295518	0.145414		ENSMUSG00000001240	469.413	0.292335	Ramp2	RAMP2	0.00217419	0.113329		ENSMUSG00000027750	38.8366	0.696935	Postn	POSTN	0.000924662	0.0442956		ENSMUSG00000002007	74.8687	0.0121974	Srpk3	SRPK3	0.959486	0.999794
ENSMUSG00000027716	304.323	0.466849	Trpc3	TRPC3	0.00296369	0.145414		ENSMUSG00000021130	5737.05	0.323011	Galnt16	GALNT16	0.00216066	0.113329		ENSMUSG00000029917	26.175	2.06023	C130060K24Rik	#N/A	0.000914491	0.0442956		ENSMUSG00000002010	3566.21	-0.0333144	Idh3g	IDH3G	0.510845	0.999794
ENSMUSG00000031837	2615.05	-0.467211	Necab2	NECAB2	0.0029956	0.145414		ENSMUSG00000030688	1887.25	-0.429352	Stard10	STARD10	0.00217121	0.113329		ENSMUSG00000029999	1441.63	0.850137	Tgfa	TGFA	0.000925317	0.0442956		ENSMUSG00000002012	1777.68	-0.11214	Pnck	PNCK	0.56174	0.999794
ENSMUSG00000038400	1375.61	0.322128	Pmepa1	PMEPA1	0.00299343	0.145414		ENSMUSG00000050447	856.524	-0.239798	Lypd6	LYPD6	0.00220846	0.114345		ENSMUSG00000030337	4998.23	0.599974	Vamp1	VAMP1	0.000923401	0.0442956		ENSMUSG00000002014	894.185	-0.0507985	Ssr4	SSR4	0.504914	0.999794
ENSMUSG00000038503	1820.07	-0.170579	Mesd	MESD	0.0030141	0.145414		ENSMUSG00000057706	884.159	-0.187648	Mex3b	MEX3B	0.00220751	0.114345		ENSMUSG00000031432	2211.58	-0.19032	Prps1	PRPS1	0.000925921	0.0442956		ENSMUSG00000002015	1816.99	-0.0598698	Bcap31	BCAP31	0.368433	0.999794
ENSMUSG00000039835	1181.65	-0.270336	Nhsl1	NHSL1	0.00301754	0.145414		ENSMUSG00000034612	2126.36	0.263345	Chst11	CHST11	0.00222976	0.115063		ENSMUSG00000001707	773.239	-0.263436	Eef1e1	EEF1E1	0.000935545	0.0444586		ENSMUSG00000002017	957.959	0.0487758	Fam98a	FAM98A	0.420603	0.999794
ENSMUSG00000050069	746.076	-0.407169	Grem2	GREM2	0.00298096	0.145414		ENSMUSG00000003863	9551.3	-0.171979	Ppfia3	PPFIA3	0.00229051	0.116643		ENSMUSG00000035606	109.467	0.665206	Ky	KY	0.00093542	0.0444586		ENSMUSG00000002020	13.1588	0.845863	Ltbp2	LTBP2	0.13101	0.999794
ENSMUSG00000054459	22941.7	0.253888	Vsnl1	VSNL1	0.00302238	0.145414		ENSMUSG00000004415	176.006	-0.417319	Col26a1	COL26A1	0.00226793	0.116643		ENSMUSG00000023017	2159.99	0.604783	Asic1	ASIC1	0.000939757	0.0445109		ENSMUSG00000002028	3303.09	0.100289	Kmt2a	KMT2A	0.360946	0.999794
ENSMUSG00000055782	1193.09	0.289478	Abcd2	ABCD2	0.00303916	0.145739		ENSMUSG00000007207	11771.1	-0.364433	Stx1a	STX1A	0.00228524	0.116643		ENSMUSG00000024524	7389.38	0.993767	Gnal	GNAL	0.000953233	0.0450001		ENSMUSG00000002031	840.79	-0.088243	Ift46	IFT46	0.10613	0.999794
ENSMUSG00000020251	448.489	0.335056	Glt8d2	GLT8D2	0.00308858	0.146623		ENSMUSG00000032076	9696.12	0.311066	Cadm1	CADM1	0.00228136	0.116643		ENSMUSG00000037805	3031.1	-0.249428	Rpl10a	RPL10A	0.000960211	0.0451805		ENSMUSG00000002032	1303.18	0.0216105	Tmem25	TMEM25	0.812574	0.999794
ENSMUSG00000040254	217.036	-0.30401	Sema3d	SEMA3D	0.00309795	0.146623		ENSMUSG00000022537	3395.11	-0.289249	Tmem44	TMEM44	0.00231841	0.11748		ENSMUSG00000025439	1984.17	-0.158174	Clns1a	CLNS1A	0.000969938	0.0454813		ENSMUSG00000002043	155.213	0.00704522	Trappc6a	TRAPPC6A	0.956611	0.999794
ENSMUSG00000063681	49.0836	-1.06036	Crb1	CRB1	0.00307776	0.146623		ENSMUSG00000056153	626.808	0.169419	Socs6	SOCS6	0.00232214	0.11748		ENSMUSG00000036111	539.557	-0.750107	Lmo1	LMO1	0.00097716	0.0454813		ENSMUSG00000002052	6224.3	0.0746911	Supt6	SUPT6H	0.253536	0.999794
ENSMUSG00000117406	423.946	-0.240428	Ntn3	NTN3	0.0030932	0.146623		ENSMUSG00000004056	3860.4	-0.295541	Akt2	AKT2	0.00234216	0.118107		ENSMUSG00000041134	228.244	0.31399	Cyyr1	CYYR1	0.000978383	0.0454813		ENSMUSG00000002055	172.5	-0.0452902	Spag5	SPAG5	0.735686	0.999794
ENSMUSG00000033545	3986.81	0.217313	Znrf1	ZNRF1	0.00313764	0.148019		ENSMUSG00000115302	11.1667	1.14172	Gm49394	#N/A	0.00235882	0.118562		ENSMUSG00000045246	305.946	0.701974	Kcng4	KCNG4	0.000979323	0.0454813		ENSMUSG00000002058	718.34	-0.0786183	Unc119	UNC119	0.48969	0.999794
ENSMUSG00000040964	1517.64	0.382891	Arhgef10l	ARHGEF10L	0.0031819	0.149621		ENSMUSG00000021109	2475.04	0.173408	Hif1a	HIF1A	0.00239174	0.119056		ENSMUSG00000020362	1338.17	0.171006	Cnot6	CNOT6	0.00100155	0.046065		ENSMUSG00000002059	282.501	-0.0583501	Rab34	RAB34	0.573582	0.999794
ENSMUSG00000051223	5391.86	0.160678	Bzw1	BZW1	0.00320255	0.150107		ENSMUSG00000027217	249.836	0.928333	Tspan18	TSPAN18	0.00238699	0.119056		ENSMUSG00000020738	5235.36	-0.142803	Sumo2	SUMO2	0.00100114	0.046065		ENSMUSG00000002064	1073.67	-0.00911751	Sdf2	SDF2	0.898802	0.999794
ENSMUSG00000031808	3122.2	-0.183817	Slc27a1	SLC27A1	0.00324155	0.150479		ENSMUSG00000033510	2770.78	-0.190653	Otud7a	OTUD7A	0.00239034	0.119056		ENSMUSG00000033960	4174.02	0.532576	Jcad	JCAD	0.000999516	0.046065		ENSMUSG00000002068	497.487	-0.0338176	Ccne1	CCNE1	0.675422	0.999794
ENSMUSG00000041548	362.679	-0.475625	Hspb8	HSPB8	0.00323461	0.150479		ENSMUSG00000005357	404.698	0.393164	Slc1a6	SLC1A6	0.00241981	0.119303		ENSMUSG00000020900	9905.82	0.406142	Myh10	MYH10	0.0010119	0.0462435		ENSMUSG00000002076	7.71059	-0.645961	Hsf2bp	HSF2BP	0.273546	0.999794
ENSMUSG00000060601	1459.45	0.123593	Nr1h2	NR1H2	0.00323464	0.150479		ENSMUSG00000036737	1419.36	-0.223042	Oxsr1	OXSR1	0.00240984	0.119303		ENSMUSG00000052698	4322.15	0.289894	Tln2	TLN2	0.00101091	0.0462435		ENSMUSG00000002083	295.154	0.0237088	Bbc3	BBC3	0.804358	0.999794
ENSMUSG00000029661	564.378	-0.657048	Col1a2	COL1A2	0.00327698	0.150898		ENSMUSG00000046027	203.125	0.401324	Stard5	STARD5	0.00241529	0.119303		ENSMUSG00000032380	47.2168	1.48936	Dapk2	DAPK2	0.0010257	0.0465766		ENSMUSG00000002100	19.0152	0.2802	Mybpc3	MYBPC3	0.536991	0.999794
ENSMUSG00000036357	388.26	-1.13742	Gpr101	GPR101	0.00328174	0.150898		ENSMUSG00000031274	90.9541	0.548552	Col4a5	COL4A5	0.00243147	0.119497		ENSMUSG00000079173	183.774	-0.4378	Zan	ZAN	0.00102511	0.0465766		ENSMUSG00000002102	4397.96	-0.0156049	Psmc3	PSMC3	0.711003	0.999794
ENSMUSG00000046546	655.829	0.427199	Fam43a	FAM43A	0.00327388	0.150898		ENSMUSG00000005968	68.9191	0.477348	Tuft1	TUFT1	0.00245852	0.120444		ENSMUSG00000003134	772.379	0.822966	Tbc1d8	TBC1D8	0.0010368	0.04666		ENSMUSG00000002103	2355.82	-0.0106491	Acp2	ACP2	0.849407	0.999794
ENSMUSG00000018845	44.4243	0.666187	Unc45b	UNC45B	0.00333371	0.15157		ENSMUSG00000024164	16.7956	1.69782	C3	C3	0.00247526	0.120882		ENSMUSG00000021870	3732.02	0.420706	Slmap	SLMAP	0.00103732	0.04666		ENSMUSG00000002104	12.8814	-0.187904	Rapsn	RAPSN	0.663747	0.999794
ENSMUSG00000019188	1770.37	-0.219306	H13	HM13	0.00331365	0.15157		ENSMUSG00000015468	249.824	-0.363623	Notch4	#N/A	0.00250267	0.121761		ENSMUSG00000045962	6015.18	0.250091	Wnk1	WNK1	0.00103476	0.04666		ENSMUSG00000002105	513.043	0.0110133	Slc39a13	SLC39A13	0.869783	0.999794
ENSMUSG00000019929	1096.26	-1.41555	Dcn	DCN	0.00332242	0.15157		ENSMUSG00000021377	2271.67	0.14755	Dek	DEK	0.00251851	0.121761		ENSMUSG00000002222	4159.05	0.189431	Rmnd5a	RMND5A	0.00105458	0.0469929		ENSMUSG00000002107	10514.9	0.123745	Celf2	CELF2	0.0418844	0.999794
ENSMUSG00000020656	589.444	-0.354875	Grhl1	GRHL1	0.00333839	0.15157		ENSMUSG00000026473	51407.7	-0.234884	Glul	GLUL	0.00251601	0.121761		ENSMUSG00000033735	1357.29	-0.185716	Spr	SPR	0.00105299	0.0469929		ENSMUSG00000002108	61.9004	-0.16376	Nr1h3	NR1H3	0.305895	0.999794
ENSMUSG00000031963	269.871	0.309882	Bmper	BMPER	0.00334852	0.15157		ENSMUSG00000039634	221.029	0.534477	Zfp189	ZNF189	0.00253099	0.121761		ENSMUSG00000039987	331.414	0.384183	Phtf2	PHTF2	0.00105355	0.0469929		ENSMUSG00000002109	149.582	0.0131652	Ddb2	DDB2	0.897925	0.999794
ENSMUSG00000021390	180.795	-0.711002	Ogn	OGN	0.00337045	0.152089		ENSMUSG00000118219	170.604	-0.752327	AC124108.1	#N/A	0.0025326	0.121761		ENSMUSG00000020160	182.465	1.09007	Meis1	MEIS1	0.00106382	0.0472107		ENSMUSG00000002111	126.722	-0.21629	Spi1	SPI1	0.0736123	0.999794
ENSMUSG00000074657	90549.1	0.188915	Kif5a	KIF5A	0.00339316	0.15264		ENSMUSG00000002459	1067.19	-0.306417	Rgs20	RGS20	0.00255586	0.122251		ENSMUSG00000036249	409.752	-0.205449	Rbm43	RBM43	0.00107267	0.0472107		ENSMUSG00000002129	2638.25	0.048945	Sf3a1	SF3A1	0.318348	0.999794
ENSMUSG00000043439	2713.65	0.507056	Epop	EPOP	0.00341443	0.153122		ENSMUSG00000044149	1076.14	0.189531	Nkrf	NKRF	0.00255857	0.122251		ENSMUSG00000039115	256.295	0.803803	Itga9	ITGA9	0.00107143	0.0472107		ENSMUSG00000002147	359.253	-0.0778526	Stat6	STAT6	0.46674	0.999794
ENSMUSG00000044534	55.4722	1.14229	Ackr2	ACKR2	0.0034405	0.153345		ENSMUSG00000040035	12605.8	0.276504	Disp2	DISP2	0.00257532	0.122673		ENSMUSG00000040028	1851.77	0.150413	Elavl1	ELAVL1	0.00107119	0.0472107		ENSMUSG00000002190	323.47	0.0676047	Clgn	CLGN	0.395729	0.999794
ENSMUSG00000074785	1772.77	-0.442952	Plxnc1	PLXNC1	0.00343556	0.153345		ENSMUSG00000030499	489.837	-0.267143	Kctd15	KCTD15	0.0026035	0.123256		ENSMUSG00000079339	80.1734	-0.461887	Ifit1bl1	IFIT1B	0.00108443	0.0475816		ENSMUSG00000002204	10.0732	-0.300971	Napsa	NAPSA	0.58307	0.999794
ENSMUSG00000017466	12749.7	-0.393308	Timp2	TIMP2	0.003508	0.155072		ENSMUSG00000036606	2140.51	0.171517	Plxnb2	PLXNB2	0.00259818	0.123256		ENSMUSG00000089762	916.763	0.588559	Ier5l	IER5L	0.00109679	0.0479769		ENSMUSG00000002205	598.091	-0.0420817	Vrk3	VRK3	0.59426	0.999794
ENSMUSG00000027593	3009.35	0.189062	Raly	RALY	0.00349648	0.155072		ENSMUSG00000025175	1081.36	-0.186381	Fn3k	FN3K	0.00261691	0.123513		ENSMUSG00000070576	1657.41	0.511348	Mn1	MN1	0.00110503	0.0481901		ENSMUSG00000002210	920.6	0.0702721	Smg9	SMG9	0.399923	0.999794
ENSMUSG00000052889	13564.1	0.231028	Prkcb	PRKCB	0.003518	0.155072		ENSMUSG00000020953	1079.29	-0.386176	Coch	COCH	0.00263706	0.124086		ENSMUSG00000026028	6122.16	0.274601	Trak2	TRAK2	0.00111357	0.0482472		ENSMUSG00000002221	1471.23	0.00600258	Paxip1	PAXIP1	0.949363	0.999794
ENSMUSG00000087385	256.146	-0.299735	Frg2f1	FRG2B	0.00352193	0.155072		ENSMUSG00000026322	107.722	0.86201	Htr4	HTR4	0.00266102	0.124457		ENSMUSG00000030854	5889.29	0.617439	Ptpn5	PTPN5	0.00111661	0.0482472		ENSMUSG00000002222	4000.26	0.0646503	Rmnd5a	RMND5A	0.432116	0.999794
ENSMUSG00000017817	37.9166	-0.579259	Jph2	JPH2	0.0035428	0.155519		ENSMUSG00000042700	16335.4	-0.205628	Sipa1l1	SIPA1L1	0.00265912	0.124457		ENSMUSG00000038459	1200.76	-0.250725	Abhd17c	ABHD17C	0.00111513	0.0482472		ENSMUSG00000002227	175.827	0.0549867	Mov10	MOV10	0.675531	0.999794
ENSMUSG00000047766	1679.23	0.197394	Lrrc49	LRRC49	0.00355822	0.155726		ENSMUSG00000025265	682.952	0.175233	Fgd1	FGD1	0.00268244	0.125024		ENSMUSG00000064293	994.848	0.501026	Cntn4	CNTN4	0.00111983	0.0482472		ENSMUSG00000002228	14.1253	-0.342274	Ppm1j	PPM1J	0.293532	0.999794
ENSMUSG00000034402	238.405	0.748157	Kcnh5	KCNH5	0.00358194	0.156033		ENSMUSG00000028274	881.762	0.230795	Rngtt	RNGTT	0.00271011	0.125024		ENSMUSG00000026921	837.103	-0.264165	Egfl7	EGFL7	0.00112355	0.048262		ENSMUSG00000002233	452.914	-0.132306	Rhoc	RHOC	0.129216	0.999794
ENSMUSG00000036390	271.687	0.49136	Gadd45a	GADD45A	0.00358671	0.156033		ENSMUSG00000031608	337.632	0.308027	Galnt7	GALNT7	0.00272973	0.125024		ENSMUSG00000001270	47156.6	0.370622	Ckb	CKB	0.00116387	0.0488674		ENSMUSG00000002249	54.4012	-0.025217	Tead3	TEAD3	0.870589	0.999794
ENSMUSG00000017418	649.648	0.227973	Arl5b	ARL5B	0.00365426	0.156117		ENSMUSG00000032355	1168.41	-0.41246	Mlip	MLIP	0.00273093	0.125024		ENSMUSG00000002633	147.807	0.583924	Shh	SHH	0.00114285	0.0488674		ENSMUSG00000002250	866.301	0.016004	Ppard	PPARD	0.766313	0.999794
ENSMUSG00000022766	80.1519	-0.627667	Serpind1	SERPIND1	0.00369407	0.156117		ENSMUSG00000041653	66.923	-0.517828	Pnpla3	PNPLA3	0.00271746	0.125024		ENSMUSG00000005204	2077.71	-0.13334	Senp3	SENP3	0.00115786	0.0488674		ENSMUSG00000002257	68.6316	-0.0683896	Def6	DEF6	0.708521	0.999794
ENSMUSG00000024268	25447.4	-0.140895	Celf4	CELF4	0.00361379	0.156117		ENSMUSG00000048410	610.068	-0.257608	Zfp407	ZNF407	0.0027322	0.125024		ENSMUSG00000019124	7816.82	0.384621	Scrn1	SCRN1	0.00117278	0.0488674		ENSMUSG00000002265	7860.62	0.157705	Peg3	PEG3	0.10547	0.999794
ENSMUSG00000024413	2224.94	0.223716	Npc1	NPC1	0.00363617	0.156117		ENSMUSG00000052921	600.891	-0.358988	Arhgef15	ARHGEF15	0.00273775	0.125024		ENSMUSG00000025868	2016.98	-0.192513	Higd2a	HIGD2A	0.00114928	0.0488674		ENSMUSG00000002266	115.464	-0.0955419	Zim1	#N/A	0.852345	0.999794
ENSMUSG00000030256	1588.91	0.224174	Bhlhe41	BHLHE41	0.00360908	0.156117		ENSMUSG00000056211	8238.69	-0.347814	R3hdm1	R3HDM1	0.00271351	0.125024		ENSMUSG00000034345	1908.85	-0.231343	Gtf2h5	GTF2H5	0.00115555	0.0488674		ENSMUSG00000002274	1340.88	-0.101168	Metrn	METRN	0.24697	0.999794
ENSMUSG00000031382	45.8042	0.886893	Asb11	ASB11	0.00364512	0.156117		ENSMUSG00000019817	888.666	0.366714	Plagl1	PLAGL1	0.00280715	0.127816		ENSMUSG00000034701	565.798	-0.735681	Neurod1	NEUROD1	0.00117518	0.0488674		ENSMUSG00000002279	426.855	-0.101521	Lmf1	LMF1	0.0718681	0.999794
ENSMUSG00000031543	2377.33	0.271236	Ank1	ANK1	0.00370476	0.156117		ENSMUSG00000030350	3560.1	-0.166183	Prmt8	PRMT8	0.00281596	0.127841		ENSMUSG00000035355	316.41	1.57161	Kcnh4	KCNH4	0.00117522	0.0488674		ENSMUSG00000002280	764.688	-0.067221	Narfl	#N/A	0.280229	0.999794
ENSMUSG00000036611	572.432	0.193684	Eepd1	EEPD1	0.00362918	0.156117		ENSMUSG00000020308	2133.98	-0.185515	Tpgs1	TPGS1	0.00282554	0.127901		ENSMUSG00000041762	2188.27	0.456755	Gpr155	GPR155	0.00114646	0.0488674		ENSMUSG00000002289	56.589	-0.253973	Angptl4	ANGPTL4	0.398969	0.999794
ENSMUSG00000049493	412.253	0.439551	Pls1	PLS1	0.00370683	0.156117		ENSMUSG00000027602	6788.49	-0.163888	Map1lc3a	MAP1LC3A	0.00283552	0.127979		ENSMUSG00000055723	444.24	-0.437405	Rras2	RRAS2	0.00116802	0.0488674		ENSMUSG00000002297	43.3743	-0.155712	Dbf4	DBF4	0.371703	0.999794
ENSMUSG00000052957	390.206	-0.223698	Gas1	GAS1	0.00370548	0.156117		ENSMUSG00000079502	15.0072	1.24806	Cfap77	CFAP77	0.00285749	0.128343		ENSMUSG00000064043	1420.98	0.255873	#N/A	#N/A	0.00116888	0.0488674		ENSMUSG00000002307	702.438	-0.101248	Daxx	DAXX	0.126931	0.999794
ENSMUSG00000074743	548.118	-0.332802	Thbd	THBD	0.00367361	0.156117		ENSMUSG00000091002	404.213	0.308039	Tcerg1l	TCERG1L	0.00286018	0.128343		ENSMUSG00000037172	2801.01	0.326089	E330009J07Rik	#N/A	0.00118686	0.0491403		ENSMUSG00000002308	338.288	-0.102208	Cd320	CD320	0.337025	0.999794
ENSMUSG00000040479	14798.3	0.261266	Dgkz	DGKZ	0.00371791	0.156131		ENSMUSG00000026885	1867.08	-0.187593	Ttll11	TTLL11	0.00288103	0.128905		ENSMUSG00000039501	2142.18	0.54923	Znfx1	ZNFX1	0.00119209	0.0491403		ENSMUSG00000002319	2342.24	0.00737963	Ipo4	IPO4	0.910767	0.999794
ENSMUSG00000078302	93.3367	-0.679178	Foxd1	FOXD1	0.00373263	0.156297		ENSMUSG00000030714	316.974	-0.253967	Sgf29	SGF29	0.00290554	0.128933		ENSMUSG00000069601	14770.1	0.246911	Ank3	#N/A	0.00118981	0.0491403		ENSMUSG00000002320	980.814	0.0226525	Tm9sf1	TM9SF1	0.686665	0.999794
ENSMUSG00000006014	151.808	-0.651522	Prg4	PRG4	0.00375866	0.156935		ENSMUSG00000040479	17360.8	-0.287145	Dgkz	DGKZ	0.00289655	0.128933		ENSMUSG00000032615	1124.19	-0.147869	Nt5m	NT5M	0.0012112	0.0495783		ENSMUSG00000002324	72.6548	-0.138928	Rec8	REC8	0.48143	0.999794
ENSMUSG00000023224	145.893	-0.624256	Serping1	SERPING1	0.00379809	0.157716		ENSMUSG00000091898	173.782	-0.892734	Tnnc1	TNNC1	0.00290665	0.128933		ENSMUSG00000036712	4480.81	0.514763	Cyld	CYLD	0.00121312	0.0495783		ENSMUSG00000002325	199.35	0.119094	Irf9	IRF9	0.30778	0.999794
ENSMUSG00000027238	984.148	0.245018	Frmd5	FRMD5	0.00379907	0.157716		ENSMUSG00000040434	10.9816	1.2763	Large2	LARGE2	0.00296127	0.130981		ENSMUSG00000068859	480.368	0.765892	Sp9	SP9	0.00121165	0.0495783		ENSMUSG00000002326	396.804	-0.0111261	Gmpr2	GMPR2	0.907599	0.999794
ENSMUSG00000047945	3105.46	-0.277607	Marcksl1	MARCKSL1	0.00384638	0.159225		ENSMUSG00000078958	265.456	-0.471703	Atp6ap1l	#N/A	0.00300726	0.132637		ENSMUSG00000030232	2295.08	0.222357	Aebp2	AEBP2	0.00121679	0.0495867		ENSMUSG00000002329	1062.6	-0.0582658	Mdp1	#N/A	0.354998	0.999794
ENSMUSG00000005892	117.856	-2.54857	Trh	TRH	0.00401797	0.164456		ENSMUSG00000005950	23.6173	1.04763	P2rx5	P2RX5-TAX1BP3	0.00303425	0.133178		ENSMUSG00000074505	1755.62	0.416587	Fat3	FAT3	0.0012207	0.0496048		ENSMUSG00000002332	1621.61	-0.0241807	Dhrs1	DHRS1	0.638599	0.999794
ENSMUSG00000022472	4021.14	0.223725	Desi1	DESI1	0.00400013	0.164456		ENSMUSG00000075467	1569	-0.12685	Dnlz	DNLZ	0.00303675	0.133178		ENSMUSG00000003974	1532.82	0.305779	Grm3	GRM3	0.00122981	0.0498335		ENSMUSG00000002341	9001.8	0.0779152	Ncan	NCAN	0.267751	0.999794
ENSMUSG00000033863	7074.33	0.243701	Klf9	KLF9	0.00399496	0.164456		ENSMUSG00000011154	21.3026	1.13017	Cfap161	CFAP161	0.00309572	0.134677		ENSMUSG00000003271	292.794	-0.391761	Sult2b1	SULT2B1	0.00123583	0.0498687		ENSMUSG00000002342	646.931	-0.0658778	Tmem161a	TMEM161A	0.49485	0.999794
ENSMUSG00000058806	27.6992	-0.845805	Col13a1	COL13A1	0.00401802	0.164456		ENSMUSG00000045034	942.925	0.266009	Ankrd34b	ANKRD34B	0.00309208	0.134677		ENSMUSG00000026812	1887.16	0.232314	Tsc1	TSC1	0.00123765	0.0498687		ENSMUSG00000002343	809.064	-0.0376569	Armc6	ARMC6	0.60635	0.999794
ENSMUSG00000022580	268.076	-0.333354	Rhpn1	RHPN1	0.004052	0.164521		ENSMUSG00000081683	94.0281	-0.597221	Fzd10	FZD10	0.00309702	0.134677		ENSMUSG00000026925	758.153	0.197663	Inpp5e	INPP5E	0.00126283	0.0506807		ENSMUSG00000002345	470.16	0.0154599	Borcs8	BORCS8	0.820574	0.999794
ENSMUSG00000034271	1230.57	0.3037	Jdp2	JDP2	0.00404251	0.164521		ENSMUSG00000030560	216.14	0.364801	Ctsc	CTSC	0.00311699	0.13516		ENSMUSG00000032024	831.062	0.397581	Clmp	CLMP	0.00126489	0.0506807		ENSMUSG00000002346	836.558	0.0600283	Slc25a42	SLC25A42	0.460002	0.999794
ENSMUSG00000055692	2457.14	0.182611	Tmem191c	TMEM191B	0.00405357	0.164521		ENSMUSG00000037490	155.475	0.688406	Slc2a12	SLC2A12	0.00313432	0.13516		ENSMUSG00000027864	1126.8	0.782205	Ptgfrn	PTGFRN	0.00127885	0.0510968		ENSMUSG00000002365	391.231	0.0309898	Snx9	SNX9	0.651069	0.999794
ENSMUSG00000057134	2034.61	0.177973	Ado	ADO	0.0040805	0.165152		ENSMUSG00000037738	9.49439	1.49685	Nek5	NEK5	0.00313361	0.13516		ENSMUSG00000048038	141.439	1.23218	Ccdc187	CCDC187	0.00128441	0.0511762		ENSMUSG00000002372	2663.52	-0.0172004	Ranbp3	RANBP3	0.635369	0.999794
ENSMUSG00000027419	10229.7	0.295124	Pcsk2	PCSK2	0.00410154	0.165543		ENSMUSG00000045071	330.907	-0.277486	E130308A19Rik	KIAA1958	0.0031473	0.135343		ENSMUSG00000053199	2474.55	0.272713	Arhgap20	ARHGAP20	0.00129154	0.0513173		ENSMUSG00000002379	1646.83	-0.00894432	Ndufa11	NDUFA11	0.909478	0.999794
ENSMUSG00000021820	7345.67	0.299645	Camk2g	CAMK2G	0.00416183	0.167114		ENSMUSG00000038859	32.2571	0.799662	Baiap2l1	BAIAP2L1	0.0031574	0.135401		ENSMUSG00000053907	3834.37	0.116665	Mat2a	MAT2A	0.00133186	0.0527728		ENSMUSG00000002393	1300.99	-0.0541671	Nr2f6	NR2F6	0.417641	0.999794
ENSMUSG00000049939	3798.07	0.218437	Lrrc4	LRRC4	0.00416348	0.167114		ENSMUSG00000027394	3078.41	-0.33595	Ttl	TTL	0.00324417	0.138738		ENSMUSG00000029095	4603.45	0.613145	Ablim2	ABLIM2	0.0013629	0.0538533		ENSMUSG00000002395	1396.19	-0.088496	Use1	USE1	0.338224	0.999794
ENSMUSG00000018379	3646.17	-0.126042	Srsf1	SRSF1	0.0042368	0.16924		ENSMUSG00000052861	51.3279	0.707636	Dnah6	DNAH6	0.00329943	0.140712		ENSMUSG00000031932	818.165	0.654667	Gpr83	GPR83	0.00137323	0.054112		ENSMUSG00000002396	559.925	-0.127315	Ocel1	OCEL1	0.0728859	0.999794
ENSMUSG00000023990	324.847	0.261299	Tfeb	TFEB	0.00424789	0.16924		ENSMUSG00000019929	1009.89	1.31071	Dcn	DCN	0.00331908	0.141161		ENSMUSG00000020962	1371.48	0.170985	Gtf2a1	GTF2A1	0.00138373	0.0543762		ENSMUSG00000002409	785.413	-0.0581573	Dyrk1b	DYRK1B	0.348607	0.999794
ENSMUSG00000025512	1734.42	-0.17262	Chid1	CHID1	0.00425138	0.16924		ENSMUSG00000015745	1115.16	-0.416326	Plekho1	PLEKHO1	0.00334516	0.141525		ENSMUSG00000022489	8650.45	1.25042	Pde1b	#N/A	0.00139525	0.0546786		ENSMUSG00000002413	3592.25	0.124024	Braf	BRAF	0.145306	0.999794
ENSMUSG00000029007	324.268	-0.293792	Agtrap	AGTRAP	0.0043063	0.170799		ENSMUSG00000042372	10.1071	2.1474	Dmrt3	DMRT3	0.00334592	0.141525		ENSMUSG00000016262	617.929	0.541061	Sertad4	SERTAD4	0.00139971	0.0547033		ENSMUSG00000002416	1485.39	-0.0707346	Ndufb2	NDUFB2	0.407645	0.999794
ENSMUSG00000046159	2150.11	0.342219	Chrm3	CHRM3	0.00431405	0.170799		ENSMUSG00000003974	1833.87	-0.228861	Grm3	GRM3	0.00336212	0.141823		ENSMUSG00000005881	3271.79	-0.1695	Ergic3	ERGIC3	0.00141288	0.0549179		ENSMUSG00000002428	579.824	-0.00729926	Hltf	HLTF	0.926172	0.999794
ENSMUSG00000032796	76.182	-1.12148	Lama1	LAMA1	0.00434466	0.171543		ENSMUSG00000046417	486.845	-0.463004	Lrrc75a	LRRC75A	0.00338199	0.142056		ENSMUSG00000038319	1406.32	0.38783	Kcnh2	KCNH2	0.0014108	0.0549179		ENSMUSG00000002455	1924.97	0.000804137	Prpf6	PRPF6	0.987241	0.999794
ENSMUSG00000024043	23.0732	-0.909652	Arhgap28	ARHGAP28	0.00435808	0.171607		ENSMUSG00000048047	1141.06	0.152411	Zbtb33	ZBTB33	0.00338599	0.142056		ENSMUSG00000005615	1147.05	0.265977	Pcyt1a	PCYT1A	0.00143011	0.0551605		ENSMUSG00000002458	473.972	-0.0113539	Rgs19	RGS19	0.897188	0.999794
ENSMUSG00000022568	1321.65	0.136232	Scrib	SCRIB	0.00439121	0.17192		ENSMUSG00000035443	977.175	0.154483	Thyn1	THYN1	0.00340453	0.142447		ENSMUSG00000031532	8610.25	-0.114253	Saraf	SARAF	0.0014261	0.0551605		ENSMUSG00000002459	994.453	0.0378407	Rgs20	RGS20	0.682231	0.999794
ENSMUSG00000025384	379.887	-0.251962	Faap100	FAAP100	0.00442518	0.17192		ENSMUSG00000033862	1542.23	-0.164158	Cdk10	CDK10	0.0034422	0.143635		ENSMUSG00000050164	614.474	0.365631	Mchr1	MCHR1	0.00143069	0.0551605		ENSMUSG00000002475	1336.04	-0.105864	Abhd3	ABHD3	0.25516	0.999794
ENSMUSG00000027963	2880.48	0.164353	Extl2	EXTL2	0.00438937	0.17192		ENSMUSG00000034614	1184.35	0.198513	Pik3ip1	PIK3IP1	0.00350817	0.145953		ENSMUSG00000038128	1452.46	0.548748	Camk4	CAMK4	0.00146344	0.0562715		ENSMUSG00000002477	846.645	-0.104804	Snrpd1	SNRPD1	0.22019	0.999794
ENSMUSG00000051456	22.9069	1.0182	Hspb3	HSPB3	0.0044207	0.17192		ENSMUSG00000039234	604.33	0.532101	Sec24d	SEC24D	0.00352602	0.145953		ENSMUSG00000000247	2778.51	-0.501739	Lhx2	LHX2	0.00147463	0.0564778		ENSMUSG00000002486	279.53	0.0768492	Tchp	#N/A	0.457699	0.999794
ENSMUSG00000056665	1488.71	0.285987	Them6	THEM6	0.00441357	0.17192		ENSMUSG00000056919	374.846	0.472694	Cep162	CEP162	0.00351878	0.145953		ENSMUSG00000028525	3041.38	0.372008	Pde4b	PDE4B	0.00148854	0.0564778		ENSMUSG00000002489	4229.71	-0.0738103	Tiam1	TIAM1	0.548106	0.999794
ENSMUSG00000002900	793.571	-0.523928	Lamb1	LAMB1	0.00444126	0.172084		ENSMUSG00000006369	465.132	0.464938	Fbln1	FBLN1	0.00356439	0.14598		ENSMUSG00000032572	46.0673	1.22811	Col6a4	#N/A	0.00148507	0.0564778		ENSMUSG00000002496	3602.44	0.0387401	Tsc2	TSC2	0.52054	0.999794
ENSMUSG00000021939	18528.3	0.135807	Ctsb	CTSB	0.00447965	0.17311		ENSMUSG00000027823	2994.08	0.185774	Gmps	GMPS	0.00355448	0.14598		ENSMUSG00000036273	1361.63	0.622193	Lrrk2	LRRK2	0.00148512	0.0564778		ENSMUSG00000002504	1235.84	-0.0675949	Slc9a3r2	SLC9A3R2	0.344899	0.999794
ENSMUSG00000034796	4302.75	-0.684223	Cpne7	CPNE7	0.00455936	0.175723		ENSMUSG00000035234	113.967	-0.367453	Abraxas1	ABRAXAS1	0.00354587	0.14598		ENSMUSG00000046922	367.096	2.05404	Gpr6	GPR6	0.00147773	0.0564778		ENSMUSG00000002524	4670.59	-0.0409027	Puf60	PUF60	0.364793	0.999794
ENSMUSG00000032322	46.0042	-0.556426	Pstpip1	PSTPIP1	0.00457444	0.17574		ENSMUSG00000060477	545.885	-0.345984	Irak2	IRAK2	0.00355939	0.14598		ENSMUSG00000041771	753.161	0.409293	Slc24a4	SLC24A4	0.00149351	0.0565163		ENSMUSG00000002546	3022.32	0.0258875	Golga2	GOLGA8S	0.615396	0.999794
ENSMUSG00000049721	503.577	0.279367	Gal3st1	GAL3ST1	0.00458398	0.17574		ENSMUSG00000042425	1997.92	0.225836	Frmpd3	FRMPD3	0.0035952	0.146853		ENSMUSG00000021549	1592.72	-0.213949	Rasa1	RASA1	0.00151771	0.0572151		ENSMUSG00000002550	1036.49	0.0184306	Uck1	UCK1	0.739417	0.999794
ENSMUSG00000029544	3952.34	0.50684	Cabp1	CABP1	0.00459864	0.175838		ENSMUSG00000053070	228.943	0.424972	Cfap300	CFAP300	0.00360777	0.146979		ENSMUSG00000109179	84.3974	-0.549189	Gm35339	#N/A	0.00151998	0.0572151		ENSMUSG00000002578	516.172	0.0184401	Ikzf4	#N/A	0.895793	0.999794
ENSMUSG00000036103	330.56	-0.448335	Colec12	COLEC12	0.00465286	0.177444		ENSMUSG00000017723	12.4812	1.99151	Wfdc2	WFDC2	0.00364103	0.147944		ENSMUSG00000039989	2506.69	0.224687	Cbx4	CBX4	0.00152822	0.0572241		ENSMUSG00000002580	1492.33	-0.0339795	Mien1	MIEN1	0.643571	0.999794
ENSMUSG00000028845	17.8654	-0.879454	Tekt2	TEKT2	0.00474099	0.179861		ENSMUSG00000027489	1724.8	-0.41965	Necab3	NECAB3	0.00367864	0.149081		ENSMUSG00000042671	3604.85	0.569683	Rgs8	RGS8	0.00152639	0.0572241		ENSMUSG00000002602	1324.71	-0.0209047	Axl	AXL	0.787839	0.999794
ENSMUSG00000031314	2012.53	-0.162204	Taf1	TAF1	0.00472956	0.179861		ENSMUSG00000026361	1693.12	0.195263	Cdc73	CDC73	0.00370409	0.149454		ENSMUSG00000000530	525.317	0.736295	Acvrl1	ACVRL1	0.00154136	0.0574155		ENSMUSG00000002603	214.85	-0.0335043	Tgfb1	TGFB1	0.76805	0.999794
ENSMUSG00000027630	2250.54	-0.16977	Tbl1xr1	TBL1XR1	0.00477298	0.180603		ENSMUSG00000048540	20.0652	1.48769	Nhlh2	NHLH2	0.00370716	0.149454		ENSMUSG00000033904	2044.92	0.322021	Ccp110	CCP110	0.00153896	0.0574155		ENSMUSG00000002608	1827.22	0.00309736	Ccdc97	CCDC97	0.959523	0.999794
ENSMUSG00000020788	325.183	-0.360657	Atp2a3	ATP2A3	0.00483679	0.180665		ENSMUSG00000059995	10297.3	-0.173315	Atxn7l3	ATXN7L3	0.00372269	0.149691		ENSMUSG00000028017	32.8107	-0.707838	Egf	EGF	0.00154799	0.0574559		ENSMUSG00000002617	354.504	0.177341	Zfp40	#N/A	0.147699	0.999794
ENSMUSG00000034987	249.021	0.371962	Hrh2	HRH2	0.00482953	0.180665		ENSMUSG00000060787	36.7412	-1.5789	Olfr464	OR4D1	0.0037659	0.151036		ENSMUSG00000028080	1061.56	0.274285	Lrba	LRBA	0.00155047	0.0574559		ENSMUSG00000002625	1831.82	-0.0816848	Akap8l	AKAP8L	0.300954	0.999794
ENSMUSG00000046768	116.805	-0.300902	Rhoj	RHOJ	0.00480256	0.180665		ENSMUSG00000055866	1045.56	0.535152	Per2	PER2	0.00378701	0.15149		ENSMUSG00000023169	6062.55	0.247741	Slc38a1	SLC38A1	0.00156046	0.0575279		ENSMUSG00000002633	153.656	-0.023653	Shh	SHH	0.852665	0.999794
ENSMUSG00000051444	104.306	-0.343562	Bbs12	BBS12	0.0047977	0.180665		ENSMUSG00000047139	284.672	0.426391	Cd24a	CD24	0.00380216	0.151704		ENSMUSG00000056854	184.63	0.805774	Pou3f4	POU3F4	0.00155944	0.0575279		ENSMUSG00000002635	350.86	-0.091132	Pdcd2l	PDCD2L	0.194563	0.999794
ENSMUSG00000073888	1860.26	0.317827	Ccl27a	CCL27	0.00483445	0.180665		ENSMUSG00000015214	1236.59	0.173575	Mtmr1	#N/A	0.00387385	0.152691		ENSMUSG00000028278	3637.32	0.528233	Rragd	RRAGD	0.00156989	0.0577218		ENSMUSG00000002658	2203.04	-0.0280879	Gtf2f1	GTF2F1	0.51508	0.999794
ENSMUSG00000059742	2259.92	0.493589	Kcnh7	KCNH7	0.0048614	0.181118		ENSMUSG00000021711	1924.6	0.209766	Trappc13	TRAPPC13	0.0038602	0.152691		ENSMUSG00000058594	1953.14	0.208518	Fbh1	FBH1	0.00157379	0.0577218		ENSMUSG00000002660	1266.92	-0.0209525	Clpp	CLPP	0.806892	0.999794
ENSMUSG00000007646	124.498	-0.311598	Rad51c	RAD51C	0.00499694	0.181858		ENSMUSG00000022342	3745.44	-0.325831	Kcnv1	KCNV1	0.00387622	0.152691		ENSMUSG00000031137	5128.65	-0.288532	Fgf13	FGF13	0.00158971	0.0580083		ENSMUSG00000002661	449.231	-0.0732577	Alkbh7	ALKBH7	0.504983	0.999794
ENSMUSG00000010051	131.707	-0.41828	Hyal1	HYAL1	0.00500641	0.181858		ENSMUSG00000026443	4860.05	0.236417	Lrrn2	LRRN2	0.00383936	0.152691		ENSMUSG00000047669	585.312	-0.187604	Msl3l2	#N/A	0.00158912	0.0580083		ENSMUSG00000002668	28.2402	0.26206	Dennd1c	DENND1C	0.302542	0.999794
ENSMUSG00000017344	2130.64	-0.258306	Vtn	VTN	0.00498247	0.181858		ENSMUSG00000029595	16.2988	1.75799	Lhx5	LHX5	0.00385871	0.152691		ENSMUSG00000015850	311.192	0.840197	Adamtsl4	ADAMTSL4	0.0016009	0.0580118		ENSMUSG00000002679	380.434	0.00185723	Med6	MED6	0.981343	0.999794
ENSMUSG00000018459	530.693	-0.446793	Slc13a3	SLC13A3	0.00495706	0.181858		ENSMUSG00000003934	4338.16	0.337535	Efnb3	EFNB3	0.00389493	0.15292		ENSMUSG00000020331	6785.35	0.348134	Hcn2	HCN2	0.00161209	0.0580118		ENSMUSG00000002688	215.779	-0.0351786	Prkd1	PRKD1	0.751232	0.999794
ENSMUSG00000022494	1982.91	-0.2852	Shisa9	SHISA9	0.0050012	0.181858		ENSMUSG00000035095	51.2515	0.649198	Fam167a	FAM167A	0.00391166	0.15292		ENSMUSG00000027134	3376.53	0.503652	Lpcat4	LPCAT4	0.00160794	0.0580118		ENSMUSG00000002699	78.7458	0.154629	Lcp2	LCP2	0.42032	0.999794
ENSMUSG00000026764	27669.2	0.180818	Kif5c	KIF5C	0.00493989	0.181858		ENSMUSG00000036510	1611.89	0.249323	Cdh8	CDH8	0.00390614	0.15292		ENSMUSG00000029642	1267.53	-0.184833	Polr1d	POLR1D	0.00160513	0.0580118		ENSMUSG00000002718	1584.66	0.015787	Cse1l	CSE1L	0.820375	0.999794
ENSMUSG00000027273	70721.1	0.183068	Snap25	SNAP25	0.00497381	0.181858		ENSMUSG00000029054	1898.83	-0.539632	Gabrd	GABRD	0.00392273	0.152967		ENSMUSG00000032946	1118.59	1.12249	Rasgrp2	RASGRP2	0.00161249	0.0580118		ENSMUSG00000002728	1200.68	-0.0507311	Naa20	NAA20	0.378474	0.999794
ENSMUSG00000032271	28.5806	-0.822813	Nnmt	NNMT	0.00497694	0.181858		ENSMUSG00000000738	1710.9	-0.155739	Spg7	SPG7	0.00406964	0.153886		ENSMUSG00000044258	106.371	-0.453791	Ctla2a	#N/A	0.00161414	0.0580118		ENSMUSG00000002731	342.76	-0.104559	Prkra	PRKRA	0.320109	0.999794
ENSMUSG00000044792	5357.79	0.116641	Isca1	ISCA1	0.0049269	0.181858		ENSMUSG00000015652	20.2244	1.6877	Steap1	STEAP1	0.00406362	0.153886		ENSMUSG00000032420	162.034	0.787533	Nt5e	NT5E	0.00162818	0.0583698		ENSMUSG00000002732	54.8302	-0.0112875	Fkbp7	FKBP7	0.949618	0.999794
ENSMUSG00000056972	76.8404	-1.01846	Magel2	MAGEL2	0.00492917	0.181858		ENSMUSG00000020027	658.029	0.29468	Socs2	SOCS2	0.00399297	0.153886		ENSMUSG00000049511	562.083	0.760452	Htr1b	HTR1B	0.00164874	0.0589591		ENSMUSG00000002733	1041.31	0.0846788	Plekha3	PLEKHA3	0.0625217	0.999794
ENSMUSG00000006373	10419.1	-0.260044	Pgrmc1	PGRMC1	0.00503749	0.182077		ENSMUSG00000020186	135.637	0.449411	Csrp2	CSRP2	0.00411528	0.153886		ENSMUSG00000019996	2860.73	0.220162	Map7	#N/A	0.00167544	0.0590466		ENSMUSG00000002741	3100.5	-0.00997154	Ykt6	YKT6	0.795663	0.999794
ENSMUSG00000064201	206.07	-1.13686	Krt2	KRT2	0.00502828	0.182077		ENSMUSG00000021546	13956	0.107739	Hnrnpk	HNRNPK	0.00410756	0.153886		ENSMUSG00000032846	1176.69	0.492014	#N/A	#N/A	0.00166028	0.0590466		ENSMUSG00000002748	3505.47	0.0731725	Baz1b	BAZ1B	0.186132	0.999794
ENSMUSG00000001763	816.397	-0.352449	Tspan33	TSPAN33	0.00515916	0.185551		ENSMUSG00000021549	1731.75	0.144918	Rasa1	RASA1	0.00403667	0.153886		ENSMUSG00000033458	211.559	0.361019	Fan1	FAN1	0.00166884	0.0590466		ENSMUSG00000002763	2370.32	-0.0470384	Pex6	PEX6	0.503341	0.999794
ENSMUSG00000069132	56.9568	-0.74565	Nxph2	NXPH2	0.00514757	0.185551		ENSMUSG00000024208	1736.07	-0.164235	Uqcc2	UQCC2	0.00404535	0.153886		ENSMUSG00000038375	6543.17	0.329772	Trp53inp2	TP53INP2	0.00166069	0.0590466		ENSMUSG00000002767	1080.97	-0.080155	Mrpl2	MRPL2	0.27785	0.999794
ENSMUSG00000044288	5216.75	-0.217977	Cnr1	CNR1	0.00517671	0.185722		ENSMUSG00000025511	422.781	0.342961	Tspan4	TSPAN4	0.00407911	0.153886		ENSMUSG00000040699	1937.02	-0.305437	Limd2	LIMD2	0.00167596	0.0590466		ENSMUSG00000002768	1646.78	-0.0812569	Mea1	MEA1	0.360698	0.999794
ENSMUSG00000028701	762.889	0.419058	Lurap1	LURAP1	0.00521053	0.186475		ENSMUSG00000026668	45.985	0.770331	Ucma	UCMA	0.00408171	0.153886		ENSMUSG00000051344	1297.53	0.289201	Plekhm3	PLEKHM3	0.00167255	0.0590466		ENSMUSG00000002771	885.3	-0.0391575	Grin2d	GRIN2D	0.592363	0.999794
ENSMUSG00000032419	60.9545	-0.712184	Tbx18	TBX18	0.00526859	0.187019		ENSMUSG00000029819	2139.66	-0.433196	Npy	NPY	0.00410162	0.153886		ENSMUSG00000041058	1238.67	0.318117	Wwp1	WWP1	0.00168525	0.0592279		ENSMUSG00000002778	1317.25	-0.0248727	Kdelr1	KDELR1	0.631566	0.999794
ENSMUSG00000040557	206.088	-0.24533	Mettl27	METTL27	0.0052592	0.187019		ENSMUSG00000033726	946.236	-0.467763	Emx1	EMX1	0.00402812	0.153886		ENSMUSG00000035314	1053.54	0.489145	Gdpd5	GDPD5	0.00170408	0.0596861		ENSMUSG00000002781	540.11	0.012393	Tmem143	TMEM143	0.866627	0.999794
ENSMUSG00000052713	925.698	-0.289543	Zfp608	ZNF608	0.00526512	0.187019		ENSMUSG00000039519	364.034	0.231771	Cyp7b1	CYP7B1	0.00409962	0.153886		ENSMUSG00000047976	2407.03	0.483826	Kcna1	KCNA1	0.00170663	0.0596861		ENSMUSG00000002797	496.056	-0.096962	Ggct	GGCT	0.334206	0.999794
ENSMUSG00000066438	117.575	-0.763287	Plekhd1	PLEKHD1	0.0052772	0.187019		ENSMUSG00000043091	53.7974	0.85569	Tuba1c	TUBA1C	0.00411091	0.153886		ENSMUSG00000034285	2126.45	-0.168165	Nipsnap1	NIPSNAP1	0.00171811	0.0598409		ENSMUSG00000002799	1420.47	-0.000526882	Jag2	JAG2	0.994164	0.999794
ENSMUSG00000020458	19259.7	0.189656	Rtn4	RTN4	0.00532019	0.187645		ENSMUSG00000061436	1990.42	-0.219029	Hipk2	HIPK2	0.00411272	0.153886		ENSMUSG00000056258	6236.5	0.337132	Kcnq3	KCNQ3	0.00171942	0.0598409		ENSMUSG00000002803	1646.81	-0.0296169	Btbd6	BTBD6	0.518949	0.999794
ENSMUSG00000039110	58.0364	-0.745573	Mycbpap	MYCBPAP	0.00532071	0.187645		ENSMUSG00000070803	315.912	-0.478155	Cited4	CITED4	0.00400183	0.153886		ENSMUSG00000029313	531.731	0.278046	Aff1	AFF1	0.0017237	0.059844		ENSMUSG00000002804	197.197	-0.096235	Nudt14	NUDT14	0.417162	0.999794
ENSMUSG00000027634	14412.8	0.159328	Ndrg3	NDRG3	0.00535401	0.187908		ENSMUSG00000090129	136.714	-0.360185	Olfr287	OR10AD1	0.00399385	0.153886		ENSMUSG00000032890	4841.75	0.661081	Rims3	RIMS3	0.00173589	0.0601215		ENSMUSG00000002808	3892.91	0.0444756	Epdr1	EPDR1	0.627862	0.999794
ENSMUSG00000042787	761.625	0.16168	Exog	EXOG	0.0053534	0.187908		ENSMUSG00000118462	13.5291	1.56037	#N/A	#N/A	0.00399223	0.153886		ENSMUSG00000075324	144.159	0.7966	Fign	FIGN	0.001758	0.0607401		ENSMUSG00000002812	1628.13	-0.00993949	Flii	FLII	0.887513	0.999794
ENSMUSG00000041075	288.927	-0.360164	Fzd7	FZD7	0.00537533	0.188201		ENSMUSG00000013523	4066.68	-0.515301	Bcas1	BCAS1	0.00422586	0.154658		ENSMUSG00000028328	1509.18	0.554181	Tmod1	TMOD1	0.00176615	0.060813		ENSMUSG00000002814	138.841	0.0283162	Top3a	TOP3A	0.815265	0.999794
ENSMUSG00000045917	348.973	0.372083	Tmem268	TMEM268	0.00539286	0.188361		ENSMUSG00000014361	1104.13	-0.229186	Mertk	MERTK	0.00421753	0.154658		ENSMUSG00000036295	1944.79	-0.30866	Lrrn3	LRRN3	0.00176861	0.060813		ENSMUSG00000002820	770.666	0.0228902	Atg4d	ATG4D	0.744769	0.999794
ENSMUSG00000024862	9344.41	0.178259	Klc2	KLC2	0.00540786	0.188432		ENSMUSG00000020074	1697.99	0.212673	Ccar1	CCAR1	0.00418668	0.154658		ENSMUSG00000041552	143.429	0.57831	Ptchd1	PTCHD1	0.00177721	0.0609621		ENSMUSG00000002825	213.043	-0.0195471	Qtrt1	QTRT1	0.868997	0.999794
ENSMUSG00000036158	3291.78	0.219353	Prickle1	PRICKLE1	0.00542955	0.188735		ENSMUSG00000020620	687.001	0.26388	Abca8b	ABCA8	0.00417269	0.154658		ENSMUSG00000039959	1553.16	0.218923	Hip1	HIP1	0.00178491	0.0610797		ENSMUSG00000002831	37.6204	0.755928	Plin4	PLIN4	0.0393627	0.999794
ENSMUSG00000040856	358.512	-1.42133	Dlk1	DLK1	0.00552047	0.191157		ENSMUSG00000024423	9230.86	0.254757	Impact	IMPACT	0.00420616	0.154658		ENSMUSG00000026932	4887.67	0.285094	Nacc2	NACC2	0.0017948	0.0612715		ENSMUSG00000002833	2275.2	0.0114699	Hdgfl2	HDGFL2	0.814104	0.999794
ENSMUSG00000051355	619.27	-0.192697	Commd1	COMMD1	0.00552554	0.191157		ENSMUSG00000028920	1707.57	0.158254	Fbxo42	FBXO42	0.0041865	0.154658		ENSMUSG00000007656	6640.92	0.656273	Arpp19	ARPP19	0.00181113	0.0612729		ENSMUSG00000002835	179.27	0.00673897	Chaf1a	CHAF1A	0.956492	0.999794
ENSMUSG00000007877	57.3577	0.694487	Tcap	TCAP	0.00555477	0.191324		ENSMUSG00000031340	31.0469	1.7872	Gabre	#N/A	0.00414933	0.154658		ENSMUSG00000031422	7981.32	-0.238707	Morf4l2	MORF4L2	0.00181693	0.0612729		ENSMUSG00000002844	3295.81	-0.0084877	Adprh	ADPRH	0.852261	0.999794
ENSMUSG00000047881	537.999	0.333355	Rell1	RELL1	0.0055567	0.191324		ENSMUSG00000037683	21.9627	0.836509	Armc3	ARMC3	0.00421302	0.154658		ENSMUSG00000034584	246.254	1.08443	Exph5	EXPH5	0.00182054	0.0612729		ENSMUSG00000002845	159.334	0.0317388	Tmem39a	TMEM39A	0.811432	0.999794
ENSMUSG00000019986	4912.44	-0.319596	Ahi1	#N/A	0.00562598	0.191442		ENSMUSG00000046886	7.80935	1.29579	Zfp474	ZNF474	0.00416789	0.154658		ENSMUSG00000035671	737.846	0.322033	Zswim4	ZSWIM4	0.00181855	0.0612729		ENSMUSG00000002846	580.06	-0.0240312	Timmdc1	TIMMDC1	0.69176	0.999794
ENSMUSG00000025147	887.017	0.173128	Mob2	MOB2	0.00559787	0.191442		ENSMUSG00000068428	37.2514	0.846495	Gmnc	GMNC	0.00423967	0.154798		ENSMUSG00000041073	1576.6	0.288008	Nacad	NACAD	0.00180741	0.0612729		ENSMUSG00000002847	21.5408	-0.255452	Pla1a	PLA1A	0.288242	0.999794
ENSMUSG00000031558	1101.12	-0.415861	Slit2	SLIT2	0.00561959	0.191442		ENSMUSG00000021111	3070.77	0.171525	Papola	PAPOLA	0.00428317	0.155652		ENSMUSG00000057098	178.375	0.860118	Ebf1	EBF1	0.0018118	0.0612729		ENSMUSG00000002870	159.157	-0.092496	Mcm2	MCM2	0.434369	0.999794
ENSMUSG00000058587	906.825	0.189732	Tmod3	TMOD3	0.00561364	0.191442		ENSMUSG00000029772	5335.34	0.190296	Ahcyl2	AHCYL2	0.00427807	0.155652		ENSMUSG00000020593	713.701	0.251738	Lpin1	LPIN1	0.00185169	0.0618846		ENSMUSG00000002871	601.371	-0.103675	Tpra1	TPRA1	0.132833	0.999794
ENSMUSG00000073158	166.797	0.25118	9030624G23Rik	#N/A	0.0056259	0.191442		ENSMUSG00000009075	1856.49	0.955383	Cabp7	CABP7	0.00432497	0.156803		ENSMUSG00000027222	678.772	-0.225465	Pex16	PEX16	0.00185021	0.0618846		ENSMUSG00000002881	767.491	0.0322775	Nab1	NAB1	0.757124	0.999794
ENSMUSG00000032202	239.978	-0.376111	Rab27a	RAB27A	0.00564239	0.191551		ENSMUSG00000030842	2137.46	-0.113585	Lamtor1	LAMTOR1	0.00437796	0.158011		ENSMUSG00000027238	1055.11	0.366214	Frmd5	FRMD5	0.00184929	0.0618846		ENSMUSG00000002885	250.407	0.0401016	Adgre5	ADGRE5	0.703503	0.999794
ENSMUSG00000006281	142.292	0.735267	Tep1	TEP1	0.00595666	0.192084		ENSMUSG00000041375	1609.58	-0.245507	Ccdc9	CCDC9	0.00438891	0.158011		ENSMUSG00000019820	2075.23	0.464382	Utrn	UTRN	0.00186328	0.0619375		ENSMUSG00000002897	723.601	0.149016	Il17ra	IL17RA	0.384561	0.999794
ENSMUSG00000018809	369.574	-0.194808	Smyd4	SMYD4	0.00584748	0.192084		ENSMUSG00000053040	301.554	0.4109	Aph1c	APH1B	0.0043818	0.158011		ENSMUSG00000024190	888.043	0.819415	Dusp1	DUSP1	0.00186795	0.0619375		ENSMUSG00000002900	539.776	0.280102	Lamb1	LAMB1	0.166411	0.999794
ENSMUSG00000020441	587.222	-0.165533	2310033P09Rik	C1orf35	0.0057993	0.192084		ENSMUSG00000025533	504.149	0.310888	Asl	ASL	0.00441082	0.158431		ENSMUSG00000027394	2442.3	0.477428	Ttl	TTL	0.00187926	0.0619375		ENSMUSG00000002908	565.268	-0.00854958	Kcnn1	KCNN1	0.935821	0.999794
ENSMUSG00000021822	95.8205	0.464079	Plau	PLAU	0.00577207	0.192084		ENSMUSG00000021608	1605.8	-0.156433	Lpcat1	LPCAT1	0.00442352	0.15852		ENSMUSG00000034687	582.941	0.447367	Fras1	FRAS1	0.00187843	0.0619375		ENSMUSG00000002910	238.422	-0.17383	Arrdc2	ARRDC2	0.195805	0.999794
ENSMUSG00000022836	668.649	-0.385487	Mylk	MYLK	0.00589513	0.192084		ENSMUSG00000034981	2777.14	0.335231	Parm1	PARM1	0.00444935	0.159077		ENSMUSG00000047466	1062.35	0.290879	8030462N17Rik	C18orf25	0.00187295	0.0619375		ENSMUSG00000002930	9.85117	0.0715898	Ppp1r17	PPP1R17	0.883483	0.999794
ENSMUSG00000024098	994.365	-0.291164	Twsg1	TWSG1	0.00591055	0.192084		ENSMUSG00000036264	839.38	-0.381241	Fstl4	FSTL4	0.00446736	0.159353		ENSMUSG00000055026	765.785	0.409618	Gabrg3	GABRG3	0.00186199	0.0619375		ENSMUSG00000002944	52.4961	-0.438148	Cd36	CD36	0.229838	0.999794
ENSMUSG00000024451	288.853	0.430415	Arap3	ARAP3	0.00596665	0.192084		ENSMUSG00000022122	2029.57	0.28877	Ednrb	EDNRB	0.00456137	0.160853		ENSMUSG00000058672	21927.6	-0.322173	Tubb2a	TUBB2A	0.00189027	0.0621572		ENSMUSG00000002948	2614	0.0179107	Map2k7	MAP2K7	0.732395	0.999794
ENSMUSG00000025370	702.867	-0.387217	Cdh9	CDH9	0.00589559	0.192084		ENSMUSG00000026245	1720.56	0.115511	Farsb	FARSB	0.00454885	0.160853		ENSMUSG00000015143	3289.35	0.47102	Actn1	ACTN1	0.00190104	0.0622666		ENSMUSG00000002949	1061.38	-0.000298478	Timm44	TIMM44	0.996327	0.999794
ENSMUSG00000026433	126.513	-0.347276	Rab29	RAB29	0.00592313	0.192084		ENSMUSG00000034640	356.471	0.329653	Tiparp	TIPARP	0.00455726	0.160853		ENSMUSG00000020267	3574.6	-0.203588	Hint1	HINT1	0.00190526	0.0622666		ENSMUSG00000002957	9296.1	0.0651775	Ap2a2	AP2A2	0.361309	0.999794
ENSMUSG00000028351	7050.25	0.243913	Brinp1	BRINP1	0.00597709	0.192084		ENSMUSG00000043019	1897.67	0.159586	Edem3	EDEM3	0.00453212	0.160853		ENSMUSG00000025128	2669.88	-0.589555	Bhlhe22	BHLHE22	0.00190665	0.0622666		ENSMUSG00000002963	528.731	-0.0394761	Pnkp	PNKP	0.540287	0.999794
ENSMUSG00000028763	319.613	-0.508703	Hspg2	HSPG2	0.00602979	0.192084		ENSMUSG00000051354	76.9844	-0.918665	Samd3	SAMD3	0.00452293	0.160853		ENSMUSG00000038665	777.758	0.37736	Dgki	DGKI	0.00191104	0.0622677		ENSMUSG00000002968	2281.45	-0.0116186	Med25	MED25	0.85407	0.999794
ENSMUSG00000029098	838.323	0.180994	Acox3	ACOX3	0.00605118	0.192084		ENSMUSG00000036040	303.136	-0.305722	Adamtsl2	ADAMTSL2	0.00458868	0.161448		ENSMUSG00000022216	1048.48	-0.282327	Psme1	PSME1	0.00193322	0.0624215		ENSMUSG00000002980	553.431	-0.0346211	Bcam	BCAM	0.727012	0.999794
ENSMUSG00000031167	2167.9	0.430084	Rbm3	RBM3	0.00592655	0.192084		ENSMUSG00000059336	346.839	0.369719	Slc14a1	SLC14A1	0.00462963	0.162199		ENSMUSG00000024647	554.459	0.75637	Cbln2	CBLN2	0.00193133	0.0624215		ENSMUSG00000002981	6457.37	0.000893563	Clptm1	CLPTM1	0.986537	0.999794
ENSMUSG00000032006	102.724	-0.58425	Pdgfd	PDGFD	0.00599107	0.192084		ENSMUSG00000074500	39.7806	0.610824	Zfp558	ZNF557	0.00463097	0.162199		ENSMUSG00000028527	1971.6	-0.425333	Ak4	AK4	0.00193191	0.0624215		ENSMUSG00000002983	182.305	-0.093477	Relb	RELB	0.350604	0.999794
ENSMUSG00000033730	4124.41	0.483852	Egr3	EGR3	0.00584427	0.192084		ENSMUSG00000029168	1376.74	0.382258	Dpysl5	DPYSL5	0.00467886	0.162543		ENSMUSG00000028601	179.431	-0.383789	Echdc2	ECHDC2	0.00193262	0.0624215		ENSMUSG00000002984	2910.42	-0.0151325	Tomm40	TOMM40	0.700137	0.999794
ENSMUSG00000036972	68.4629	-0.897532	Zic4	ZIC4	0.00586118	0.192084		ENSMUSG00000031712	19.1977	-0.896694	Il15	IL15	0.00468279	0.162543		ENSMUSG00000023959	245.456	0.409474	Clic5	CLIC5	0.001945	0.0624701		ENSMUSG00000002985	56199.8	-0.0983402	Apoe	APOE	0.323356	0.999794
ENSMUSG00000037625	6273.71	0.378318	Cldn11	CLDN11	0.00601723	0.192084		ENSMUSG00000037624	2944.74	-0.271736	Kcnk2	KCNK2	0.0046533	0.162543		ENSMUSG00000046157	1000.82	0.271502	Tmem229b	TMEM229B	0.00194814	0.0624701		ENSMUSG00000002996	455.817	0.00344694	Hbp1	HBP1	0.967941	0.999794
ENSMUSG00000038115	89.5063	-0.904794	Ano2	ANO2	0.00579561	0.192084		ENSMUSG00000054027	5851.65	0.24629	Nt5dc3	NT5DC3	0.0046696	0.162543		ENSMUSG00000056856	872.522	0.180326	Jakmip3	JAKMIP3	0.00194235	0.0624701		ENSMUSG00000002997	2341.52	0.0371855	Prkar2b	PRKAR2B	0.559094	0.999794
ENSMUSG00000039676	69.1009	-0.709753	Capsl	CAPSL	0.00579614	0.192084		ENSMUSG00000008035	4146.34	-0.150793	Mid1ip1	MID1IP1	0.00476711	0.162874		ENSMUSG00000103793	695.969	0.490071	Pcdhga6	PCDHGA6	0.00195656	0.0624701		ENSMUSG00000003031	1535.22	-0.0259278	Cdkn1b	CDKN1B	0.636897	0.999794
ENSMUSG00000040204	29.7443	0.633772	Pclaf	PCLAF	0.00577626	0.192084		ENSMUSG00000019772	958.429	-0.343149	Vip	VIP	0.00476387	0.162874		ENSMUSG00000107068	1118.41	-0.233209	Gm42742	PAGR1	0.00195526	0.0624701		ENSMUSG00000003032	194.575	0.0886673	Klf4	KLF4	0.623091	0.999794
ENSMUSG00000040896	2359.51	-0.299315	Kcnd3	KCND3	0.00603409	0.192084		ENSMUSG00000021010	514.913	0.407266	Npas3	NPAS3	0.004756	0.162874		ENSMUSG00000015932	4954.65	-0.152908	Dstn	DSTN	0.0019702	0.0625371		ENSMUSG00000003033	1655.95	-0.0451282	Ap1m1	AP1M1	0.383073	0.999794
ENSMUSG00000044320	122.374	0.542309	1700001O22Rik	C9orf50	0.00569616	0.192084		ENSMUSG00000022475	651.792	-0.244065	Hdac7	HDAC7	0.00485824	0.162874		ENSMUSG00000024122	4359.05	0.22167	Pdpk1	PDPK1	0.00197177	0.0625371		ENSMUSG00000003037	1189.55	-0.0429187	Rab8a	RAB8A	0.549253	0.999794
ENSMUSG00000049300	590.309	-0.235445	Prmt6	PRMT6	0.00594009	0.192084		ENSMUSG00000024160	1798.92	-0.176525	Spsb3	SPSB3	0.00470796	0.162874		ENSMUSG00000036564	57119	0.201831	Ndrg4	NDRG4	0.00196895	0.0625371		ENSMUSG00000003038	2138.45	-0.0833225	Hmgn2	#N/A	0.216881	0.999794
ENSMUSG00000054855	601.14	0.53167	Rnd1	RND1	0.00604164	0.192084		ENSMUSG00000025505	654.122	-0.175532	Tmem80	TMEM80	0.00474191	0.162874		ENSMUSG00000024824	210.956	0.372143	Rad9a	RAD9A	0.00198244	0.0627365		ENSMUSG00000003039	2475.75	-0.0515847	Fam32a	FAM32A	0.294235	0.999794
ENSMUSG00000060147	809.096	-0.180254	Serpinb6a	SERPINB6	0.00597904	0.192084		ENSMUSG00000028883	1046.45	-0.311868	Sema3a	SEMA3A	0.00484719	0.162874		ENSMUSG00000040383	1239.97	0.206778	Aqr	AQR	0.00199049	0.0628521		ENSMUSG00000003062	948.985	0.00911979	Stard3nl	STARD3NL	0.877065	0.999794
ENSMUSG00000069806	6335.89	0.143936	Cacng7	CACNG7	0.00605469	0.192084		ENSMUSG00000030093	572.507	0.41738	Wnt7a	WNT7A	0.00491325	0.162874		ENSMUSG00000024544	642.294	0.390123	Ldlrad4	LDLRAD4	0.00202436	0.0637807		ENSMUSG00000003068	2943.73	-0.0542865	Stk11	STK11	0.223445	0.999794
ENSMUSG00000070687	23.4544	-1.52232	Htr1d	#N/A	0.00587592	0.192084		ENSMUSG00000031065	10846.3	-0.200534	Cdk16	CDK16	0.00485229	0.162874		ENSMUSG00000024053	142.148	0.631249	Emilin2	EMILIN2	0.00202988	0.0638141		ENSMUSG00000003070	307.272	0.0794639	Efna2	EFNA2	0.365915	0.999794
ENSMUSG00000072964	1969.86	-0.151223	Bhlhb9	0	0.00582849	0.192084		ENSMUSG00000031671	321.322	-0.250095	Setd6	SETD6	0.00482324	0.162874		ENSMUSG00000044629	2075.69	-0.2848	Cnrip1	CNRIP1	0.00204581	0.0641737		ENSMUSG00000003072	5190.92	-0.0228882	Atp5d	ATP5F1D	0.675471	0.999794
ENSMUSG00000073755	3342.44	0.113456	5730409E04Rik	C1orf216	0.00586655	0.192084		ENSMUSG00000034059	1566.07	-0.123767	Ypel4	YPEL4	0.00481208	0.162874		ENSMUSG00000000214	70.5796	1.44186	Th	TH	0.00206053	0.0644942		ENSMUSG00000003099	4642.41	0.0254097	Ppp5c	PPP5C	0.632954	0.999794
ENSMUSG00000081534	4373.81	0.180306	Slc48a1	SLC48A1	0.00589719	0.192084		ENSMUSG00000034825	3949.66	0.365374	Nrip3	NRIP3	0.00474858	0.162874		ENSMUSG00000060012	1335.7	0.594851	Kif13b	KIF13B	0.0020879	0.0652083		ENSMUSG00000003119	681.102	0.138515	Cdk12	CDK12	0.0889053	0.999794
ENSMUSG00000025795	1065.53	0.500168	Rassf3	RASSF3	0.00612238	0.192134		ENSMUSG00000035933	1392.42	0.170885	Cog5	COG5	0.00490569	0.162874		ENSMUSG00000041870	1283.54	0.394072	Ankrd13a	ANKRD13A	0.00210375	0.06556		ENSMUSG00000003123	287.34	-0.0870265	Lipe	LIPE	0.470468	0.999794
ENSMUSG00000026112	2620.49	0.101531	Coa5	COA5	0.00609609	0.192134		ENSMUSG00000036792	2211.06	0.156518	Mbd5	MBD5	0.00488157	0.162874		ENSMUSG00000019874	827.406	-0.433498	Fabp7	FABP7	0.00212473	0.0658171		ENSMUSG00000003131	6078.39	0.0480121	Pafah1b2	PAFAH1B2	0.398546	0.999794
ENSMUSG00000034401	99.1232	-0.640118	Spata6	SPATA6	0.00609566	0.192134		ENSMUSG00000039126	2921.68	0.232986	Prune2	PRUNE2	0.0048958	0.162874		ENSMUSG00000020577	7067.73	-0.321856	Tspan13	TSPAN13	0.00212675	0.0658171		ENSMUSG00000003134	617.444	0.228583	Tbc1d8	TBC1D8	0.105852	0.999794
ENSMUSG00000036466	637.855	-0.331459	Megf11	MEGF11	0.00611881	0.192134		ENSMUSG00000039599	1179.06	-0.141792	Fam149b	FAM149B1	0.00491267	0.162874		ENSMUSG00000041205	1564.38	0.482462	Map6d1	MAP6D1	0.00213041	0.0658171		ENSMUSG00000003135	966.17	0.00324094	Cnot11	CNOT11	0.955024	0.999794
ENSMUSG00000038704	35.1713	-0.595107	Aspdh	ASPDH	0.00611033	0.192134		ENSMUSG00000040907	112510	0.176055	Atp1a3	ATP1A3	0.00484408	0.162874		ENSMUSG00000074968	4156.92	0.621286	Ano3	ANO3	0.00212907	0.0658171		ENSMUSG00000003153	4869.47	0.0418644	Slc2a3	#N/A	0.565797	0.999794
ENSMUSG00000022353	1287.1	-0.277133	Mtss1	MTSS1	0.00626447	0.195748		ENSMUSG00000041164	11663.4	-0.193871	Zmiz2	ZMIZ2	0.00487036	0.162874		ENSMUSG00000006717	1215.15	-0.247956	Acot13	ACOT13	0.00216726	0.0659586		ENSMUSG00000003154	1213.88	0.0300317	Foxj2	FOXJ2	0.619713	0.999794
ENSMUSG00000043067	3047.34	0.256313	Dpy19l1	DPY19L1	0.00625633	0.195748		ENSMUSG00000048170	704.543	0.175673	Mcmbp	MCMBP	0.00480927	0.162874		ENSMUSG00000015247	394.128	-0.362082	Nipsnap3b	NIPSNAP3A	0.00215302	0.0659586		ENSMUSG00000003161	1663.54	-0.0506071	Sri	SRI	0.391784	0.999794
ENSMUSG00000026728	1161.51	-0.337106	Vim	VIM	0.00631504	0.196063		ENSMUSG00000050074	69.8361	1.414	Spink8	SPINK8	0.00482136	0.162874		ENSMUSG00000021843	2574.55	0.145206	Ktn1	KTN1	0.00216674	0.0659586		ENSMUSG00000003166	3915.62	0.0562917	Dgcr2	DGCR2	0.196316	0.999794
ENSMUSG00000030270	690.388	0.957448	Cpne9	CPNE9	0.00631145	0.196063		ENSMUSG00000094441	241.223	0.249383	Zfp955a	ZNF101	0.00479852	0.162874		ENSMUSG00000030043	180.985	1.531	Tacr1	TACR1	0.00215416	0.0659586		ENSMUSG00000003184	369.954	-0.0730564	Irf3	IRF3	0.34608	0.999794
ENSMUSG00000037999	2485.84	0.244578	Arap2	ARAP2	0.00629419	0.196063		ENSMUSG00000033352	6594.11	0.138841	Map2k4	MAP2K4	0.00495219	0.163359		ENSMUSG00000032537	1679.53	0.535981	Ephb1	EPHB1	0.00215234	0.0659586		ENSMUSG00000003190	40.8445	-0.0608835	Bcl2l12	BCL2L12	0.766656	0.999794
ENSMUSG00000056486	30564.2	0.156459	Chn1	CHN1	0.00632988	0.196105		ENSMUSG00000034617	364.974	0.296123	Mtrr	MTRR	0.0049574	0.163359		ENSMUSG00000041920	405.585	0.448391	Slc16a6	SLC16A6	0.00215831	0.0659586		ENSMUSG00000003198	92.8159	-0.254435	Zfp959	#N/A	0.0834128	0.999794
ENSMUSG00000027878	683.471	-0.280979	Notch2	NOTCH2	0.0064479	0.197088		ENSMUSG00000035898	712.84	0.240878	Uba6	UBA6	0.00496366	0.163359		ENSMUSG00000043964	656.045	-0.306324	Orai3	ORAI3	0.00216538	0.0659586		ENSMUSG00000003199	1818.86	-0.0118115	Mpnd	MPND	0.861041	0.999794
ENSMUSG00000028020	6351.72	0.192766	Glrb	GLRB	0.00641696	0.197088		ENSMUSG00000067924	5063.63	-0.138967	Rtl8b	RTL8C	0.00497011	0.163359		ENSMUSG00000075227	986.205	-0.189727	Znhit2	ZNHIT2	0.00217349	0.0660077		ENSMUSG00000003200	1021.37	0.0287814	Sh3gl1	SH3GL1	0.570163	0.999794
ENSMUSG00000028957	680.849	0.232615	Per3	PER3	0.00643251	0.197088		ENSMUSG00000000223	2327.63	-0.148267	Drp2	DRP2	0.00506837	0.163481		ENSMUSG00000035476	630.669	0.308561	Tab3	TAB3	0.00217985	0.0660605		ENSMUSG00000003206	19.4148	0.152032	Ebi3	EBI3	0.546282	0.999794
ENSMUSG00000032380	37.4142	0.815741	Dapk2	DAPK2	0.00643589	0.197088		ENSMUSG00000020572	1789.88	0.154443	Nampt	NAMPT	0.005015	0.163481		ENSMUSG00000018166	425.459	0.579153	Erbb3	#N/A	0.00220935	0.0664146		ENSMUSG00000003208	249.028	-0.0460302	Yju2	YJU2	0.589447	0.999794
ENSMUSG00000034320	301.646	-0.214708	Slc26a2	SLC26A2	0.0064182	0.197088		ENSMUSG00000024074	3917.18	0.463434	Crim1	CRIM1	0.00506325	0.163481		ENSMUSG00000026484	797.359	-0.332363	Rnf2	RNF2	0.00220897	0.0664146		ENSMUSG00000003226	3134.81	0.137937	Ranbp2	RANBP2	0.118458	0.999794
ENSMUSG00000034614	1093.98	-0.168866	Pik3ip1	PIK3IP1	0.00644649	0.197088		ENSMUSG00000024501	2030.94	0.26183	Dpysl3	DPYSL3	0.00506884	0.163481		ENSMUSG00000028444	3132.33	0.186653	Cntfr	CNTFR	0.0022046	0.0664146		ENSMUSG00000003227	10.9122	0.194157	Edar	EDAR	0.635672	0.999794
ENSMUSG00000045314	477.281	0.624902	Sowahb	SOWAHB	0.00645656	0.197088		ENSMUSG00000025272	5417.86	0.244763	Tro	TRO	0.00499252	0.163481		ENSMUSG00000038552	2508.91	-0.252332	Fndc4	FNDC4	0.00221475	0.0664146		ENSMUSG00000003228	614.964	-0.0118621	Grk5	GRK5	0.894973	0.999794
ENSMUSG00000024665	5573.49	-0.141044	Fads2	FADS2	0.00649496	0.197844		ENSMUSG00000031851	577.958	-0.17137	Ntpcr	NTPCR	0.00506221	0.163481		ENSMUSG00000046523	1377.99	-0.676987	Kctd4	KCTD4	0.00221351	0.0664146		ENSMUSG00000003233	1937.27	0.129418	Dvl3	DVL3	0.0828833	0.999794
ENSMUSG00000002944	39.5742	-1.15718	Cd36	CD36	0.00655686	0.198107		ENSMUSG00000040896	3125.6	0.376151	Kcnd3	KCND3	0.00503183	0.163481		ENSMUSG00000014786	851.12	0.672979	Slc9a5	SLC9A5	0.00224198	0.0670904		ENSMUSG00000003234	1951.91	-0.0073928	Abcf3	ABCF3	0.926574	0.999794
ENSMUSG00000011884	1243.47	0.241647	Gltp	GLTP	0.00654803	0.198107		ENSMUSG00000047730	20.6519	1.60941	Fcgbp	#N/A	0.00503969	0.163481		ENSMUSG00000034259	772.27	-0.158588	Exosc4	EXOSC4	0.00227358	0.0678943		ENSMUSG00000003235	1447.11	-0.0388923	Eif2b5	EIF2B5	0.471067	0.999794
ENSMUSG00000015090	19510.6	-0.707958	Ptgds	PTGDS	0.00664506	0.198107		ENSMUSG00000059811	2085.16	0.148448	Atl2	ATL2	0.00503739	0.163481		ENSMUSG00000021765	67.0543	1.13681	Fst	FST	0.00229203	0.0681504		ENSMUSG00000003269	3414.04	-0.0263558	Cyth2	CYTH2	0.698967	0.999794
ENSMUSG00000020241	353.469	-0.35335	Col6a2	COL6A2	0.00665357	0.198107		ENSMUSG00000031428	11225.7	0.157986	Zcchc18	#N/A	0.00508151	0.163549		ENSMUSG00000021838	1030.1	0.327413	Samd4	SAMD4A	0.00229241	0.0681504		ENSMUSG00000003271	299.168	0.0133611	Sult2b1	SULT2B1	0.912394	0.999794
ENSMUSG00000032046	9228.59	0.123192	Abhd12	ABHD12	0.00659961	0.198107		ENSMUSG00000025475	3415.86	0.260323	Adgra1	ADGRA1	0.00509585	0.163657		ENSMUSG00000035011	7015.64	0.230356	Zbtb7a	ZBTB7A	0.00229645	0.0681504		ENSMUSG00000003273	4560.77	0.00568775	Car11	CA11	0.935663	0.999794
ENSMUSG00000032198	500.351	-0.336528	Dock6	DOCK6	0.00656806	0.198107		ENSMUSG00000033965	1860.15	0.264158	Slc16a2	SLC16A2	0.00510601	0.163657		ENSMUSG00000020758	543.181	0.830096	Itgb4	ITGB4	0.00231355	0.0685155		ENSMUSG00000003279	21778.1	0.0270285	Dlgap1	#N/A	0.590301	0.999794
ENSMUSG00000032718	292.183	0.28558	Mansc1	MANSC1	0.00663843	0.198107		ENSMUSG00000014158	87.6001	1.00341	Trpv4	TRPV4	0.00519314	0.165579		ENSMUSG00000027890	289.399	-0.297509	Gstm4	GSTM4	0.00233734	0.0689348		ENSMUSG00000003282	70.2671	-0.0239796	Plag1	PLAG1	0.926505	0.999794
ENSMUSG00000036591	4539.01	-0.189868	Arhgap21	ARHGAP21	0.00660664	0.198107		ENSMUSG00000039633	1366.99	0.167941	Lonrf1	LONRF1	0.00519807	0.165579		ENSMUSG00000039194	565.009	-0.33134	Rlbp1	RLBP1	0.00233537	0.0689348		ENSMUSG00000003283	50.4106	0.0819454	Hck	HCK	0.629355	0.999794
ENSMUSG00000040860	1681.98	-0.313377	Crocc	CROCC	0.00663026	0.198107		ENSMUSG00000053825	3587.9	0.173905	Ppfia2	PPFIA2	0.00519656	0.165579		ENSMUSG00000030861	1799.03	-0.17917	Acadsb	ACADSB	0.00235286	0.0692497		ENSMUSG00000003299	1056.99	-0.0137053	Mrpl4	MRPL4	0.805694	0.999794
ENSMUSG00000047161	59.1781	-0.954011	Chst9	CHST9	0.00656869	0.198107		ENSMUSG00000000792	923.149	0.260303	Slc5a5	SLC5A5	0.00521361	0.165733		ENSMUSG00000033287	4334.86	0.408144	Kctd17	KCTD17	0.0023601	0.0693201		ENSMUSG00000003308	2924.46	-0.0249905	Keap1	KEAP1	0.587531	0.999794
ENSMUSG00000118667	79.7312	-0.481339	#N/A	#N/A	0.00658403	0.198107		ENSMUSG00000032216	15424.7	0.119154	Nedd4	NEDD4	0.00523321	0.166015		ENSMUSG00000020411	135.771	0.758097	Nipal4	NIPAL4	0.00238694	0.0699647		ENSMUSG00000003309	21.7879	-0.0781204	Ap1m2	AP1M2	0.753262	0.999794
ENSMUSG00000001053	476.374	0.205608	N4bp3	N4BP3	0.00668832	0.198735		ENSMUSG00000021905	1056.97	-0.155589	Dph3	DPH3	0.0052581	0.166155		ENSMUSG00000026819	1865.1	0.204278	Slc25a25	SLC25A25	0.00241304	0.0703433		ENSMUSG00000003316	8719.15	0.101928	Glg1	GLG1	0.236069	0.999794
ENSMUSG00000026447	633.243	0.260269	Pik3c2b	PIK3C2B	0.0067108	0.198996		ENSMUSG00000031297	406.156	0.397995	Slc7a3	SLC7A3	0.0052591	0.166155		ENSMUSG00000027746	1936.82	-0.224893	Ufm1	UFM1	0.00242201	0.0703433		ENSMUSG00000003344	2926.12	0.00457835	Btbd2	BTBD2	0.938442	0.999794
ENSMUSG00000009394	22650.5	-0.222212	Syn2	SYN2	0.00675442	0.199071		ENSMUSG00000072872	2176	0.19922	Rybp	RYBP	0.00528404	0.166603		ENSMUSG00000028906	1034.1	0.502691	Epb41	EPB41	0.00244388	0.0703433		ENSMUSG00000003345	6490.15	-0.02901	Csnk1g2	CSNK1G2	0.549692	0.999794
ENSMUSG00000029432	2559.33	0.118316	Nipsnap2	NIPSNAP2	0.00674401	0.199071		ENSMUSG00000068267	7381.96	-0.19365	Cenpb	CENPB	0.00529516	0.166614		ENSMUSG00000031628	287.274	-0.304959	Casp3	CASP3	0.00245283	0.0703433		ENSMUSG00000003346	5457.81	-0.0312406	Abhd17a	ABHD17A	0.592608	0.999794
ENSMUSG00000038252	507.19	-0.216866	Ncapd2	NCAPD2	0.00674762	0.199071		ENSMUSG00000008604	5492.29	-0.183135	Ubqln4	UBQLN4	0.00532908	0.16703		ENSMUSG00000036469	1028.13	-0.37056	36951	#N/A	0.00245025	0.0703433		ENSMUSG00000003348	285.623	0.0301523	Mob3a	MOB3A	0.716102	0.999794
ENSMUSG00000036225	2251.57	0.357063	Kctd1	KCTD1	0.00680036	0.199615		ENSMUSG00000035045	873.219	0.176951	Zc3h12b	ZC3H12B	0.00534376	0.16703		ENSMUSG00000037204	952.013	-0.194476	Atg101	ATG101	0.00245395	0.0703433		ENSMUSG00000003352	9610.6	0.0517867	Cacnb3	CACNB3	0.441541	0.999794
ENSMUSG00000063065	4804.91	-0.231558	Mapk3	MAPK3	0.00679344	0.199615		ENSMUSG00000037071	5175.14	-0.218795	Scd1	#N/A	0.00534846	0.16703		ENSMUSG00000038718	429.974	0.946811	Pbx3	PBX3	0.00244681	0.0703433		ENSMUSG00000003354	228.393	0.125571	Ccdc65	CCDC65	0.115266	0.999794
ENSMUSG00000071317	74.4896	-0.599863	Bves	BVES	0.00686707	0.201166		ENSMUSG00000058355	3001.55	0.0982894	Abce1	ABCE1	0.00535153	0.16703		ENSMUSG00000041258	1288.99	0.157287	Zfp236	ZNF236	0.0024427	0.0703433		ENSMUSG00000003355	20.3071	0.281279	Fkbp11	FKBP11	0.264284	0.999794
ENSMUSG00000042743	3788.11	0.259495	Sgtb	SGTB	0.00693223	0.202667		ENSMUSG00000031380	91.2911	0.703605	Vegfd	VEGFD	0.00538923	0.167868		ENSMUSG00000056004	1474.57	0.392058	9330182L06Rik	#N/A	0.00243287	0.0703433		ENSMUSG00000003360	2653.71	-0.0268746	Ddx23	DDX23	0.618517	0.999794
ENSMUSG00000019768	100.981	-0.83944	Esr1	ESR1	0.00703563	0.205277		ENSMUSG00000031283	526.025	-0.43934	Chrdl1	CHRDL1	0.00541117	0.168213		ENSMUSG00000060671	1928.35	0.250174	Atp8b2	ATP8B2	0.00241817	0.0703433		ENSMUSG00000003363	22932.1	0.0377267	Pld3	PLD3	0.464449	0.999794
ENSMUSG00000019139	1341.03	-0.227928	Isyna1	ISYNA1	0.00713525	0.206997		ENSMUSG00000071317	43.2252	0.789426	Bves	BVES	0.00542974	0.168452		ENSMUSG00000071064	1563.45	0.328938	Zfp827	ZNF827	0.00240596	0.0703433		ENSMUSG00000003378	9090.25	0.00601703	Grik5	GRIK5	0.907538	0.999794
ENSMUSG00000029304	234.429	-0.714787	Spp1	SPP1	0.00713734	0.206997		ENSMUSG00000043505	15.4009	-0.878501	Gimap5	GIMAP1-GIMAP5	0.00545052	0.168456		ENSMUSG00000055078	3876.72	-0.703114	Gabra5	GABRA5	0.00245939	0.0703583		ENSMUSG00000003379	15.5536	-0.202258	Cd79a	CD79A	0.511581	0.999794
ENSMUSG00000030337	4521.75	0.327167	Vamp1	VAMP1	0.00711801	0.206997		ENSMUSG00000048796	804.255	-0.227547	Cyb561d1	CYB561D1	0.00545163	0.168456		ENSMUSG00000024887	495.886	0.463488	Asah2	ASAH2B	0.00247305	0.0706077		ENSMUSG00000003380	5444.98	-0.0726113	Rabac1	RABAC1	0.306028	0.999794
ENSMUSG00000026193	1769.34	-0.259466	Fn1	FN1	0.00721325	0.207664		ENSMUSG00000061288	2735.76	0.158908	Taok3	TAOK3	0.00548467	0.16914		ENSMUSG00000004054	999.8	0.263709	Map3k11	MAP3K11	0.00248729	0.070873		ENSMUSG00000003382	878.179	0.0548624	Etv3	ETV3	0.357579	0.999794
ENSMUSG00000034936	336.835	0.423296	Arl4d	ARL4D	0.00721752	0.207664		ENSMUSG00000036502	1115.7	0.83645	Tmem255a	#N/A	0.00550482	0.16915		ENSMUSG00000040569	51.1777	-0.816692	Slc26a7	SLC26A7	0.00250274	0.0711715		ENSMUSG00000003402	2242.41	0.00615193	Prkcsh	PRKCSH	0.898042	0.999794
ENSMUSG00000035773	225.684	-0.231159	Kiss1r	KISS1R	0.0071787	0.207664		ENSMUSG00000038366	7121.74	-0.217295	Lasp1	LASP1	0.00550685	0.16915		ENSMUSG00000026768	207.366	-0.768653	Itga8	ITGA8	0.00252464	0.0716516		ENSMUSG00000003410	10657.7	0.00323878	Elavl3	ELAVL3	0.951567	0.999794
ENSMUSG00000090213	1558.71	0.152643	Tmem189	PEDS1	0.00720755	0.207664		ENSMUSG00000026805	17.1985	2.6184	Barhl1	BARHL1	0.00558675	0.170253		ENSMUSG00000041355	1642.02	-0.170917	Ssr2	SSR2	0.002535	0.0718033		ENSMUSG00000003411	1984.63	-0.0208714	Rab3b	RAB3B	0.831337	0.999794
ENSMUSG00000052684	3665.98	-0.348578	Jun	JUN	0.00723932	0.20788		ENSMUSG00000035033	5459.1	-0.403293	Tbr1	TBR1	0.00557514	0.170253		ENSMUSG00000030862	100.834	-0.460345	Cpxm2	CPXM2	0.00254445	0.0719284		ENSMUSG00000003418	54.9393	0.0906482	St8sia6	ST8SIA6	0.602518	0.999794
ENSMUSG00000027257	834.772	0.299245	Pacsin3	PACSIN3	0.00727087	0.208374		ENSMUSG00000052299	1748.3	0.140796	Ltn1	LTN1	0.00558059	0.170253		ENSMUSG00000048967	477.26	-0.293917	Yjefn3	#N/A	0.00255136	0.0719814		ENSMUSG00000003420	519.464	-0.0116709	Fcgrt	#N/A	0.894585	0.999794
ENSMUSG00000003662	1389.13	0.14108	Ciao1	CIAO1	0.0073186	0.208869		ENSMUSG00000056832	283.803	0.208672	Ttc26	TTC26	0.00556868	0.170253		ENSMUSG00000006476	17651.3	-0.372339	Nsmf	NSMF	0.00258635	0.0720917		ENSMUSG00000003421	1524.61	0.023629	Nosip	NOSIP	0.711957	0.999794
ENSMUSG00000034384	20.1461	-1.80804	Barhl2	BARHL2	0.00733125	0.208869		ENSMUSG00000021892	2186.12	0.262899	Sh3bp5	SH3BP5	0.00562849	0.170857		ENSMUSG00000008318	493.081	0.40205	Relt	RELT	0.00261574	0.0720917		ENSMUSG00000003423	743.866	0.0972329	Pih1d1	PIH1D1	0.147448	0.999794
ENSMUSG00000078307	5876.79	0.27305	AI593442	C11orf87	0.00730474	0.208869		ENSMUSG00000026649	33.9057	0.833209	Cfap126	CFAP126	0.00562866	0.170857		ENSMUSG00000013155	256.318	-0.294619	Enkd1	ENKD1	0.0025788	0.0720917		ENSMUSG00000003429	4588.45	-0.0985672	Rps11	RPS11	0.381694	0.999794
ENSMUSG00000035566	3096.5	-0.27407	Pcdh17	PCDH17	0.00744041	0.211151		ENSMUSG00000034796	2777.71	1.069	Cpne7	CPNE7	0.00564355	0.170974		ENSMUSG00000020953	879.302	1.41964	Coch	COCH	0.00259259	0.0720917		ENSMUSG00000003435	5262.77	0.0403358	Supt5	SUPT5H	0.568649	0.999794
ENSMUSG00000044707	161.417	-0.424722	Ccnjl	CCNJL	0.00743659	0.211151		ENSMUSG00000004892	8278.99	-0.123395	Bcan	BCAN	0.00568828	0.171993		ENSMUSG00000022840	11148	1.07657	Adcy5	ADCY5	0.00256865	0.0720917		ENSMUSG00000003436	53.6863	-0.288882	Dll3	DLL3	0.0855432	0.999794
ENSMUSG00000027082	80.4192	-0.49228	Tfpi	TFPI	0.00747494	0.211489		ENSMUSG00000022263	6788.21	0.177078	Trio	TRIO	0.00573496	0.173066		ENSMUSG00000022856	438.45	0.292599	Tmem41a	#N/A	0.00261107	0.0720917		ENSMUSG00000003437	1729.11	-0.0500279	Paf1	PAF1	0.407338	0.999794
ENSMUSG00000036006	2266.39	-0.261753	Ripor2	RIPOR2	0.00748175	0.211489		ENSMUSG00000024885	164.012	-0.296986	Aldh3b1	ALDH3B1	0.0057685	0.17344		ENSMUSG00000029319	2164.64	-0.186734	Coq2	COQ2	0.00257471	0.0720917		ENSMUSG00000003438	941.162	-0.0643019	Timm50	TIMM50	0.305089	0.999794
ENSMUSG00000037134	466.12	0.169753	Prmt9	PRMT9	0.00749601	0.211489		ENSMUSG00000037791	1999.51	-0.19035	Phf12	PHF12	0.00576977	0.17344		ENSMUSG00000031654	700.964	-0.86818	Cbln1	CBLN1	0.00258899	0.0720917		ENSMUSG00000003444	393.034	-0.0541808	Med29	MED29	0.472287	0.999794
ENSMUSG00000015745	904.569	0.370382	Plekho1	PLEKHO1	0.00753535	0.21166		ENSMUSG00000020846	623.582	-0.26774	Rflnb	RFLNB	0.005809	0.173614		ENSMUSG00000043991	3040.12	0.154767	Pura	PURA	0.00261436	0.0720917		ENSMUSG00000003452	1084.2	0.0397548	Bicd1	BICD1	0.614111	0.999794
ENSMUSG00000043445	3293.38	0.120774	Pgp	PGP	0.00753768	0.21166		ENSMUSG00000026065	100.8	1.90679	Slc9a4	SLC9A4	0.0058092	0.173614		ENSMUSG00000049191	644.238	0.439685	Rtl5	RTL5	0.00261311	0.0720917		ENSMUSG00000003458	1878.72	0.0397207	Ncstn	NCSTN	0.450364	0.999794
ENSMUSG00000066705	4307.15	-0.281261	Fxyd6	FXYD6	0.00754577	0.21166		ENSMUSG00000029992	2616.36	0.160287	Gfpt1	GFPT1	0.00580624	0.173614		ENSMUSG00000064247	475.291	0.764172	Plcxd1	PLCXD1	0.00259248	0.0720917		ENSMUSG00000003464	2391.69	-0.0081422	Pex19	PEX19	0.877887	0.999794
ENSMUSG00000028480	69.6406	-0.400967	Glipr2	GLIPR2	0.00759791	0.212545		ENSMUSG00000053536	3659.21	0.0799655	Cstf2t	CSTF2T	0.0058429	0.174285		ENSMUSG00000069227	5916.17	-0.40732	Gprin1	GPRIN1	0.00259628	0.0720917		ENSMUSG00000003469	18606.4	0.0895561	Phyhip	PHYHIP	0.153041	0.999794
ENSMUSG00000028730	37.4014	-0.582949	Cfap57	CFAP57	0.00760655	0.212545		ENSMUSG00000024776	583.21	0.175642	Stambpl1	STAMBPL1	0.00587778	0.174449		ENSMUSG00000020096	114.979	-0.76335	Tbata	TBATA	0.00265936	0.0729917		ENSMUSG00000003476	49.5941	-0.194864	Crhr2	CRHR2	0.469814	0.999794
ENSMUSG00000027346	2386.89	0.235539	Gpcpd1	GPCPD1	0.00767447	0.213212		ENSMUSG00000036062	12881.2	-0.225843	Phf24	PHF24	0.0058822	0.174449		ENSMUSG00000031970	368.897	0.228926	Dbndd1	DBNDD1	0.00266633	0.0729917		ENSMUSG00000003477	11.7101	-0.258329	Inmt	INMT	0.491274	0.999794
ENSMUSG00000039058	7426.64	-0.257296	Ak5	AK5	0.00767271	0.213212		ENSMUSG00000037972	7195.01	-0.140521	Snn	SNN	0.00586068	0.174449		ENSMUSG00000036850	1200.84	-0.246858	Mrpl41	MRPL41	0.00265544	0.0729917		ENSMUSG00000003500	1958.22	0.0203383	Impdh1	IMPDH1	0.711493	0.999794
ENSMUSG00000040018	899.806	0.163707	Cox15	COX15	0.00766721	0.213212		ENSMUSG00000006641	769.008	0.26398	Slc5a6	SLC5A6	0.00594366	0.175156		ENSMUSG00000078161	729.362	0.550571	Erich3	ERICH3	0.00266881	0.0729917		ENSMUSG00000003518	6488.18	0.0321984	Dusp3	#N/A	0.7552	0.999794
ENSMUSG00000032537	1511.25	0.331636	Ephb1	EPHB1	0.00769621	0.213408		ENSMUSG00000021943	348.572	0.463858	Gdf10	GDF10	0.00600309	0.175156		ENSMUSG00000017677	1080.73	-0.307286	Wsb1	WSB1	0.00268029	0.0730264		ENSMUSG00000003526	697.942	-0.0213225	Prodh	0	0.846069	0.999794
ENSMUSG00000026163	5509.75	-0.19347	Sphkap	SPHKAP	0.00774895	0.214461		ENSMUSG00000036086	273.964	-0.382533	Zranb3	ZRANB3	0.00598889	0.175156		ENSMUSG00000026767	1170.32	-0.269824	Mindy3	MINDY3	0.00267728	0.0730264		ENSMUSG00000003527	857.106	0.0372202	Ess2	ESS2	0.531521	0.999794
ENSMUSG00000001334	2591.68	0.278122	Fndc5	FNDC5	0.00790356	0.215067		ENSMUSG00000049583	8312.41	0.286191	Grm5	GRM5	0.00600433	0.175156		ENSMUSG00000071337	1555.96	-0.283649	Tia1	TIA1	0.00269024	0.0731581		ENSMUSG00000003528	1012.31	-0.0607631	Slc25a1	SLC25A1	0.331946	0.999794
ENSMUSG00000001435	154.878	-0.536515	Col18a1	COL18A1	0.00780675	0.215067		ENSMUSG00000052713	814.012	0.346379	Zfp608	ZNF608	0.00600786	0.175156		ENSMUSG00000031382	54.4119	1.31299	Asb11	ASB11	0.00270181	0.0731827		ENSMUSG00000003531	1439.26	-0.0805037	Dgcr6	0	0.389765	0.999794
ENSMUSG00000018412	2448.77	0.13797	Kansl1	KANSL1	0.00791884	0.215067		ENSMUSG00000055692	3068.2	-0.154555	Tmem191c	TMEM191B	0.00600345	0.175156		ENSMUSG00000036533	362.382	0.554194	Cdc42ep3	CDC42EP3	0.00270115	0.0731827		ENSMUSG00000003534	2619.1	-0.0610888	Ddr1	DDR1	0.487888	0.999794
ENSMUSG00000020590	2465.25	0.163983	Snx13	SNX13	0.00784344	0.215067		ENSMUSG00000072663	29.2883	0.79849	Spef2	SPEF2	0.0059515	0.175156		ENSMUSG00000039954	224.197	1.01613	Stk32a	STK32A	0.00270649	0.0731827		ENSMUSG00000003541	209.375	0.263872	Ier3	IER3	0.0213451	0.999794
ENSMUSG00000032558	166.907	-0.552251	Nphp3	NPHP3-ACAD11	0.00791765	0.215067		ENSMUSG00000078816	16082	0.317878	Prkcg	PRKCG	0.0059428	0.175156		ENSMUSG00000041220	1848.17	0.166468	Elovl6	ELOVL6	0.00272223	0.0734695		ENSMUSG00000003545	408.914	0.220883	Fosb	FOSB	0.123442	0.999794
ENSMUSG00000037206	450.991	-0.417368	Islr	ISLR	0.0078994	0.215067		ENSMUSG00000110332	60.2693	0.722666	Gm19935	0	0.00592946	0.175156		ENSMUSG00000028145	532.025	-0.222097	Them4	THEM4	0.0027341	0.0735123		ENSMUSG00000003546	664.566	-0.0701087	Klc4	KLC4	0.228232	0.999794
ENSMUSG00000039913	1351.65	0.320017	Pak7	#N/A	0.00781577	0.215067		ENSMUSG00000001943	182.666	-0.539954	Vsig2	VSIG2	0.00603113	0.175174		ENSMUSG00000036986	384.518	0.269658	Pml	PML	0.00273227	0.0735123		ENSMUSG00000003549	356.726	0.115484	Ercc1	ERCC1	0.280241	0.999794
ENSMUSG00000053253	3631.63	0.206565	Ndfip2	NDFIP2	0.00786299	0.215067		ENSMUSG00000024120	2358.3	0.167116	Lrpprc	LRPPRC	0.006022	0.175174		ENSMUSG00000030946	521.68	-0.316323	Lhpp	LHPP	0.00274923	0.0736423		ENSMUSG00000003559	251.814	-0.169732	As3mt	AS3MT	0.0751202	0.999794
ENSMUSG00000073530	72.6265	-1.2267	Pappa2	PAPPA2	0.00785356	0.215067		ENSMUSG00000048967	528.033	-0.252754	Yjefn3	#N/A	0.0060589	0.175651		ENSMUSG00000031458	596.983	-0.218205	Coprs	COPRS	0.0027464	0.0736423		ENSMUSG00000003573	277.584	0.208186	Homer3	HOMER3	0.305045	0.999794
ENSMUSG00000073877	145.391	0.833313	Gm13306	CCL27	0.00780251	0.215067		ENSMUSG00000026321	220.718	-0.344878	Tnfrsf11a	TNFRSF11A	0.00607098	0.175673		ENSMUSG00000017667	793.733	0.180777	Zfp334	ZNF334	0.00275559	0.0736748		ENSMUSG00000003575	7229	0.0326163	Crtc1	CRTC1	0.491604	0.999794
ENSMUSG00000015937	2960.97	-0.120985	H2afy	#N/A	0.0080254	0.217554		ENSMUSG00000026062	269.547	0.842707	Slc9a2	SLC9A2	0.00611009	0.176146		ENSMUSG00000031253	30.7199	0.733411	Srpx2	SRPX2	0.00277233	0.0737479		ENSMUSG00000003581	520.651	-0.0166544	Rnf215	RNF215	0.800511	0.999794
ENSMUSG00000024044	6034.42	0.201911	Epb41l3	EPB41L3	0.00805332	0.217905		ENSMUSG00000034813	823.044	0.273247	Grip1	GRIP1	0.00610599	0.176146		ENSMUSG00000041801	908.972	0.442757	Phlda3	PHLDA3	0.00276608	0.0737479		ENSMUSG00000003585	1370.77	0.0452189	Sec14l2	SEC14L2	0.555582	0.999794
ENSMUSG00000027636	25.0418	0.7077	Sla2	SLA2	0.00815777	0.219912		ENSMUSG00000032289	473.891	0.911157	Thsd4	THSD4	0.00614822	0.176916		ENSMUSG00000049107	85.3263	-1.16647	Ntf3	NTF3	0.0027738	0.0737479		ENSMUSG00000003604	291.191	-0.0698513	Aven	AVEN	0.594409	0.999794
ENSMUSG00000028758	748.321	0.211401	Kif17	KIF17	0.00814372	0.219912		ENSMUSG00000034926	5426.74	-0.148338	Dhcr24	DHCR24	0.00616217	0.176988		ENSMUSG00000045441	449.897	0.795463	Gprin3	GPRIN3	0.00281184	0.0746207		ENSMUSG00000003617	289.381	0.245083	Cp	CP	0.0568212	0.999794
ENSMUSG00000112241	70.6407	-0.626129	Gm49325	#N/A	0.00820852	0.22087		ENSMUSG00000022020	194.523	0.459218	Naa16	NAA16	0.00620736	0.177571		ENSMUSG00000028584	68.5853	0.633303	Lrrc38	LRRC38	0.00282041	0.0747095		ENSMUSG00000003623	791.793	0.0267601	Crot	CROT	0.775592	0.999794
ENSMUSG00000008318	477.866	0.324368	Relt	RELT	0.00829604	0.221278		ENSMUSG00000030577	10.27	-1.35322	Cd22	CD22	0.00621689	0.177571		ENSMUSG00000030249	226.037	0.235358	Abcc9	ABCC9	0.00284688	0.0748562		ENSMUSG00000003644	422.346	-0.101287	Rps6ka1	RPS6KA1	0.245024	0.999794
ENSMUSG00000028149	10125.9	0.191437	Rap1gds1	RAP1GDS1	0.00827198	0.221278		ENSMUSG00000042207	2269.19	0.150961	Kdm5b	KDM5B	0.00620831	0.177571		ENSMUSG00000037148	531.27	0.769682	Arhgap10	ARHGAP10	0.00284601	0.0748562		ENSMUSG00000003657	564.068	-0.105859	Calb2	CALB2	0.775657	0.999794
ENSMUSG00000030302	19957.6	0.377928	Atp2b2	ATP2B2	0.00828731	0.221278		ENSMUSG00000024974	2040.49	0.12592	Smc3	SMC3	0.00626891	0.178728		ENSMUSG00000040596	1750.42	0.26853	Pogk	POGK	0.00284389	0.0748562		ENSMUSG00000003660	3727.62	0.161453	Snrnp200	SNRNP200	0.0747414	0.999794
ENSMUSG00000051065	1041.69	0.298801	Mb21d2	MB21D2	0.00829982	0.221278		ENSMUSG00000006586	993.623	0.389352	Runx1t1	RUNX1T1	0.00632163	0.179291		ENSMUSG00000054000	343.869	-0.312205	Tusc1	TUSC1	0.00283367	0.0748562		ENSMUSG00000003662	1317.53	0.0232431	Ciao1	CIAO1	0.670902	0.999794
ENSMUSG00000061535	25.7647	-1.00202	C1qtnf7	C1QTNF7	0.00824281	0.221278		ENSMUSG00000024581	6514.33	0.0801324	Napg	NAPG	0.00637535	0.179291		ENSMUSG00000000743	3141.68	-0.13556	Chmp1a	CHMP1A	0.00285313	0.074883		ENSMUSG00000003665	38.18	0.0089505	Has1	HAS1	0.97375	0.999794
ENSMUSG00000020836	452.732	0.427231	Coro6	CORO6	0.00834671	0.222015		ENSMUSG00000024781	605.309	0.190443	Lipa	LIPA	0.00635894	0.179291		ENSMUSG00000002459	901.207	0.606682	Rgs20	RGS20	0.00288698	0.0754365		ENSMUSG00000003680	368.1	-0.0875386	Taf6l	TAF6L	0.258414	0.999794
ENSMUSG00000085007	755.767	0.96594	Gm11549	#N/A	0.00835802	0.222015		ENSMUSG00000028233	963.292	0.131969	Tgs1	TGS1	0.00638131	0.179291		ENSMUSG00000027777	5867.65	-0.344946	Schip1	SCHIP1	0.00289858	0.0754365		ENSMUSG00000003721	1267.15	0.0935124	Insig2	INSIG2	0.190283	0.999794
ENSMUSG00000021048	1228.78	-0.104357	Mthfd1	MTHFD1	0.00837526	0.222067		ENSMUSG00000030450	15.3675	1.2803	Oca2	OCA2	0.00634958	0.179291		ENSMUSG00000028100	149.056	-0.422278	Nudt17	NUDT17	0.00289871	0.0754365		ENSMUSG00000003731	2928.01	-0.0175179	Kpna6	KPNA6	0.751087	0.999794
ENSMUSG00000036890	1226.62	0.235943	Gtdc1	GTDC1	0.00840319	0.222331		ENSMUSG00000030557	5894.52	0.1306	Mef2a	MEF2A	0.00637792	0.179291		ENSMUSG00000030917	441.899	-0.287835	Tmem159	TMEM159	0.0028932	0.0754365		ENSMUSG00000003746	1109.51	0.0349435	Man1a	MAN1A1	0.825701	0.999794
ENSMUSG00000038331	1631.98	0.731483	Satb2	SATB2	0.00841583	0.222331		ENSMUSG00000039621	6110.25	-0.197278	Prex1	PREX1	0.0063721	0.179291		ENSMUSG00000069895	1359.01	0.333333	Atxn1l	ATXN1L	0.00290059	0.0754365		ENSMUSG00000003752	224.768	-0.0280384	Itpkc	#N/A	0.713998	0.999794
ENSMUSG00000024660	592.722	0.494893	Incenp	INCENP	0.00844501	0.222697		ENSMUSG00000046550	176.884	0.385169	Spin2c	#N/A	0.00636169	0.179291		ENSMUSG00000045136	6375.35	-0.354015	Tubb2b	TUBB2B	0.00291895	0.0757762		ENSMUSG00000003762	574.096	-0.0846586	Coq8b	#N/A	0.291606	0.999794
ENSMUSG00000030994	148.349	0.444187	D7Ertd443e	C10orf90	0.00849253	0.223544		ENSMUSG00000008090	629.639	-0.197235	Fgfrl1	FGFRL1	0.00642738	0.180033		ENSMUSG00000020121	856.19	0.713455	Srgap1	SRGAP1	0.00293686	0.0758283		ENSMUSG00000003778	1420.87	-0.0129066	Brd8	BRD8	0.892066	0.999794
ENSMUSG00000031962	67.3395	-0.527216	Cdh15	CDH15	0.00853647	0.223928		ENSMUSG00000073079	3478.18	0.117975	Srp54a	SRP54	0.00643099	0.180033		ENSMUSG00000021375	1029.52	0.340335	Kif13a	KIF13A	0.00293446	0.0758283		ENSMUSG00000003779	22.915	-0.263065	Kif20a	KIF20A	0.364397	0.999794
ENSMUSG00000099083	817.518	0.335536	Atf7	#N/A	0.00853792	0.223928		ENSMUSG00000030559	18.0138	1.4027	Rab38	RAB38	0.00648467	0.180881		ENSMUSG00000103677	640.882	0.254129	Pcdhga4	PCDHGA4	0.0029298	0.0758283		ENSMUSG00000003808	914.229	0.00144759	Farsa	FARSA	0.978738	0.999794
ENSMUSG00000023909	1974.01	0.175795	Paqr4	PAQR4	0.00863016	0.225071		ENSMUSG00000045414	1596.54	-0.308934	1190002N15Rik	#N/A	0.00647847	0.180881		ENSMUSG00000025208	1171.73	-0.136597	Mrpl43	MRPL43	0.00296565	0.0761761		ENSMUSG00000003809	593.998	-0.122291	Gcdh	GCDH	0.140466	0.999794
ENSMUSG00000027642	3568.21	-0.112726	Rpn2	RPN2	0.00862136	0.225071		ENSMUSG00000060402	799.967	0.314603	Chst8	CHST8	0.00650019	0.180988		ENSMUSG00000025935	793.557	-0.225233	Tram1	TRAM1	0.0029595	0.0761761		ENSMUSG00000003810	4304.36	0.0222006	Mast2	MAST2	0.644983	0.999794
ENSMUSG00000033965	1562.28	-0.264096	Slc16a2	SLC16A2	0.00864348	0.225071		ENSMUSG00000023959	264.101	-0.337808	Clic5	CLIC5	0.0065313	0.181528		ENSMUSG00000036298	3963.97	0.379075	Slc2a13	SLC2A13	0.00296631	0.0761761		ENSMUSG00000003812	227.917	-0.129623	Dnase2a	DNASE2	0.29712	0.999794
ENSMUSG00000056459	254.599	-0.290886	Zbtb25	ZBTB25	0.00859889	0.225071		ENSMUSG00000000168	4411.6	0.17686	Dlat	DLAT	0.0066162	0.181697		ENSMUSG00000022096	1135.13	1.10921	Hr	HR	0.00297932	0.0762366		ENSMUSG00000003813	1789.11	-0.024122	Rad23a	RAD23A	0.607642	0.999794
ENSMUSG00000024227	41.6171	0.769788	Pdzph1	#N/A	0.00867353	0.225093		ENSMUSG00000020741	3415.17	0.10646	Cluh	CLUH	0.00656245	0.181697		ENSMUSG00000061894	164.17	0.384063	Zscan20	ZSCAN20	0.00297415	0.0762366		ENSMUSG00000003814	12148.6	-0.0107888	Calr	CALR	0.884979	0.999794
ENSMUSG00000036095	5172.66	-0.292105	Dgkb	DGKB	0.0086753	0.225093		ENSMUSG00000021959	1103.75	0.315141	Lats2	LATS2	0.00664301	0.181697		ENSMUSG00000020409	1815.76	0.163159	Slu7	SLU7	0.00299224	0.076294		ENSMUSG00000003824	43.906	-0.356682	Syce2	SYCE2	0.100042	0.999794
ENSMUSG00000001542	983.782	0.334648	Ell2	ELL2	0.00870808	0.225541		ENSMUSG00000025921	330.109	0.245101	Rdh10	RDH10	0.00659903	0.181697		ENSMUSG00000026730	1837.22	-0.465739	Pter	PTER	0.0029884	0.076294		ENSMUSG00000003847	2053.89	0.152019	Nfat5	NFAT5	0.0946446	0.999794
ENSMUSG00000031375	417.434	-0.51289	Bgn	BGN	0.00877914	0.225881		ENSMUSG00000027804	2464.13	0.0842286	Ppid	PPID	0.00663598	0.181697		ENSMUSG00000029875	881.113	0.244294	Ccdc184	CCDC184	0.00299931	0.0763383		ENSMUSG00000003848	753.124	0.0125541	Nob1	NOB1	0.876348	0.999794
ENSMUSG00000037151	923.149	0.156762	Lrrc20	LRRC20	0.00877045	0.225881		ENSMUSG00000034789	1709.84	-0.110957	Rab24	RAB24	0.0065674	0.181697		ENSMUSG00000062563	276.618	-0.445443	Cys1	CYS1	0.00300492	0.0763453		ENSMUSG00000003849	71.9739	-0.092935	Nqo1	NQO1	0.568128	0.999794
ENSMUSG00000048458	3379.11	0.220349	Inka2	INKA2	0.00878339	0.225881		ENSMUSG00000056158	6491.8	-0.207038	Car10	CA10	0.00657479	0.181697		ENSMUSG00000040729	402.095	0.462005	Cep126	CEP126	0.00302516	0.0767231		ENSMUSG00000003863	8509.87	0.0200227	Ppfia3	PPFIA3	0.719414	0.999794
ENSMUSG00000050860	1179.28	0.311085	Phospho1	PHOSPHO1	0.00874166	0.225881		ENSMUSG00000072620	42.321	-0.744728	Slfn2	0	0.00662348	0.181697		ENSMUSG00000028758	830.804	0.424891	Kif17	KIF17	0.00304914	0.0771946		ENSMUSG00000003865	523.81	-0.00628125	Gys1	GYS1	0.933318	0.999794
ENSMUSG00000066196	22.4572	-0.937536	Spag8	SPAG8	0.00893489	0.229371		ENSMUSG00000074345	637.39	0.646258	Tnfaip8l3	TNFAIP8L3	0.00659757	0.181697		ENSMUSG00000041961	460.753	0.223181	Znrf3	ZNRF3	0.00305783	0.0772777		ENSMUSG00000003868	724.699	-0.0468421	Ruvbl2	RUVBL2	0.494154	0.999794
ENSMUSG00000017412	6432.54	0.302599	Cacnb4	CACNB4	0.00898735	0.229905		ENSMUSG00000020656	573.477	0.46981	Grhl1	GRHL1	0.00668305	0.18203		ENSMUSG00000000202	812.825	0.369147	Btbd17	BTBD17	0.00306613	0.0773507		ENSMUSG00000003872	1292.76	0.00796865	Lin7b	LIN7B	0.891373	0.999794
ENSMUSG00000031355	205.394	-1.074	Arhgap6	ARHGAP6	0.00897968	0.229905		ENSMUSG00000055319	1739.69	0.12759	Sec23ip	SEC23IP	0.00669045	0.18203		ENSMUSG00000041324	399.256	0.977566	Inhba	INHBA	0.00307812	0.0775167		ENSMUSG00000003873	1125.95	-0.0937901	Bax	BAX	0.142129	0.999794
ENSMUSG00000005087	211.595	-0.771527	Cd44	CD44	0.00909088	0.230767		ENSMUSG00000057335	2600.94	0.152911	Cep170	CEP170	0.00667415	0.18203		ENSMUSG00000049536	987.924	-0.250944	Tceal1	TCEAL1	0.00309514	0.0778082		ENSMUSG00000003882	8.57759	-0.305793	Il7r	IL7R	0.403389	0.999794
ENSMUSG00000020794	1770.38	0.144462	Ube2g1	UBE2G1	0.00908152	0.230767		ENSMUSG00000026259	11379.9	-0.417285	Ngef	NGEF	0.00672211	0.18225		ENSMUSG00000029190	3644.1	0.262637	D5Ertd579e	KIAA0232	0.00311889	0.0779709		ENSMUSG00000003923	882.132	0.0683159	Tfam	TFAM	0.471409	0.999794
ENSMUSG00000029073	515.345	0.149423	Cptp	CPTP	0.00909938	0.230767		ENSMUSG00000033287	4849.34	-0.222644	Kctd17	KCTD17	0.00671925	0.18225		ENSMUSG00000031365	619.242	0.220106	Zfp275	#N/A	0.00312578	0.0779709		ENSMUSG00000003929	615.757	-0.0977737	Zfp81	ZNF101	0.203324	0.999794
ENSMUSG00000068036	2755.95	-0.173439	Afdn	AFDN	0.00905132	0.230767		ENSMUSG00000035390	16865.4	-0.193765	Brsk1	BRSK1	0.00675338	0.182778		ENSMUSG00000035629	2691.76	0.155335	Rubcn	RUBCN	0.00312887	0.0779709		ENSMUSG00000003934	3041.05	-0.139969	Efnb3	EFNB3	0.328729	0.999794
ENSMUSG00000074227	1051.68	-0.38881	Spint2	SPINT2	0.00910045	0.230767		ENSMUSG00000058013	5484.18	-0.15393	40787	#N/A	0.00676699	0.182827		ENSMUSG00000038349	1254.64	0.355634	Plcl1	PLCL1	0.00311273	0.0779709		ENSMUSG00000003948	7714.86	0.0625938	Mmd	MMD	0.260928	0.999794
ENSMUSG00000090667	113.429	1.79925	Gm765	#N/A	0.00914223	0.231423		ENSMUSG00000019433	2491.31	-0.172011	Gipc1	GIPC1	0.00680162	0.183289		ENSMUSG00000062939	22.1468	1.64468	Stat4	STAT4	0.00311533	0.0779709		ENSMUSG00000003949	6234.03	0.129724	Hlf	HLF	0.376335	0.999794
ENSMUSG00000024670	55.3032	1.0871	Cd6	CD6	0.00917433	0.231831		ENSMUSG00000040390	10053.5	-0.242834	Map3k10	MAP3K10	0.00680778	0.183289		ENSMUSG00000041617	347.656	-0.378475	Ccdc74a	CCDC74B	0.00316838	0.0788182		ENSMUSG00000003955	656.205	0.0341819	Fam162a	FAM162A	0.719605	0.999794
ENSMUSG00000026885	1534.08	0.18227	Ttll11	TTLL11	0.00923418	0.232939		ENSMUSG00000020474	185.808	0.294884	Polm	POLM	0.00683687	0.183753		ENSMUSG00000024867	995.39	-0.439906	Pip5k1b	PIP5K1B	0.00319527	0.0791166		ENSMUSG00000003970	7946.67	-0.0816809	Rpl8	RPL8	0.330918	0.999794
ENSMUSG00000000753	258.151	-0.513685	Serpinf1	SERPINF1	0.00934514	0.233418		ENSMUSG00000034853	1436.59	-0.225191	Acot11	ACOT11	0.00686423	0.184168		ENSMUSG00000037224	1279.09	0.390769	Zfyve28	ZFYVE28	0.00319193	0.0791166		ENSMUSG00000003974	1679.18	0.0366847	Grm3	GRM3	0.659363	0.999794
ENSMUSG00000018830	240.006	-0.53175	Myh11	MYH11	0.00929242	0.233418		ENSMUSG00000049804	2767.62	0.196648	Armcx4	ARMCX4	0.00688979	0.184216		ENSMUSG00000052374	721.243	1.08865	Actn2	ACTN2	0.00319883	0.0791166		ENSMUSG00000003992	2151.62	-0.0461815	Ssbp2	SSBP2	0.524771	0.999794
ENSMUSG00000019880	488.109	-0.235106	Rspo3	RSPO3	0.00933471	0.233418		ENSMUSG00000051262	159.091	-0.370265	Nat8f3	NAT8	0.00688013	0.184216		ENSMUSG00000055782	1315.09	0.504058	Abcd2	ABCD2	0.0032025	0.0791166		ENSMUSG00000004018	152.647	0.0294893	Fancl	FANCL	0.866066	0.999794
ENSMUSG00000027506	2266.55	0.148954	Tpd52	TPD52	0.00933977	0.233418		ENSMUSG00000023830	1353.63	0.195751	Igf2r	IGF2R	0.00692354	0.184799		ENSMUSG00000095139	681.33	0.626243	Pou3f2	POU3F2	0.00321361	0.0792544		ENSMUSG00000004031	3745.18	0.0381043	Brinp2	BRINP2	0.389599	0.999794
ENSMUSG00000031422	8164.58	-0.121921	Morf4l2	MORF4L2	0.00934958	0.233418		ENSMUSG00000027822	1160.16	0.12264	Slc33a1	SLC33A1	0.0069654	0.185596		ENSMUSG00000056665	1721.26	0.579021	Them6	THEM6	0.00322741	0.0794577		ENSMUSG00000004032	2805.85	-0.0962896	Gstm5	GSTM3	0.217181	0.999794
ENSMUSG00000071723	853.121	-0.196853	Gspt2	GSPT2	0.00931814	0.233418		ENSMUSG00000050394	192.677	0.335465	Armcx6	ARMCX6	0.00697778	0.185607		ENSMUSG00000029755	215.557	0.659513	Dlx5	DLX5	0.00323621	0.0795373		ENSMUSG00000004035	354.708	-0.275671	Gstm7	GSTM2	0.0156686	0.999794
ENSMUSG00000031775	1845.74	0.294558	Pllp	PLLP	0.00936738	0.233461		ENSMUSG00000033671	1383.33	0.24444	Cep350	CEP350	0.0070325	0.186193		ENSMUSG00000019948	431.321	-0.195636	Actr6	#N/A	0.00325519	0.0797628		ENSMUSG00000004040	1350.52	0.0434625	Stat3	STAT3	0.579578	0.999794
ENSMUSG00000021536	4467.36	0.178278	Adcy2	ADCY2	0.00941745	0.234307		ENSMUSG00000041119	641.855	0.357634	Pde9a	PDE9A	0.0070359	0.186193		ENSMUSG00000021913	3392.18	0.157814	Ogdhl	OGDHL	0.00325654	0.0797628		ENSMUSG00000004043	52.1233	-0.101551	Stat5a	STAT5A	0.745547	0.999794
ENSMUSG00000026203	3564.41	0.120799	Dnajb2	DNAJB2	0.00943651	0.23438		ENSMUSG00000048878	2656.36	0.119916	Hexim1	HEXIM1	0.00701876	0.186193		ENSMUSG00000001988	367.784	-0.35785	Npas1	NPAS1	0.0032842	0.0801403		ENSMUSG00000004044	847.061	-0.0478234	Cavin1	CAVIN1	0.660272	0.999794
ENSMUSG00000026339	753.492	-0.174666	Ccdc93	CCDC93	0.00946627	0.234718		ENSMUSG00000004032	3307.45	-0.140937	Gstm5	GSTM3	0.00706024	0.186227		ENSMUSG00000022668	666.209	-0.216087	Gtpbp8	GTPBP8	0.00328701	0.0801403		ENSMUSG00000004054	867.211	-0.0119468	Map3k11	MAP3K11	0.899798	0.999794
ENSMUSG00000018378	963.794	-0.149539	Cuedc1	CUEDC1	0.00948534	0.234791		ENSMUSG00000020156	1254.95	0.135515	Mum1	#N/A	0.0070792	0.186227		ENSMUSG00000038416	1321.28	-0.150412	Cdc16	CDC16	0.00328876	0.0801403		ENSMUSG00000004056	3626.83	0.0141045	Akt2	AKT2	0.890546	0.999794
ENSMUSG00000020029	5001.15	0.259985	Nudt4	NUDT4	0.00955827	0.236193		ENSMUSG00000036905	1073.58	-0.215375	C1qb	C1QB	0.00707446	0.186227		ENSMUSG00000008373	1118.06	-0.157923	Prpf31	PRPF31	0.00332587	0.0809068		ENSMUSG00000004069	1875.83	0.0338429	Dnaja3	DNAJA3	0.320025	0.999794
ENSMUSG00000020899	715.725	-0.174896	Pfas	PFAS	0.00957454	0.236194		ENSMUSG00000040560	7559.88	0.147898	Wdr7	WDR7	0.0070853	0.186227		ENSMUSG00000022139	6542.02	0.210668	Mbnl2	MBNL2	0.00334028	0.080982		ENSMUSG00000004070	2000.77	-0.0434552	Hmox2	HMOX2	0.356562	0.999794
ENSMUSG00000022216	1067.32	-0.194455	Psme1	PSME1	0.00962416	0.237015		ENSMUSG00000031490	153.855	-0.452739	Eif4ebp1	EIF4EBP1	0.00714179	0.187393		ENSMUSG00000022235	299.789	-0.428829	Cmbl	CMBL	0.00333956	0.080982		ENSMUSG00000004071	6557.38	0.00264482	Cdip1	CDIP1	0.946436	0.999794
ENSMUSG00000021719	9733.95	0.163125	Rgs7bp	RGS7BP	0.00964664	0.237167		ENSMUSG00000028832	27648.5	-0.23119	Stmn1	STMN1	0.00716615	0.187714		ENSMUSG00000034235	1504.99	0.321948	Usp54	USP54	0.00335129	0.0811008		ENSMUSG00000004085	209.619	-0.0406906	Map3k20	MAP3K20	0.710592	0.999794
ENSMUSG00000042567	92.2047	-0.569864	Nek10	NEK10	0.00966746	0.237277		ENSMUSG00000029501	1269.12	0.183872	Ankle2	ANKLE2	0.00723222	0.188833		ENSMUSG00000057134	2138.99	0.304908	Ado	ADO	0.00335652	0.0811008		ENSMUSG00000004096	1462.34	-0.0549972	Cwc15	CWC15	0.295594	0.999794
ENSMUSG00000034317	532.153	0.366712	Trim59	TRIM59	0.00969426	0.237534		ENSMUSG00000032932	1678.89	0.218006	Hspa13	HSPA13	0.00723327	0.188833		ENSMUSG00000072949	469.49	-0.307047	Acot1	ACOT1	0.00336528	0.0811754		ENSMUSG00000004098	39.9389	0.0394578	Col5a3	COL5A3	0.848756	0.999794
ENSMUSG00000054408	2316.2	0.221376	Spcs3	#N/A	0.00973969	0.238019		ENSMUSG00000026421	7186.53	-0.289433	Csrp1	CSRP1	0.00724886	0.188922		ENSMUSG00000037196	417.808	-0.375877	Pacrg	PACRG	0.00341695	0.0822829		ENSMUSG00000004099	1951.01	0.0431332	Dnmt1	DNMT1	0.567304	0.999794
ENSMUSG00000054793	12324.2	0.201949	Cadm4	CADM4	0.00976212	0.238019		ENSMUSG00000097929	571.024	0.42674	Tunar	#N/A	0.00730105	0.189962		ENSMUSG00000004902	1682.81	-0.230723	Slc25a18	SLC25A18	0.00345503	0.0827483		ENSMUSG00000004100	406.825	-0.0738171	Ppan	PPAN-P2RY11	0.355441	0.999794
ENSMUSG00000095304	170.161	-0.319063	Plac9a	PLAC9	0.00976322	0.238019		ENSMUSG00000027878	631.236	0.355822	Notch2	NOTCH2	0.00738215	0.190495		ENSMUSG00000021814	2482.48	-0.199697	Anxa7	ANXA7	0.00347442	0.0827483		ENSMUSG00000004105	85.1262	0.0890849	Angptl2	ANGPTL2	0.584912	0.999794
ENSMUSG00000024816	762.231	0.266624	Frmd8	FRMD8	0.00980945	0.238721		ENSMUSG00000029343	159.156	-0.371143	Crybb1	CRYBB1	0.00737167	0.190495		ENSMUSG00000028433	1771.71	0.157233	Ubap2	UBAP2	0.00347776	0.0827483		ENSMUSG00000004110	7368.69	0.0349291	Cacna1e	CACNA1E	0.802836	0.999794
ENSMUSG00000042032	3654.73	0.191444	Mat2b	MAT2B	0.00982487	0.238721		ENSMUSG00000048497	432.929	-0.233401	Mmgt2	MMGT1	0.00738304	0.190495		ENSMUSG00000031864	1331.31	-0.188662	Ints10	#N/A	0.00347531	0.0827483		ENSMUSG00000004113	3941.09	0.133631	Cacna1b	CACNA1B	0.220705	0.999794
ENSMUSG00000008429	1684.17	0.128314	Herpud2	HERPUD2	0.00988086	0.239681		ENSMUSG00000049553	1232.17	0.215828	Polr1a	POLR1A	0.00735942	0.190495		ENSMUSG00000034023	105.113	0.513244	Fancd2	FANCD2	0.00346315	0.0827483		ENSMUSG00000004127	175.283	0.0193624	Trmt10a	TRMT10A	0.869176	0.999794
ENSMUSG00000002108	71.4266	-0.415458	Nr1h3	NR1H3	0.00991246	0.240047		ENSMUSG00000071711	881.479	-0.185638	Mpst	MPST	0.00735666	0.190495		ENSMUSG00000046062	1833.24	0.133384	Ppp1r15b	PPP1R15B	0.00345267	0.0827483		ENSMUSG00000004151	2916.98	-0.0154972	Etv1	ETV1	0.916695	0.999794
ENSMUSG00000060373	6437.33	-0.169562	Hnrnpc	HNRNPCL1	0.0099385	0.240277		ENSMUSG00000039457	44.1345	0.748889	Ppl	PPL	0.00741156	0.190912		ENSMUSG00000054728	13482.2	0.356925	Phactr1	PHACTR1	0.00348256	0.0827483		ENSMUSG00000004187	16262	-0.0628483	Kifc2	KIFC2	0.230845	0.999794
ENSMUSG00000006782	12618	0.300894	Cnp	CNP	0.0100487	0.240783		ENSMUSG00000000739	22.8998	1.05596	Sult5a1	SULT1A4	0.00743115	0.190976		ENSMUSG00000074736	1045.46	0.580022	Syndig1	SYNDIG1	0.00346281	0.0827483		ENSMUSG00000004207	60426.5	-0.0110554	Psap	PSAP	0.765707	0.999794
ENSMUSG00000025981	472.926	0.255603	Coq10b	COQ10B	0.0100827	0.240783		ENSMUSG00000020458	23827.8	-0.165124	Rtn4	RTN4	0.00746865	0.190976		ENSMUSG00000047281	58.6524	0.6177	Sfn	SFN	0.00349098	0.0828108		ENSMUSG00000004221	1113.75	0.0646792	Ikbkg	IKBKG	0.340402	0.999794
ENSMUSG00000034462	1218.3	-0.160144	Pkd2	PKD2	0.010092	0.240783		ENSMUSG00000021124	6321.56	-0.149353	Vti1b	VTI1B	0.00748803	0.190976		ENSMUSG00000021318	321.919	0.531854	Gli3	GLI3	0.0035154	0.0831145		ENSMUSG00000004231	11.6562	-0.0452729	Pax2	PAX2	0.913449	0.999794
ENSMUSG00000040649	1288.23	-0.143942	Rimklb	RIMKLB	0.0100885	0.240783		ENSMUSG00000043384	18830.5	0.229794	Gprasp1	GPRASP1	0.00747472	0.190976		ENSMUSG00000027076	533.494	-0.223737	Timm10	TIMM10	0.00351197	0.0831145		ENSMUSG00000004233	166.654	0.0376538	Wars2	WARS2	0.739347	0.999794
ENSMUSG00000050963	991.592	0.168734	Kcns2	KCNS2	0.0100704	0.240783		ENSMUSG00000057836	25.4068	-1.11665	Xlr3a	#N/A	0.00748448	0.190976		ENSMUSG00000024521	55.6516	0.589712	Pmaip1	PMAIP1	0.00354684	0.0835814		ENSMUSG00000004263	7855.82	0.0177314	Atn1	ATN1	0.747526	0.999794
ENSMUSG00000054934	2101.25	0.226457	Kcnmb4	KCNMB4	0.0100446	0.240783		ENSMUSG00000057914	1449.12	0.238215	Cacnb2	CACNB2	0.00746823	0.190976		ENSMUSG00000035093	4704.73	0.255595	Secisbp2l	SECISBP2L	0.0035467	0.0835814		ENSMUSG00000004264	2516.19	-0.0366772	Phb2	PHB2	0.445728	0.999794
ENSMUSG00000070639	3267.35	0.233436	Lrrc8b	LRRC8B	0.00999399	0.240783		ENSMUSG00000031093	224.273	0.368259	Dock11	DOCK11	0.00750293	0.191041		ENSMUSG00000017943	2196.11	-0.261045	Gdap1l1	GDAP1L1	0.00355573	0.0836293		ENSMUSG00000004266	118.516	-0.25454	Ptpn6	PTPN6	0.0699133	0.999794
ENSMUSG00000110086	120.493	0.845355	Gm45623	SMIM32	0.0100326	0.240783		ENSMUSG00000022044	7039.5	-0.233287	Stmn4	STMN4	0.00758194	0.192736		ENSMUSG00000034570	2057.87	0.223103	Inpp5j	INPP5J	0.00356443	0.0836293		ENSMUSG00000004267	26176.3	0.0577201	Eno2	ENO2	0.398052	0.999794
ENSMUSG00000024087	84.2636	-0.650363	Cyp1b1	CYP1B1	0.010138	0.241484		ENSMUSG00000024526	78.7869	0.516539	Cidea	CIDEA	0.0076007	0.192896		ENSMUSG00000066392	7343.51	0.350019	Nrxn3	NRXN3	0.00356641	0.0836293		ENSMUSG00000004268	695.525	-0.0373343	Emg1	EMG1	0.55068	0.999794
ENSMUSG00000051396	103.338	-0.309481	Gm45902	0	0.0101859	0.241831		ENSMUSG00000034799	14652.8	-0.172757	Unc13a	UNC13A	0.00767576	0.194482		ENSMUSG00000040928	1074.6	0.364527	S100pbp	S100PBP	0.00357562	0.0837082		ENSMUSG00000004270	476.753	0.0868581	Lpcat3	LPCAT3	0.357577	0.999794
ENSMUSG00000051977	49.879	-0.561708	Prdm9	PRDM7	0.0101765	0.241831		ENSMUSG00000008136	1150.98	-0.374585	Fhl2	FHL2	0.00771185	0.194759		ENSMUSG00000049764	657.371	0.218392	Zfp280b	ZNF280B	0.0035923	0.0839612		ENSMUSG00000004285	2860.89	-0.0868412	Atp6v1f	ATP6V1F	0.228151	0.999794
ENSMUSG00000042408	672.361	-0.146643	Zmym6	ZMYM6	0.0102358	0.24262		ENSMUSG00000074939	36.8305	1.56344	Chrm5	CHRM5	0.0077082	0.194759		ENSMUSG00000024067	529.755	-0.190967	Dpy30	DPY30	0.00363864	0.0840825		ENSMUSG00000004317	305.66	-0.0105079	Clcn5	CLCN5	0.931368	0.999794
ENSMUSG00000029177	56.0523	0.617228	Cenpa	CENPA	0.0102833	0.243349		ENSMUSG00000029659	518.396	-0.672467	Medag	MEDAG	0.00773083	0.19492		ENSMUSG00000028478	6350.94	-0.136796	Clta	CLTA	0.00360518	0.0840825		ENSMUSG00000004319	5548.32	0.0432776	Clcn3	CLCN3	0.45999	0.999794
ENSMUSG00000071855	398.398	-0.198256	Ccdc112	CCDC112	0.0103121	0.243633		ENSMUSG00000003346	6125.82	-0.20998	Abhd17a	ABHD17A	0.00778703	0.1957		ENSMUSG00000028865	48.969	0.715542	Cd164l2	CD164L2	0.00363001	0.0840825		ENSMUSG00000004328	76.4522	0.68534	Hif3a	HIF3A	0.0171415	0.999794
ENSMUSG00000019194	18272.3	0.232952	Scn1b	SCN1B	0.0103532	0.243994		ENSMUSG00000024991	6534.53	0.138598	Eif3a	EIF3A	0.00778156	0.1957		ENSMUSG00000037112	691.738	0.410738	Sik2	SIK2	0.00362991	0.0840825		ENSMUSG00000004347	195.729	-0.0953522	Pde1c	PDE1C	0.533936	0.999794
ENSMUSG00000026668	54.8895	-0.584353	Ucma	UCMA	0.0103609	0.243994		ENSMUSG00000024169	879.263	0.246294	Ift140	IFT140	0.00780573	0.195852		ENSMUSG00000037703	8187.46	0.310076	Lzts3	LZTS3	0.00361932	0.0840825		ENSMUSG00000004356	498.451	0.0994277	Utp20	UTP20	0.407705	0.999794
ENSMUSG00000070047	1309.95	-0.321581	Fat1	FAT1	0.0104238	0.245077		ENSMUSG00000063063	4549.36	-0.12834	Ctnna2	CTNNA2	0.0078556	0.196784		ENSMUSG00000060716	1212.14	0.635493	Plekhh1	PLEKHH1	0.00363456	0.0840825		ENSMUSG00000004359	12.0662	0.00522263	Spic	SPIC	0.987082	0.999794
ENSMUSG00000009216	4142.45	0.197454	Fam163b	FAM163B	0.0104871	0.245428		ENSMUSG00000031729	2209.81	0.116543	Ist1	IST1	0.00797231	0.199063		ENSMUSG00000071072	3621.45	-0.134222	Ptges3	PTGES3	0.00363456	0.0840825		ENSMUSG00000004360	1806.89	0.114785	9330159F19Rik	KIAA0408	0.133151	0.999794
ENSMUSG00000020799	69.7328	-0.73935	Tekt1	TEKT1	0.0104649	0.245428		ENSMUSG00000031972	291.03	-0.371349	Acta1	ACTA1	0.00796195	0.199063		ENSMUSG00000018554	62.6457	-0.709014	Ybx2	YBX2	0.00364633	0.0841244		ENSMUSG00000004364	3860.23	0.0386947	Cul3	CUL3	0.580678	0.999794
ENSMUSG00000044768	1646.45	0.274373	D1Ertd622e	#N/A	0.0104947	0.245428		ENSMUSG00000000732	123.371	0.555647	Icosl	0	0.00801811	0.199885		ENSMUSG00000024955	2116.91	0.292674	Esrra	ESRRA	0.00367123	0.084291		ENSMUSG00000004366	7017.38	-0.106531	Sst	SST	0.259196	0.999794
ENSMUSG00000064294	39.2548	-0.785021	Aox3	#N/A	0.0105063	0.245428		ENSMUSG00000034187	34202.8	0.153883	Nsf	NSF	0.0080404	0.200018		ENSMUSG00000025789	140.268	0.905425	St8sia2	ST8SIA2	0.0036691	0.084291		ENSMUSG00000004371	10.436	-0.0642198	Il11	IL11	0.855327	0.999794
ENSMUSG00000018554	59.7408	-0.636236	Ybx2	YBX2	0.0105459	0.245743		ENSMUSG00000048701	1960.63	0.215005	Ccdc6	CCDC6	0.00804929	0.200018		ENSMUSG00000036264	547.574	0.667723	Fstl4	FSTL4	0.00366159	0.084291		ENSMUSG00000004383	5489.6	0.0418679	Large1	LARGE1	0.481928	0.999794
ENSMUSG00000050141	60.9078	0.610617	#N/A	#N/A	0.0105536	0.245743		ENSMUSG00000030706	2315.68	-0.205888	Mrpl48	MRPL48	0.00806599	0.200112		ENSMUSG00000020381	191.42	-0.357304	Mrnip	MRNIP	0.00372462	0.0850896		ENSMUSG00000004393	917.771	-0.0411544	Ddx56	DDX56	0.376545	0.999794
ENSMUSG00000001143	1432.17	-0.205045	Lman2l	LMAN2L	0.0106277	0.246097		ENSMUSG00000033732	2781	0.122743	Sf3b3	SF3B3	0.00811834	0.201088		ENSMUSG00000020646	1504.83	0.143272	Mboat2	MBOAT2	0.00374563	0.0850896		ENSMUSG00000004394	1955.82	-0.0271461	Tmed4	TMED4	0.563747	0.999794
ENSMUSG00000003346	5169.41	0.15721	Abhd17a	ABHD17A	0.0107023	0.246097		ENSMUSG00000024206	94.1754	0.467142	Rfx2	RFX2	0.00813714	0.201232		ENSMUSG00000031431	1706.72	0.186145	Tsc22d3	TSC22D3	0.00373378	0.0850896		ENSMUSG00000004415	158.255	-0.0819643	Col26a1	COL26A1	0.557717	0.999794
ENSMUSG00000005958	894.168	0.27656	Ephb3	EPHB3	0.010687	0.246097		ENSMUSG00000110086	272.905	-0.839006	Gm45623	SMIM32	0.00819968	0.202244		ENSMUSG00000032652	1325.21	0.192969	Crebl2	CREBL2	0.00373286	0.0850896		ENSMUSG00000004446	220.28	0.0785866	Bid	BID	0.36056	0.999794
ENSMUSG00000029674	2234.04	0.21904	Limk1	LIMK1	0.0106407	0.246097		ENSMUSG00000115074	17.7031	1.34613	Ndor1	NDOR1	0.00820421	0.202244		ENSMUSG00000040653	633.734	-0.398812	Ppp1r14c	PPP1R14C	0.00374765	0.0850896		ENSMUSG00000004451	558.761	-0.0224796	Ralb	RALB	0.745634	0.999794
ENSMUSG00000030199	536.661	0.306925	Etv6	ETV6	0.0106718	0.246097		ENSMUSG00000036817	2678.61	-0.161993	Sun1	SUN1	0.00822005	0.202313		ENSMUSG00000061436	1729.41	0.325177	Hipk2	HIPK2	0.00374699	0.0850896		ENSMUSG00000004455	4898.23	0.0183997	Ppp1cc	PPP1CC	0.774947	0.999794
ENSMUSG00000046618	113.298	-0.393926	Olfml2a	OLFML2A	0.0105948	0.246097		ENSMUSG00000003352	10582.9	-0.196519	Cacnb3	CACNB3	0.00829467	0.203825		ENSMUSG00000107928	22.0584	-1.49676	Gm45140	#N/A	0.00373211	0.0850896		ENSMUSG00000004460	1774.05	-0.031351	Dnajb11	DNAJB11	0.506089	0.999794
ENSMUSG00000075324	86.7002	-0.818188	Fign	FIGN	0.0107043	0.246097		ENSMUSG00000002957	11474.2	0.166807	Ap2a2	AP2A2	0.00846732	0.206755		ENSMUSG00000067924	4068.96	0.199413	Rtl8b	RTL8C	0.0037552	0.0851259		ENSMUSG00000004462	377.452	-0.0162809	Tbccd1	TBCCD1	0.838768	0.999794
ENSMUSG00000091002	333.875	-0.415628	Tcerg1l	TCERG1L	0.0106237	0.246097		ENSMUSG00000005089	86443.9	-0.144151	Slc1a2	SLC1A2	0.00845056	0.206755		ENSMUSG00000001552	1838.06	0.304984	Jup	JUP	0.00377141	0.0853579		ENSMUSG00000004473	175.681	0.100573	Clec11a	CLEC11A	0.223736	0.999794
ENSMUSG00000033585	5163.61	-0.282489	Ndn	NDN	0.0107841	0.246421		ENSMUSG00000032228	1283.85	0.150132	Tcf12	TCF12	0.00846331	0.206755		ENSMUSG00000021226	428.479	-0.305987	Acot2	ACOT1	0.00378107	0.0854413		ENSMUSG00000004500	307.42	-0.0645631	Zfp324	ZNF324B	0.334702	0.999794
ENSMUSG00000039879	1178.58	0.124166	Heca	HECA	0.0107525	0.246421		ENSMUSG00000057068	11.5406	1.21989	Fam47e	FAM47E	0.00843852	0.206755		ENSMUSG00000021737	1935	-0.145123	Psmd6	PSMD6	0.00379681	0.0854812		ENSMUSG00000004508	692.732	-0.0150452	Gab2	GAB2	0.872241	0.999794
ENSMUSG00000043811	2659.1	0.239546	Rtn4r	RTN4R	0.0108032	0.246421		ENSMUSG00000038323	876.048	-0.200852	1700066M21Rik	C2orf69	0.00856377	0.208781		ENSMUSG00000035585	2573.51	-0.131422	Tsen34	TSEN34	0.00381217	0.0854812		ENSMUSG00000004530	2736.97	-0.055032	Coro1c	CORO1C	0.327502	0.999794
ENSMUSG00000056073	1414.48	-0.205984	Grik2	GRIK2	0.0108016	0.246421		ENSMUSG00000036907	469.151	1.39476	C1ql2	C1QL2	0.0087097	0.212005		ENSMUSG00000038949	1814.38	0.333629	Cnst	CNST	0.00379118	0.0854812		ENSMUSG00000004535	4070.3	0.0405398	Tax1bp1	TAX1BP1	0.438152	0.999794
ENSMUSG00000073418	698.569	-0.341161	C4b	C4A	0.0107686	0.246421		ENSMUSG00000056091	5764.63	-0.185512	St3gal5	ST3GAL5	0.00873571	0.212304		ENSMUSG00000044816	213.294	-0.777872	D630023F18Rik	C2orf80	0.00381271	0.0854812		ENSMUSG00000004558	20684.9	-0.101286	Ndrg2	NDRG2	0.328454	0.999794
ENSMUSG00000095681	64.0342	-0.627162	Gm8281	#N/A	0.0108385	0.246839		ENSMUSG00000003345	7376.99	-0.170104	Csnk1g2	CSNK1G2	0.0087661	0.212351		ENSMUSG00000057329	701.894	0.349413	Bcl2	BCL2	0.00380199	0.0854812		ENSMUSG00000004561	329.911	-0.121142	Mettl17	METTL17	0.181746	0.999794
ENSMUSG00000079391	44.2898	-0.567362	Gm2974	#N/A	0.0108555	0.246839		ENSMUSG00000025266	9560.55	0.159673	Gnl3l	GNL3L	0.00876687	0.212351		ENSMUSG00000039716	7791.86	0.367763	Dock3	DOCK3	0.00382292	0.085496		ENSMUSG00000004562	548.781	-0.0656295	Arhgef40	ARHGEF40	0.59674	0.999794
ENSMUSG00000040724	7662.55	0.242314	Kcna2	KCNA2	0.0108928	0.2473		ENSMUSG00000036131	17.6117	1.02328	Frmd7	FRMD7	0.00877878	0.212351		ENSMUSG00000045636	1178.37	0.421628	Mtus1	MTUS1	0.00382532	0.085496		ENSMUSG00000004565	1479.28	-0.0417721	Pnpla6	PNPLA6	0.605211	0.999794
ENSMUSG00000028896	276.259	0.214283	Rcc1	RCC1	0.0109639	0.248139		ENSMUSG00000020224	1058.51	-0.182817	Llph	LLPH	0.00886354	0.212782		ENSMUSG00000062078	8946.49	0.278572	Qk	QKI	0.00383509	0.0855805		ENSMUSG00000004567	1993.58	0.0742466	Mcoln1	MCOLN1	0.361376	0.999794
ENSMUSG00000073421	46.7996	-0.648024	H2-Ab1	HLA-DQB1	0.0109617	0.248139		ENSMUSG00000029169	2595.3	0.120843	Dhx15	DHX15	0.00886509	0.212782		ENSMUSG00000022434	551.855	-0.264774	Fam118a	FAM118A	0.00385535	0.0858986		ENSMUSG00000004568	1757.94	0.0708517	Arhgef18	ARHGEF18	0.409577	0.999794
ENSMUSG00000018659	1234.19	0.149233	Pnpo	PNPO	0.0110437	0.248616		ENSMUSG00000030351	197.807	-0.799041	Tspan11	TSPAN11	0.00889077	0.212782		ENSMUSG00000048756	2650.31	0.387657	Foxo3	FOXO3	0.00386485	0.0859764		ENSMUSG00000004591	680.894	0.0887428	Pkn2	PKN2	0.230717	0.999794
ENSMUSG00000022148	87.5056	0.706064	Fyb	FYB1	0.0110534	0.248616		ENSMUSG00000033987	27.3036	0.61531	Dnah17	DNAH17	0.00884717	0.212782		ENSMUSG00000049807	5186.93	0.225977	Arhgap23	ARHGAP23	0.00388159	0.0862078		ENSMUSG00000004609	166.651	-0.166821	Cd33	CD33	0.261258	0.999794
ENSMUSG00000031591	1108.02	0.1571	Asah1	ASAH1	0.01103	0.248616		ENSMUSG00000037353	1860.55	-0.121676	Letmd1	LETMD1	0.00889274	0.212782		ENSMUSG00000064202	149.203	-0.395868	4430402I18Rik	#N/A	0.00388731	0.0862078		ENSMUSG00000004610	847.699	-0.0873231	Etfb	ETFB	0.354173	0.999794
ENSMUSG00000032192	4250.63	0.164276	Gnb5	GNB5	0.0110386	0.248616		ENSMUSG00000038530	13136.6	-0.463355	Rgs4	RGS4	0.00884997	0.212782		ENSMUSG00000022244	318.191	-0.290866	Amacr	AMACR	0.00389447	0.0862331		ENSMUSG00000004626	506.3	0.0263347	Stxbp2	STXBP2	0.82865	0.999794
ENSMUSG00000026672	512.67	-0.162359	Optn	OPTN	0.0110747	0.248709		ENSMUSG00000048834	4555.15	0.189079	Vstm2a	VSTM2A	0.00889283	0.212782		ENSMUSG00000035441	572.132	0.598122	Myo1d	MYO1D	0.00391583	0.0865719		ENSMUSG00000004630	9.30403	-0.306753	Pcp2	PCP2	0.661702	0.999794
ENSMUSG00000028174	25.8305	1.0248	Rpe65	RPE65	0.0111165	0.249056		ENSMUSG00000034024	4680.2	0.0881382	Cct2	CCT2	0.00892455	0.213211		ENSMUSG00000014778	132.787	0.392344	Fhod1	FHOD1	0.00395277	0.0870846		ENSMUSG00000004631	699.227	0.0407111	Sgce	SGCE	0.520079	0.999794
ENSMUSG00000033287	3818.77	0.157914	Kctd17	KCTD17	0.0111415	0.249056		ENSMUSG00000022206	600.384	0.407378	Npr3	NPR3	0.0089561	0.213636		ENSMUSG00000022075	3647.76	0.314771	Rhobtb2	RHOBTB2	0.00394954	0.0870846		ENSMUSG00000004633	1352.12	-0.216116	Chn2	0	0.184977	0.999794
ENSMUSG00000044177	69.4221	-0.833101	Wfikkn2	WFIKKN2	0.0111311	0.249056		ENSMUSG00000022500	554.088	-0.438268	Litaf	LITAF	0.00897379	0.213728		ENSMUSG00000025511	352.987	-0.233536	Tspan4	TSPAN4	0.00395823	0.0870846		ENSMUSG00000004637	753.754	0.0470666	Wwox	WWOX	0.513407	0.999794
ENSMUSG00000035901	8718.58	0.139283	Dennd5a	DENND5A	0.0111858	0.249607		ENSMUSG00000022468	120.751	-0.639869	Endou	ENDOU	0.00901088	0.213953		ENSMUSG00000051177	7895.97	0.351199	Plcb1	PLCB1	0.00396337	0.0870846		ENSMUSG00000004642	659.919	0.0352409	Slbp	SLBP	0.582849	0.999794
ENSMUSG00000036446	51.7969	-0.704677	Lum	LUM	0.0112005	0.249607		ENSMUSG00000025371	1029.66	-0.163876	Chmp6	CHMP6	0.00899994	0.213953		ENSMUSG00000017167	8241.57	0.248886	Cntnap1	CNTNAP1	0.0040073	0.0879147		ENSMUSG00000004651	44.1114	-0.182704	Tyr	TYR	0.376757	0.999794
ENSMUSG00000004748	3060.19	-0.166262	Mtfp1	MTFP1	0.0113874	0.250029		ENSMUSG00000036887	1459.43	-0.188904	C1qa	C1QA	0.00903823	0.214274		ENSMUSG00000005716	1507.17	0.570142	Pvalb	PVALB	0.00401672	0.0879601		ENSMUSG00000004655	23.6209	-0.499949	Aqp1	AQP1	0.26287	0.999794
ENSMUSG00000022103	1876.68	0.416175	Gfra2	GFRA2	0.0112598	0.250029		ENSMUSG00000044167	1168.04	0.365811	Foxo1	FOXO1	0.00906838	0.21466		ENSMUSG00000040725	4351.83	-0.122313	Hnrnpul1	HNRNPUL1	0.00402166	0.0879601		ENSMUSG00000004661	124.85	0.0687513	Arid3b	ARID3B	0.702149	0.999794
ENSMUSG00000026126	50.1742	0.501903	Ptpn18	PTPN18	0.0115614	0.250029		ENSMUSG00000038079	821.015	0.169583	Tmem237	TMEM237	0.00917535	0.216861		ENSMUSG00000032571	1355.93	0.263393	Pik3r4	PIK3R4	0.00403247	0.0880617		ENSMUSG00000004665	186.986	-0.0209913	Cnn2	CNN2	0.86699	0.999794
ENSMUSG00000026663	2026.9	0.245827	Atf6	ATF6	0.0112412	0.250029		ENSMUSG00000021750	8704.2	-0.331702	Fam107a	FAM107A	0.00919609	0.217019		ENSMUSG00000021991	3594.74	0.360841	Cacna2d3	CACNA2D3	0.00407603	0.0887323		ENSMUSG00000004667	1764.19	0.0112574	Polr2e	POLR2E	0.847147	0.999794
ENSMUSG00000027276	211.683	-0.32014	Jag1	JAG1	0.0114403	0.250029		ENSMUSG00000039195	3722.47	-0.361226	1110008P14Rik	C9orf16	0.00922	0.217252		ENSMUSG00000024873	9910.82	-0.413054	Cnih2	CNIH2	0.00408179	0.0887323		ENSMUSG00000004677	676.93	-0.104832	Myo9b	MYO9B	0.154149	0.999794
ENSMUSG00000027490	446.112	0.28741	E2f1	E2F1	0.0114932	0.250029		ENSMUSG00000057604	212.46	-0.220704	Lmcd1	LMCD1	0.00923568	0.217291		ENSMUSG00000034377	5732.61	0.199196	Tulp4	TULP4	0.004073	0.0887323		ENSMUSG00000004698	1391.89	0.0340391	Hdac9	HDAC9	0.749282	0.999794
ENSMUSG00000030711	146.774	-0.561171	Sult1a1	#N/A	0.0113725	0.250029		ENSMUSG00000044098	1071.13	0.140722	Rsbn1	RSBN1	0.00926264	0.217595		ENSMUSG00000003948	9383.67	-0.259559	Mmd	MMD	0.00409007	0.0887774		ENSMUSG00000004730	119.165	-0.0364788	Adgre1	ADGRE1	0.84603	0.999794
ENSMUSG00000031770	1474.42	0.211007	Herpud1	HERPUD1	0.0115568	0.250029		ENSMUSG00000026893	490.201	-0.287339	Gca	GCA	0.00928345	0.217753		ENSMUSG00000001542	944.07	0.284959	Ell2	ELL2	0.00412595	0.0891191		ENSMUSG00000004748	2675.37	-0.017229	Mtfp1	MTFP1	0.889289	0.999794
ENSMUSG00000032812	502.12	0.326303	Arap1	ARAP1	0.011536	0.250029		ENSMUSG00000011877	15931.3	-0.192531	Git1	GIT1	0.00941116	0.218105		ENSMUSG00000005732	1938.82	-0.141425	Ranbp1	RANBP1	0.00412741	0.0891191		ENSMUSG00000004768	845.978	-0.0454035	Rab23	RAB23	0.68426	0.999794
ENSMUSG00000033147	257.122	-0.215733	Slc22a15	SLC22A15	0.0115269	0.250029		ENSMUSG00000029622	674.264	-0.204529	Arpc1b	ARPC1B	0.00940813	0.218105		ENSMUSG00000028102	1118.92	-0.158711	Pex11b	PEX11B	0.00411428	0.0891191		ENSMUSG00000004771	3108.53	-0.00507773	Rab11a	RAB11A	0.940509	0.999794
ENSMUSG00000035910	320.371	0.314003	Dcdc2a	DCDC2	0.0113635	0.250029		ENSMUSG00000032680	57.4906	0.536122	6820408C15Rik	C20orf96	0.00934848	0.218105		ENSMUSG00000031309	1317.97	0.388263	Rps6ka3	RPS6KA3	0.00413073	0.0891191		ENSMUSG00000004788	938.39	0.0390064	Eif2b2	EIF2B2	0.510727	0.999794
ENSMUSG00000036241	3042.47	-0.119503	Ube2r2	UBE2R2	0.0112974	0.250029		ENSMUSG00000034111	1946.41	0.159569	Tmed8	TMED8	0.00936378	0.218105		ENSMUSG00000044447	367.984	0.613677	Dock5	DOCK5	0.00414662	0.0891451		ENSMUSG00000004789	3832.59	0.0250784	Dlst	DLST	0.55035	0.999794
ENSMUSG00000036353	781.207	0.159702	P2ry12	P2RY12	0.0115026	0.250029		ENSMUSG00000035394	10.1428	1.30097	Cfap53	#N/A	0.00936499	0.218105		ENSMUSG00000044835	1336.24	0.210703	Ankrd45	ANKRD45	0.00414454	0.0891451		ENSMUSG00000004791	48.9889	-0.0104948	Pgf	PGF	0.961733	0.999794
ENSMUSG00000041801	854.508	0.263823	Phlda3	PHLDA3	0.0115175	0.250029		ENSMUSG00000039967	1231.67	0.135455	Zfp292	ZNF292	0.00935253	0.218105		ENSMUSG00000053519	629.312	0.262334	Kcnip1	KCNIP1	0.00415063	0.0891451		ENSMUSG00000004798	3354.88	0.0734352	Ulk2	ULK2	0.175205	0.999794
ENSMUSG00000042473	305.647	-0.404219	Tbc1d8b	TBC1D8B	0.0113737	0.250029		ENSMUSG00000051098	1139.53	0.132646	Mblac2	MBLAC2	0.00938796	0.218105		ENSMUSG00000031758	137.847	0.54751	Cdyl2	CDYL2	0.00416193	0.0892537		ENSMUSG00000004815	821.817	-0.0444688	Dgkq	DGKQ	0.580568	0.999794
ENSMUSG00000042532	4155.3	0.249713	Golga7b	GOLGA7B	0.0115636	0.250029		ENSMUSG00000059791	75.1013	-0.424557	Nrm	NRM	0.0094008	0.218105		ENSMUSG00000079215	2689.25	0.161584	Zfp664	ZNF664	0.00416971	0.0892867		ENSMUSG00000004837	106.249	-0.144278	Grap	GRAPL	0.262907	0.999794
ENSMUSG00000044770	134.347	-0.534477	Scml4	SCML4	0.0113822	0.250029		ENSMUSG00000029838	15230.4	-0.181667	Ptn	PTN	0.00946782	0.219083		ENSMUSG00000025551	1129.69	0.292203	Fgf14	FGF14	0.00420883	0.0899896		ENSMUSG00000004842	8.78216	-0.141231	Pou1f1	POU1F1	0.721294	0.999794
ENSMUSG00000045180	2797.08	0.140548	Shroom2	SHROOM2	0.0114708	0.250029		ENSMUSG00000037628	16.492	-0.858227	Cdkn3	CDKN3	0.00948165	0.219083		ENSMUSG00000040097	10660.8	0.177183	Flywch1	FLYWCH1	0.0042413	0.0905486		ENSMUSG00000004843	1560.93	-0.0331875	Chmp2b	CHMP2B	0.499363	0.999794
ENSMUSG00000045414	1164.74	0.319712	1190002N15Rik	#N/A	0.0115391	0.250029		ENSMUSG00000024292	238.457	-0.237532	Cyp4f14	CYP4F2	0.00951828	0.219317		ENSMUSG00000046834	244.009	-0.557365	Krt1	KRT1	0.00424794	0.0905551		ENSMUSG00000004846	900.135	-0.0588289	Plod3	PLOD3	0.363656	0.999794
ENSMUSG00000050914	95.6434	0.316862	Ankrd37	ANKRD37	0.0114049	0.250029		ENSMUSG00000030447	2776.24	0.149709	Cyfip1	CYFIP1	0.00952339	0.219317		ENSMUSG00000006403	1035.65	0.627208	Adamts4	ADAMTS4	0.00427515	0.0906131		ENSMUSG00000004849	8340.96	-0.0148009	Ap1s1	AP1S1	0.8442	0.999794
ENSMUSG00000005716	1399.87	0.389049	Pvalb	PVALB	0.0117587	0.250538		ENSMUSG00000050410	158.129	-0.545332	Tcf19	TCF19	0.00953427	0.219317		ENSMUSG00000031166	7149.82	-0.162976	Wdr13	WDR13	0.00428787	0.0906131		ENSMUSG00000004864	23.4367	-0.0865003	Mapk13	MAPK13	0.798913	0.999794
ENSMUSG00000020701	475.889	-0.501371	Tmem132e	TMEM132E	0.0116074	0.250538		ENSMUSG00000015023	801.634	0.135601	Ddx19a	DDX19A	0.00957392	0.219826		ENSMUSG00000039037	5209.54	-0.729244	St6galnac5	ST6GALNAC5	0.0042616	0.0906131		ENSMUSG00000004865	1734.46	0.0439072	Srpk1	SRPK1	0.65362	0.999794
ENSMUSG00000024220	2779.33	0.18443	Zfp523	ZNF76	0.0117596	0.250538		ENSMUSG00000040836	718.302	0.825268	Gpr161	GPR161	0.00958482	0.219826		ENSMUSG00000045404	319.191	0.568726	Kcnk13	KCNK13	0.00428795	0.0906131		ENSMUSG00000004880	282.454	-0.0398381	Lbr	LBR	0.629154	0.999794
ENSMUSG00000028943	249.694	0.365425	Espn	ESPN	0.0116974	0.250538		ENSMUSG00000027086	434.445	0.2232	Fastkd1	FASTKD1	0.00959944	0.219836		ENSMUSG00000052707	2117.6	0.160752	Tnrc6a	TNRC6A	0.00427435	0.0906131		ENSMUSG00000004885	79.8745	-0.0936062	Crabp2	CRABP2	0.729544	0.999794
ENSMUSG00000031502	974.763	-0.191102	Col4a1	COL4A1	0.0117095	0.250538		ENSMUSG00000027078	270.487	-0.213685	Ube2l6	UBE2L6	0.00963446	0.220004		ENSMUSG00000074746	2355.32	0.188231	Pdzd8	PDZD8	0.00428866	0.0906131		ENSMUSG00000004891	345.145	-0.00679483	Nes	NES	0.92896	0.999794
ENSMUSG00000033411	646.127	0.219116	Ctdspl2	CTDSPL2	0.0117396	0.250538		ENSMUSG00000031629	46.5103	-0.774189	Cenpu	CENPU	0.00963522	0.220004		ENSMUSG00000009394	22247.6	-0.367395	Syn2	SYN2	0.00430182	0.090757		ENSMUSG00000004892	7228.87	-0.00586555	Bcan	BCAN	0.924191	0.999794
ENSMUSG00000055053	4364.05	0.272442	Nfic	NFIC	0.0116736	0.250538		ENSMUSG00000094484	120.12	-0.322362	Gm21244	#N/A	0.00970515	0.221275		ENSMUSG00000026433	128.675	-0.341345	Rab29	RAB29	0.00432772	0.0911279		ENSMUSG00000004894	324.711	-0.201228	Hapln2	HAPLN2	0.347523	0.999794
ENSMUSG00000068205	1643.53	-0.0966138	Macrod2	MACROD2	0.0116797	0.250538		ENSMUSG00000033554	404.838	-0.250722	Dph5	DPH5	0.00972165	0.221325		ENSMUSG00000058756	29806	-0.27599	Thra	THRA	0.00433214	0.0911279		ENSMUSG00000004895	1923.17	-0.0501582	Prcc	PRCC	0.287603	0.999794
ENSMUSG00000069020	1178.53	0.183736	Urm1	URM1	0.0116447	0.250538		ENSMUSG00000021978	6678.47	-0.169268	Extl3	EXTL3	0.00978276	0.222389		ENSMUSG00000056812	5478.68	0.637577	St8sia3	ST8SIA3	0.00438801	0.0921675		ENSMUSG00000004896	425.33	0.0622345	Rrnad1	RRNAD1	0.451117	0.999794
ENSMUSG00000071226	170.028	-0.621387	Cecr2	CECR2	0.0116779	0.250538		ENSMUSG00000004105	114.514	0.38572	Angptl2	ANGPTL2	0.00987495	0.222649		ENSMUSG00000026623	7359.05	0.303181	Lpgat1	LPGAT1	0.00441509	0.0926004		ENSMUSG00000004897	5024.43	-0.0432709	Hdgf	HDGF	0.270123	0.999794
ENSMUSG00000022235	295.13	-0.405968	Cmbl	CMBL	0.0117781	0.250565		ENSMUSG00000014164	2566.44	0.193677	Klhl3	KLHL3	0.00988226	0.222649		ENSMUSG00000022212	10194.7	-0.749507	Cpne6	CPNE6	0.00444661	0.0930551		ENSMUSG00000004902	1682.94	-0.113748	Slc25a18	SLC25A18	0.205009	0.999794
ENSMUSG00000026355	288.197	-0.403589	Mcm6	MCM6	0.0118353	0.250728		ENSMUSG00000022899	563.75	-0.238136	Slc15a2	SLC15A2	0.00989563	0.222649		ENSMUSG00000044550	4423.14	-0.143188	Tceal3	TCEAL6	0.00445099	0.0930551		ENSMUSG00000004929	1477.09	0.00781539	Thop1	THOP1	0.859024	0.999794
ENSMUSG00000027868	39.4845	-0.658789	Tbx15	TBX15	0.0118222	0.250728		ENSMUSG00000025558	4530.37	0.284288	Dock9	DOCK9	0.00983227	0.222649		ENSMUSG00000056459	253.932	-0.290139	Zbtb25	ZBTB25	0.00445629	0.0930551		ENSMUSG00000004931	487.37	0.034164	Apba3	APBA3	0.664626	0.999794
ENSMUSG00000029772	5351.63	-0.124541	Ahcyl2	AHCYL2	0.0118375	0.250728		ENSMUSG00000026688	2339.19	-0.154869	Mgst3	MGST3	0.00989202	0.222649		ENSMUSG00000055322	1632.34	0.325377	Tns1	TNS1	0.00448153	0.0934458		ENSMUSG00000004933	3190.53	-0.028338	Matk	MATK	0.627812	0.999794
ENSMUSG00000037579	4121.84	0.328239	Kcnh3	KCNH3	0.0118588	0.250812		ENSMUSG00000055523	320.367	-0.304646	Gucy2g	#N/A	0.00985148	0.222649		ENSMUSG00000059213	58535.4	-0.409016	Ddn	DDN	0.00451531	0.0940131		ENSMUSG00000004934	878.597	0.0156552	Pias4	PIAS4	0.832212	0.999794
ENSMUSG00000075225	34.2036	-0.938484	Ccdc162	#N/A	0.0118804	0.250905		ENSMUSG00000063354	16.2608	1.38641	Slc39a4	SLC39A4	0.00989014	0.222649		ENSMUSG00000026737	2814.36	0.290009	Pip4k2a	PIP4K2A	0.00452748	0.0941296		ENSMUSG00000004936	9604.63	0.0351814	Map2k1	MAP2K1	0.531545	0.999794
ENSMUSG00000021451	2234.33	0.166365	Sema4d	SEMA4D	0.0119345	0.25168		ENSMUSG00000071547	161.866	0.402419	Nt5dc2	NT5DC2	0.00990926	0.222649		ENSMUSG00000027296	6684.82	-0.3188	Itpka	ITPKA	0.00456677	0.0943974		ENSMUSG00000004937	4106.79	-0.0128248	Sgta	SGTA	0.720152	0.999794
ENSMUSG00000020903	570.692	0.166583	Stx8	STX8	0.012026	0.252568		ENSMUSG00000035168	1407.67	0.478649	Tanc1	TANC1	0.00993767	0.222964		ENSMUSG00000030979	588.412	-0.204241	Uros	UROS	0.00455406	0.0943974		ENSMUSG00000004945	1251.82	-0.070877	Tmem242	TMEM242	0.420414	0.999794
ENSMUSG00000025130	3250.41	0.0930182	P4hb	P4HB	0.0120621	0.252568		ENSMUSG00000037857	1240.06	0.172037	Nufip2	NUFIP2	0.00999313	0.223884		ENSMUSG00000053164	95.1214	0.881613	Gpr21	GPR21	0.00456315	0.0943974		ENSMUSG00000004947	227.144	-0.0829707	Dtx2	DTX2	0.406322	0.999794
ENSMUSG00000033726	708.753	0.342971	Emx1	EMX1	0.0120557	0.252568		ENSMUSG00000020850	8170.02	0.160828	Prpf8	PRPF8	0.0100137	0.224021		ENSMUSG00000063870	7116.02	0.244966	Chd4	CHD4	0.00455643	0.0943974		ENSMUSG00000004951	262.867	0.0759663	Hspb1	HSPB1	0.63159	0.999794
ENSMUSG00000066357	6224.81	-0.371661	Wdr6	WDR6	0.0120236	0.252568		ENSMUSG00000033276	118.27	0.442472	Stk36	STK36	0.0100343	0.224157		ENSMUSG00000054162	3613.8	0.878804	Spock3	SPOCK3	0.00457821	0.0944975		ENSMUSG00000004952	111.436	-0.208358	Rasa4	RASA4B	0.0996481	0.999794
ENSMUSG00000078234	637.807	-0.314075	Klhdc7a	KLHDC7A	0.0120635	0.252568		ENSMUSG00000026202	21016.6	-0.156412	Tuba4a	TUBA4A	0.0100998	0.22497		ENSMUSG00000027669	1093.89	0.663631	Gnb4	GNB4	0.00463467	0.095525		ENSMUSG00000004961	6193.18	-0.0489374	Syt5	SYT5	0.401886	0.999794
ENSMUSG00000069378	25.3206	-0.839768	Prdm6	PRDM6	0.01211	0.253178		ENSMUSG00000027680	1959.35	0.108673	Fxr1	FXR1	0.0100905	0.22497		ENSMUSG00000028879	3660.34	-0.146582	Stx12	STX12	0.00464205	0.0955394		ENSMUSG00000004980	11413.8	-0.0017515	Hnrnpa2b1	HNRNPA2B1	0.959877	0.999794
ENSMUSG00000018166	383.475	0.293967	Erbb3	#N/A	0.0122311	0.253448		ENSMUSG00000016028	319.498	-0.247725	Celsr1	CELSR1	0.0102662	0.226138		ENSMUSG00000039372	900.331	0.291303	38047	#N/A	0.00465249	0.0956167		ENSMUSG00000004994	286.435	-0.179941	Ccdc130	CCDC130	0.181531	0.999794
ENSMUSG00000034708	1906.88	-0.103859	Grn	GRN	0.012311	0.253448		ENSMUSG00000021684	3047.3	-0.232357	Pde8b	0	0.010221	0.226138		ENSMUSG00000012429	315.509	-0.347412	Mplkip	MPLKIP	0.00466862	0.0957135		ENSMUSG00000004996	270.636	-0.056049	Mri1	MRI1	0.606801	0.999794
ENSMUSG00000038521	23.5322	-0.71193	C1s1	C1S	0.0123148	0.253448		ENSMUSG00000033174	8600.87	-0.332531	Mgll	MGLL	0.0102836	0.226138		ENSMUSG00000021661	811.398	-0.208269	Ankra2	ANKRA2	0.00467059	0.0957135		ENSMUSG00000005034	18087.9	0.0021179	Prkacb	PRKACB	0.966116	0.999794
ENSMUSG00000043631	161.174	-0.361694	Ecm2	ECM2	0.012267	0.253448		ENSMUSG00000040260	2626.84	-0.223497	Daam2	DAAM2	0.0102823	0.226138		ENSMUSG00000056306	1533.03	-0.645669	Sertm1	SERTM1	0.0046903	0.09598		ENSMUSG00000005043	245.496	-0.104876	Sgsh	SGSH	0.272097	0.999794
ENSMUSG00000047686	41.7367	-0.960683	Rtl3	RTL3	0.0122312	0.253448		ENSMUSG00000043439	4094.61	-0.425728	Epop	EPOP	0.0102583	0.226138		ENSMUSG00000023015	298.414	0.44056	Racgap1	RACGAP1	0.00471672	0.0963828		ENSMUSG00000005045	11241.3	0.0288643	Chd5	CHD5	0.718614	0.999794
ENSMUSG00000053110	774.768	-0.2363	Yap1	YAP1	0.0122265	0.253448		ENSMUSG00000053137	1265.97	-0.438999	Mapk11	MAPK11	0.0102453	0.226138		ENSMUSG00000026994	59.0464	-0.791681	Galnt3	GALNT3	0.00473428	0.0966037		ENSMUSG00000005057	200.666	0.00852608	Sh2b2	SH2B2	0.951119	0.999794
ENSMUSG00000058174	189.304	-0.38242	Gm5148	#N/A	0.0123111	0.253448		ENSMUSG00000075224	799.533	-0.633974	Lrrc55	LRRC55	0.0102836	0.226138		ENSMUSG00000059970	2427.12	-0.335669	Hspa2	HSPA2	0.00474568	0.0966982		ENSMUSG00000005069	1672.23	-0.00108711	Pex5	PEX5	0.981765	0.999794
ENSMUSG00000062591	31443	0.199678	Tubb4a	TUBB4A	0.0122223	0.253448		ENSMUSG00000075592	507.225	0.392705	Nynrin	NYNRIN	0.0101708	0.226138		ENSMUSG00000027210	4161.56	0.68131	Meis2	MEIS2	0.004802	0.0977067		ENSMUSG00000005078	1261.61	-0.0535888	Jkamp	JKAMP	0.276716	0.999794
ENSMUSG00000067365	485.975	0.186789	Tmem128	TMEM128	0.0122545	0.253448		ENSMUSG00000079557	1767.57	-0.159079	37316	#N/A	0.010193	0.226138		ENSMUSG00000021680	758.154	-0.433525	Crhbp	CRHBP	0.00481875	0.0979083		ENSMUSG00000005087	142.519	0.301858	Cd44	CD44	0.525736	0.999794
ENSMUSG00000107499	55.2974	-0.414397	Ccdc142	CCDC142	0.0122848	0.253448		ENSMUSG00000040632	16.5883	1.02328	Nrl	NRL	0.0103383	0.226807		ENSMUSG00000015843	750.369	1.61845	Rxrg	RXRG	0.00483253	0.098049		ENSMUSG00000005089	76267.5	0.0167675	Slc1a2	SLC1A2	0.789241	0.999794
ENSMUSG00000109372	582.182	0.415802	Gm19410	#N/A	0.0123125	0.253448		ENSMUSG00000074909	1423.27	0.138563	Ranbp6	RANBP6	0.0103434	0.226807		ENSMUSG00000027765	118.068	0.924221	P2ry1	P2RY1	0.00490101	0.098738		ENSMUSG00000005102	511.319	-0.0137108	Eif2ak4	EIF2AK4	0.882364	0.999794
ENSMUSG00000022382	1528.57	-0.262593	Wnt7b	WNT7B	0.0123994	0.254466		ENSMUSG00000032435	3746.84	0.102598	Dync1li1	DYNC1LI1	0.0104365	0.22756		ENSMUSG00000030970	708.465	-0.424099	Ctbp2	CTBP2	0.00488381	0.098738		ENSMUSG00000005103	4017.9	0.0467983	Wdr1	WDR1	0.41353	0.999794
ENSMUSG00000061950	563.158	0.262174	Ppp4r1	PPP4R1	0.0124068	0.254466		ENSMUSG00000050321	4287.19	0.245138	Neto1	NETO1	0.0104512	0.22756		ENSMUSG00000036872	22.6874	1.44767	Abcc12	ABCC12	0.00488601	0.098738		ENSMUSG00000005107	16.6034	0.492276	Slc2a9	SLC2A9	0.206748	0.999794
ENSMUSG00000072966	3477.47	-0.252505	Gprasp2	GPRASP2	0.0124168	0.254466		ENSMUSG00000058153	10414.4	0.167665	Sez6l	SEZ6L	0.0104313	0.22756		ENSMUSG00000058174	192.81	-0.41809	Gm5148	#N/A	0.00489851	0.098738		ENSMUSG00000005124	91.4334	0.177027	Ccn4	CCN4	0.488353	0.999794
ENSMUSG00000003809	684.467	-0.16131	Gcdh	GCDH	0.0124501	0.254644		ENSMUSG00000062761	1924.99	0.110882	Zfp512	ZNF512	0.0104454	0.22756		ENSMUSG00000091318	43.7596	-0.715728	#N/A	#N/A	0.00489691	0.098738		ENSMUSG00000005125	2498.55	-0.142282	Ndrg1	NDRG1	0.246138	0.999794
ENSMUSG00000003934	4448.13	-0.220435	Efnb3	EFNB3	0.0124606	0.254644		ENSMUSG00000066357	8743.83	0.511086	Wdr6	WDR6	0.0103952	0.22756		ENSMUSG00000027651	841.802	0.182878	Rprd1b	RPRD1B	0.00490914	0.0987628		ENSMUSG00000005131	10.8959	0.757092	4930550C14Rik	C11orf65	0.104222	0.999794
ENSMUSG00000002227	196.446	-0.282983	Mov10	MOV10	0.0125063	0.25488		ENSMUSG00000042581	351.663	0.367014	Thsd7b	THSD7B	0.0104673	0.22759		ENSMUSG00000020052	291.753	-0.542288	Ascl1	ASCL1	0.00493024	0.0989478		ENSMUSG00000005142	1371.04	-0.0282895	Man2b1	#N/A	0.600344	0.999794
ENSMUSG00000025163	22.0623	0.993149	Cd7	CD7	0.012535	0.25488		ENSMUSG00000022672	601.211	0.234718	Prkdc	PRKDC	0.0105312	0.22842		ENSMUSG00000023994	667.671	0.203644	Nfya	NFYA	0.00495931	0.0989478		ENSMUSG00000005148	519.186	0.0661647	Klf5	KLF5	0.653778	0.999794
ENSMUSG00000041609	1276.39	0.202286	Bicdl1	BICDL1	0.0125378	0.25488		ENSMUSG00000032898	5937.96	0.152535	Fbxo21	FBXO21	0.0105792	0.22842		ENSMUSG00000024008	2516.68	1.0123	Cpne5	CPNE5	0.0049916	0.0989478		ENSMUSG00000005150	536.785	-0.0162484	Wdr83	#N/A	0.793404	0.999794
ENSMUSG00000045915	26.784	-1.15313	Ccdc42	CCDC42	0.0125422	0.25488		ENSMUSG00000035696	1519.13	-0.227768	Rnf38	RNF38	0.0105722	0.22842		ENSMUSG00000024013	169.215	-0.574721	Fgd2	FGD2	0.00496671	0.0989478		ENSMUSG00000005161	5664.97	-0.0406927	Prdx2	PRDX2	0.566652	0.999794
ENSMUSG00000001687	6046.94	0.130525	Ubl3	UBL3	0.0126768	0.255118		ENSMUSG00000037134	541.756	0.15821	Prmt9	PRMT9	0.0105526	0.22842		ENSMUSG00000029414	31.5315	-1.32559	Kntc1	KNTC1	0.00497827	0.0989478		ENSMUSG00000005198	2876.65	0.165493	Polr2a	POLR2A	0.128951	0.999794
ENSMUSG00000001829	1852.8	-0.141098	Clpb	CLPB	0.0125747	0.255118		ENSMUSG00000052684	3238.28	0.285878	Jun	JUN	0.0105412	0.22842		ENSMUSG00000029648	2025.82	0.173727	Flt1	FLT1	0.00495689	0.0989478		ENSMUSG00000005204	1960.34	-0.00761407	Senp3	SENP3	0.886783	0.999794
ENSMUSG00000022150	269.139	-0.374644	Dab2	DAB2	0.0126738	0.255118		ENSMUSG00000029408	1965.85	-0.272982	Abcb9	ABCB9	0.0106621	0.229393		ENSMUSG00000030270	843.259	1.52578	Cpne9	CPNE9	0.00500944	0.0989478		ENSMUSG00000005220	6.97155	-0.226581	Corin	CORIN	0.660704	0.999794
ENSMUSG00000022309	230.497	-0.607357	Angpt1	ANGPT1	0.0127913	0.255118		ENSMUSG00000033581	37.1004	-1.01941	Igf2bp2	IGF2BP2	0.0106687	0.229393		ENSMUSG00000031622	3184.15	-0.132754	Sin3b	SIN3B	0.00496326	0.0989478		ENSMUSG00000005225	420.667	0.0385054	Plekha8	PLEKHA8	0.637912	0.999794
ENSMUSG00000028680	310.845	0.223608	Plk3	PLK3	0.012682	0.255118		ENSMUSG00000040738	744.962	0.19807	Ints8	INTS8	0.0106554	0.229393		ENSMUSG00000031821	242.24	-0.480905	Gins2	GINS2	0.00495509	0.0989478		ENSMUSG00000005233	14.4023	0.0932011	Spc25	SPC25	0.782501	0.999794
ENSMUSG00000029120	21987.3	0.156279	Ppp2r2c	PPP2R2C	0.0126533	0.255118		ENSMUSG00000031667	3962.25	-0.135774	Aktip	AKTIP	0.0106868	0.229461		ENSMUSG00000033400	1287.49	0.132581	Agl	AGL	0.00501542	0.0989478		ENSMUSG00000005237	60.9679	0.293769	Dnah2	DNAH2	0.361384	0.999794
ENSMUSG00000029442	194.692	-0.509664	Wdr66	CFAP251	0.0126523	0.255118		ENSMUSG00000028779	1746.08	-0.131009	Pef1	PEF1	0.0107051	0.229537		ENSMUSG00000038582	2329.79	0.274415	Pptc7	PPTC7	0.00497631	0.0989478		ENSMUSG00000005251	12.766	-0.0567282	Ripk4	RIPK4	0.874384	0.999794
ENSMUSG00000030111	130.773	-1.39632	A2m	A2M	0.0127634	0.255118		ENSMUSG00000032086	4601.31	0.143213	Bace1	BACE1	0.0107395	0.22973		ENSMUSG00000049630	4085.11	-0.48459	C1ql3	C1QL3	0.00499152	0.0989478		ENSMUSG00000005262	1834.33	-0.0938839	Ufd1	UFD1	0.0587461	0.999794
ENSMUSG00000030590	1030.12	0.159993	Fam98c	FAM98C	0.012695	0.255118		ENSMUSG00000040428	61.5959	-0.886908	Plekha4	PLEKHA4	0.0107438	0.22973		ENSMUSG00000060988	1030.64	0.485782	Galnt13	GALNT13	0.0050221	0.0989478		ENSMUSG00000005267	348.004	0.16246	Zfp287	ZNF287	0.0112164	0.999794
ENSMUSG00000032231	285.7	-0.404629	Anxa2	ANXA2	0.0126426	0.255118		ENSMUSG00000038888	391.026	0.211891	Ctu1	#N/A	0.0107932	0.230467		ENSMUSG00000061104	2176.58	-0.192308	Sap18b	SAP18	0.00499938	0.0989478		ENSMUSG00000005268	81.2728	-0.245121	Prlr	PRLR	0.688663	0.999794
ENSMUSG00000036377	2930.18	-0.27483	C530008M17Rik	#N/A	0.0128075	0.255118		ENSMUSG00000038347	153.078	-0.242956	Tcte2	#N/A	0.0108409	0.231167		ENSMUSG00000061666	1268.48	-0.14269	Gdpd1	GDPD1	0.00501344	0.0989478		ENSMUSG00000005299	3396.88	-0.0325288	Letm1	LETM1	0.571168	0.999794
ENSMUSG00000037703	7841.71	0.225504	Lzts3	LZTS3	0.0127479	0.255118		ENSMUSG00000028986	2620.83	0.133337	Klhl7	KLHL7	0.0109403	0.232967		ENSMUSG00000030881	2745.83	-0.1298	Arfip2	ARFIP2	0.00503469	0.0990594		ENSMUSG00000005312	6240.2	0.056918	Ubqln1	UBQLN1	0.317201	0.999794
ENSMUSG00000042401	3746.41	-0.27514	Crtac1	CRTAC1	0.012817	0.255118		ENSMUSG00000046378	1075.51	-0.216763	Asphd1	ASPHD1	0.0109584	0.233033		ENSMUSG00000020038	545.904	0.310789	Cry1	CRY1	0.00508076	0.0998285		ENSMUSG00000005338	19452.7	0.00303916	Cadm3	CADM3	0.962219	0.999794
ENSMUSG00000050663	1196.36	0.261144	Trhde	TRHDE	0.0127646	0.255118		ENSMUSG00000055204	5275.13	0.12912	Ankrd17	ANKRD17	0.0109794	0.233159		ENSMUSG00000037410	458.353	0.351402	Tbc1d2b	TBC1D2B	0.00509996	0.100037		ENSMUSG00000005354	2763.14	-0.0611938	Txn2	TXN2	0.231397	0.999794
ENSMUSG00000066829	370.03	-0.172916	Zfp810	#N/A	0.0128173	0.255118		ENSMUSG00000041481	14.3042	1.74104	Serpina3g	SERPINA3	0.0110826	0.234705		ENSMUSG00000061143	298.814	0.37051	Maml3	MAML3	0.00510534	0.100037		ENSMUSG00000005357	285.657	0.0152646	Slc1a6	SLC1A6	0.863189	0.999794
ENSMUSG00000022211	1038.85	-0.298535	Carmil3	CARMIL3	0.0128456	0.255175		ENSMUSG00000064215	663.672	0.288492	Ifi27	#N/A	0.0110775	0.234705		ENSMUSG00000038178	2152.24	0.278104	Slc43a2	SLC43A2	0.00511332	0.100056		ENSMUSG00000005360	14738.2	-0.0263066	Slc1a3	SLC1A3	0.766108	0.999794
ENSMUSG00000022842	643.772	-0.292894	Ece2	EEF1AKMT4-ECE2	0.0128554	0.255175		ENSMUSG00000031066	5049.03	0.276398	Usp11	USP11	0.011121	0.234988		ENSMUSG00000030878	469.213	0.687043	Cdr2	CDR2	0.00513272	0.100298		ENSMUSG00000005362	1749.24	0.00475976	Crbn	CRBN	0.908117	0.999794
ENSMUSG00000021895	2166.02	0.132821	Arhgef3	ARHGEF3	0.0128757	0.25523		ENSMUSG00000034917	25.1294	0.988374	Tjp3	TJP3	0.0111465	0.234988		ENSMUSG00000063661	135.552	-1.09431	Krt73	KRT73	0.00514028	0.100309		ENSMUSG00000005370	480.797	0.0364939	Msh6	MSH6	0.616481	0.999794
ENSMUSG00000027947	174.341	-0.299535	Il6ra	IL6R	0.0129393	0.256054		ENSMUSG00000036611	723.616	-0.225929	Eepd1	EEPD1	0.0111566	0.234988		ENSMUSG00000032959	14259.5	-0.156578	Pebp1	#N/A	0.00516142	0.100584		ENSMUSG00000005371	3617.83	0.098857	Fbxo11	FBXO11	0.081248	0.999794
ENSMUSG00000030595	813.947	0.182264	Nfkbib	#N/A	0.0129525	0.256054		ENSMUSG00000089661	32.7473	0.753029	Mia	MIA-RAB4B	0.0111339	0.234988		ENSMUSG00000031517	36890	-0.194102	Gpm6a	GPM6A	0.00522375	0.101058		ENSMUSG00000005373	56.2381	-0.217493	Mlxipl	MLXIPL	0.223563	0.999794
ENSMUSG00000020331	6362.86	0.206951	Hcn2	HCN2	0.0129792	0.256233		ENSMUSG00000028797	2552.36	-0.116041	Tmem234	TMEM234	0.011197	0.235517		ENSMUSG00000039539	57.7103	0.716487	Sgcz	SGCZ	0.00522809	0.101058		ENSMUSG00000005374	878.067	-0.0781844	Tbl2	TBL2	0.362458	0.999794
ENSMUSG00000031016	695.432	0.23607	Wee1	WEE1	0.0130381	0.256419		ENSMUSG00000038518	1218.82	0.159394	Jarid2	JARID2	0.0112438	0.235522		ENSMUSG00000042631	79.0632	0.838476	Xkr7	XKR7	0.00522181	0.101058		ENSMUSG00000005378	687.809	0.0272258	Bud23	BUD23	0.668655	0.999794
ENSMUSG00000074939	37.0587	-0.91622	Chrm5	CHRM5	0.0130416	0.256419		ENSMUSG00000046321	1612.74	-0.487379	Hs3st2	HS3ST2	0.0112581	0.235522		ENSMUSG00000047945	3047.66	-0.428093	Marcksl1	MARCKSL1	0.00521577	0.101058		ENSMUSG00000005397	237.909	0.0801336	Nid1	NID1	0.609784	0.999794
ENSMUSG00000091415	19.6894	-0.711493	Ak9	AK9	0.0130112	0.256419		ENSMUSG00000048232	1901.14	0.271421	Fbxo10	FBXO10	0.0112355	0.235522		ENSMUSG00000053475	260.267	0.629423	Tnfaip6	TNFAIP6	0.0052143	0.101058		ENSMUSG00000005410	191.934	0.0775939	Mcm5	MCM5	0.672602	0.999794
ENSMUSG00000037366	170.73	-0.277229	Pafah2	PAFAH2	0.0131	0.25722		ENSMUSG00000058715	167.784	-0.281466	Fcer1g	FCER1G	0.0112508	0.235522		ENSMUSG00000063239	1285.01	0.521454	Grm4	GRM4	0.00519373	0.101058		ENSMUSG00000005413	102.883	0.115263	Hmox1	HMOX1	0.356143	0.999794
ENSMUSG00000040717	183.577	-0.338854	Il17rd	IL17RD	0.013182	0.258481		ENSMUSG00000025647	2313.98	-0.147628	Shisa5	SHISA5	0.0113363	0.236356		ENSMUSG00000024593	827.812	0.390599	Megf10	MEGF10	0.00523731	0.101099		ENSMUSG00000005417	11389.1	0.00584309	Mprip	MPRIP	0.898926	0.999794
ENSMUSG00000059995	7956.72	0.148572	Atxn7l3	ATXN7L3	0.0132284	0.259042		ENSMUSG00000031504	22.3496	0.727108	Rab20	RAB20	0.0113438	0.236356		ENSMUSG00000026525	116.331	0.563594	Opn3	OPN3	0.00524905	0.101189		ENSMUSG00000005442	7078.75	0.00785648	Cic	CIC	0.893501	0.999794
ENSMUSG00000014444	238.767	-0.490903	Piezo1	PIEZO1	0.0133889	0.260399		ENSMUSG00000037579	6107.16	-0.281631	Kcnh3	KCNH3	0.011322	0.236356		ENSMUSG00000037070	1566.87	-0.116894	Rbmxl1	RBMX	0.00527048	0.101466		ENSMUSG00000005447	271.906	-0.106347	Pafah1b3	PAFAH1B3	0.25691	0.999794
ENSMUSG00000034520	122.217	-0.298987	Gjc1	GJC1	0.0134053	0.260399		ENSMUSG00000048280	1025.2	0.194891	Zfp738	ZNF727	0.0113747	0.236683		ENSMUSG00000038264	6193.21	0.631854	Sema7a	SEMA7A	0.00528492	0.101607		ENSMUSG00000005469	6680.54	-0.00833557	Prkaca	PRKACA	0.839198	0.999794
ENSMUSG00000039137	1657.27	0.270017	Whrn	WHRN	0.0133757	0.260399		ENSMUSG00000005575	7182.71	-0.122334	Ube2m	UBE2M	0.0114205	0.237316		ENSMUSG00000020458	20222.6	0.263801	Rtn4	RTN4	0.00533602	0.101824		ENSMUSG00000005470	13.6895	-0.294214	Asf1b	ASF1B	0.336828	0.999794
ENSMUSG00000041460	68.1081	0.505035	Cacna2d4	CACNA2D4	0.0133917	0.260399		ENSMUSG00000036192	1467.19	-0.496534	Rorb	RORB	0.0114521	0.237654		ENSMUSG00000020736	837.394	-0.200552	Nt5c	NT5C	0.0053075	0.101824		ENSMUSG00000005481	325.591	-0.0280372	Ddx39	#N/A	0.6907	0.999794
ENSMUSG00000055333	62.2952	-1.23736	Fat2	FAT2	0.0133468	0.260399		ENSMUSG00000020007	8.1461	-1.25317	Il20ra	IL20RA	0.0114841	0.237998		ENSMUSG00000024526	128.562	-0.761143	Cidea	CIDEA	0.00538204	0.101824		ENSMUSG00000005483	2162.02	0.130003	Dnajb1	DNAJB1	0.0261957	0.999794
ENSMUSG00000096146	1568.19	0.288801	Kcnj11	KCNJ11	0.013328	0.260399		ENSMUSG00000048583	2563.7	0.469269	Igf2	IGF2	0.0115552	0.239153		ENSMUSG00000025795	1161.16	0.699248	Rassf3	RASSF3	0.00536209	0.101824		ENSMUSG00000005493	99.4037	0.16537	Msh4	MSH4	0.194653	0.999794
ENSMUSG00000029054	1143.24	0.456956	Gabrd	GABRD	0.0134516	0.26095		ENSMUSG00000040710	478.599	0.274767	St8sia4	ST8SIA4	0.0115841	0.23943		ENSMUSG00000026663	2102.64	0.332729	Atf6	ATF6	0.00536978	0.101824		ENSMUSG00000005501	289.546	0.0718186	Usp40	USP40	0.377222	0.999794
ENSMUSG00000017485	3061.33	-0.121924	Top2b	TOP2B	0.0135162	0.261142		ENSMUSG00000031529	3807.2	0.152414	Tnks	TNKS	0.011635	0.239843		ENSMUSG00000029602	3150.36	-0.37607	Rasal1	RASAL1	0.00538066	0.101824		ENSMUSG00000005505	875.019	0.00151063	Kbtbd4	KBTBD4	0.980773	0.999794
ENSMUSG00000030905	5299.17	-0.416563	Crym	CRYM	0.0135332	0.261142		ENSMUSG00000074194	246.681	-0.25568	Zfp791	ZNF791	0.0116333	0.239843		ENSMUSG00000030275	9144.62	0.200394	Etnk1	ETNK1	0.00532113	0.101824		ENSMUSG00000005506	6378.42	0.0620083	Celf1	CELF1	0.229059	0.999794
ENSMUSG00000037260	1624.41	0.133051	Hgsnat	HGSNAT	0.0135527	0.261142		ENSMUSG00000022358	722.334	-0.549756	Fbxo32	FBXO32	0.0117293	0.241284		ENSMUSG00000033618	1001.48	0.316295	Map3k13	MAP3K13	0.00538026	0.101824		ENSMUSG00000005510	2599.01	-0.0108382	Ndufs3	NDUFS3	0.859696	0.999794
ENSMUSG00000046207	88.62	0.537113	Pik3r6	PIK3R6	0.0135693	0.261142		ENSMUSG00000032360	85.746	0.439412	Hcrtr2	HCRTR2	0.0117361	0.241284		ENSMUSG00000038170	6291.06	0.262755	Pde4dip	PDE4DIP	0.00534079	0.101824		ENSMUSG00000005514	2602.24	0.0356027	Por	POR	0.564186	0.999794
ENSMUSG00000058396	67.0179	-0.59652	Gpr182	GPR182	0.0135475	0.261142		ENSMUSG00000024525	207.297	-0.462156	Impa2	IMPA2	0.0117563	0.241379		ENSMUSG00000039512	673.722	0.27551	Uhrf1bp1	UHRF1BP1	0.00533879	0.101824		ENSMUSG00000005533	2514.22	0.0756477	Igf1r	IGF1R	0.360742	0.999794
ENSMUSG00000074570	23.0145	0.635587	Cass4	CASS4	0.0135363	0.261142		ENSMUSG00000029705	3125.29	-0.232757	Cux1	CUX1	0.0117829	0.241448		ENSMUSG00000040268	2640.6	0.172312	Plekha1	PLEKHA1	0.00535347	0.101824		ENSMUSG00000005534	1396.98	0.115045	Insr	INSR	0.0780951	0.999794
ENSMUSG00000000303	76.724	-0.613636	Cdh1	CDH1	0.0138105	0.265432		ENSMUSG00000044072	778.861	0.224452	Eml6	EML6	0.0117909	0.241448		ENSMUSG00000050910	897.834	0.274014	Cdr2l	CDR2L	0.00538876	0.101824		ENSMUSG00000005540	14.5136	-0.150241	Fcer2a	FCER2	0.598841	0.999794
ENSMUSG00000035033	3659.76	0.441813	Tbr1	TBR1	0.0138338	0.265529		ENSMUSG00000056486	33734	-0.167356	Chn1	CHN1	0.0118314	0.241958		ENSMUSG00000079508	922.817	-0.180136	Apoo	APOO	0.00534903	0.101824		ENSMUSG00000005547	10.0396	-0.151355	#N/A	#N/A	0.759132	0.999794
ENSMUSG00000025451	2243.25	0.11728	Paip1	PAIP1	0.0138647	0.265645		ENSMUSG00000011960	1641.83	0.131236	Ccnt1	CCNT1	0.0118612	0.242105		ENSMUSG00000040018	908.486	0.168669	Cox15	COX15	0.00540102	0.101854		ENSMUSG00000005553	22.6546	0.587384	Atp4a	ATP4A	0.102747	0.999794
ENSMUSG00000026211	609.582	-0.216812	Obsl1	OBSL1	0.0138947	0.265645		ENSMUSG00000040720	1471.78	0.126869	Virma	VIRMA	0.0119168	0.242105		ENSMUSG00000043313	243.619	0.320553	Pcdhb19	PCDHB11	0.00540458	0.101854		ENSMUSG00000005566	3556.97	0.022778	Trim28	TRIM28	0.553903	0.999794
ENSMUSG00000043733	5814.33	0.117307	Ptpn11	PTPN11	0.0138854	0.265645		ENSMUSG00000042532	5548.51	-0.287084	Golga7b	GOLGA7B	0.0119155	0.242105		ENSMUSG00000037868	138.892	1.80054	Egr2	EGR2	0.00544336	0.10245		ENSMUSG00000005575	6199.2	-0.0415063	Ube2m	UBE2M	0.431735	0.999794
ENSMUSG00000034714	1468.53	0.323445	Ttyh2	TTYH2	0.0139234	0.265844		ENSMUSG00000059013	1002.85	-0.251985	Sh2d3c	SH2D3C	0.0118951	0.242105		ENSMUSG00000033377	580.493	-0.479188	Palmd	PALMD	0.00545426	0.10252		ENSMUSG00000005580	1757.52	0.187937	Adcy9	ADCY9	0.12722	0.999794
ENSMUSG00000004665	196.588	-0.268908	Cnn2	CNN2	0.014016	0.266124		ENSMUSG00000062939	37.6868	-0.85735	Stat4	STAT4	0.0118753	0.242105		ENSMUSG00000026519	1125.14	0.656643	Tmem63a	TMEM63A	0.00549068	0.103048		ENSMUSG00000005583	20560.2	0.013971	Mef2c	MEF2C	0.898847	0.999794
ENSMUSG00000025889	9528.25	-0.179334	Snca	SNCA	0.0140663	0.266124		ENSMUSG00000015619	12.9616	3.04358	Gata3	GATA3	0.0119434	0.242326		ENSMUSG00000036775	968.266	-0.169409	Decr2	DECR2	0.00551119	0.103048		ENSMUSG00000005609	1664.23	0.053476	Ctr9	CTR9	0.316822	0.999794
ENSMUSG00000031805	215.114	-0.219199	Jak3	JAK3	0.0140179	0.266124		ENSMUSG00000005370	599.471	0.175626	Msh6	MSH6	0.0119966	0.242454		ENSMUSG00000047216	188.887	0.393098	Cdh19	CDH19	0.00550728	0.103048		ENSMUSG00000005610	16104.1	0.0602253	Eif4g2	EIF4G2	0.272292	0.999794
ENSMUSG00000036594	37.9996	-0.752117	H2-Aa	#N/A	0.0140616	0.266124		ENSMUSG00000028152	6976.32	-0.278393	Tspan5	TSPAN5	0.0119854	0.242454		ENSMUSG00000101860	27.765	0.88933	Mindy4b-ps	MINDY4B	0.00550566	0.103048		ENSMUSG00000005611	73.2792	0.202654	Mrvi1	#N/A	0.479279	0.999794
ENSMUSG00000036782	890.077	-0.332419	Klhl13	KLHL13	0.0139783	0.266124		ENSMUSG00000030088	2227.86	-0.267172	Aldh1l1	ALDH1L1	0.0119868	0.242454		ENSMUSG00000044022	80.8264	0.378065	Pcdhb21	#N/A	0.00555054	0.103649		ENSMUSG00000005615	1084.92	0.0241127	Pcyt1a	PCYT1A	0.759025	0.999794
ENSMUSG00000039316	397.145	-0.287734	Rftn1	RFTN1	0.0140519	0.266124		ENSMUSG00000033943	1573.99	0.219513	Mga	MGA	0.0121381	0.244994		ENSMUSG00000038880	1449.46	-0.190851	Mrps34	MRPS34	0.00556553	0.103793		ENSMUSG00000005621	828.145	0.126984	Zfp592	ZNF592	0.129617	0.999794
ENSMUSG00000040562	62.934	-0.592303	Gstm2	GSTM1	0.0140077	0.266124		ENSMUSG00000091345	20.8484	1.01947	Col6a5	COL6A5	0.0121579	0.245073		ENSMUSG00000042284	295.945	0.267554	Itga1	ITGA1	0.00559807	0.104264		ENSMUSG00000005625	2545.66	-0.0721624	Psmd4	PSMD4	0.154179	0.999794
ENSMUSG00000024404	1447.71	0.129	Riok3	RIOK3	0.0141167	0.266717		ENSMUSG00000093803	989.907	-0.177878	Ppp2r3d	#N/A	0.0122	0.245603		ENSMUSG00000025578	398.098	0.337917	Cbx8	CBX8	0.00562945	0.104712		ENSMUSG00000005640	6.94594	0.0964	Insrr	INSRR	0.838743	0.999794
ENSMUSG00000051703	2320.96	0.226109	Tmem198	TMEM198	0.0141344	0.266717		ENSMUSG00000005583	22342.2	-0.298069	Mef2c	MEF2C	0.0122447	0.246182		ENSMUSG00000023961	916.491	0.353936	Enpp4	ENPP4	0.00565768	0.105101		ENSMUSG00000005656	896.071	-0.0410775	Snx6	SNX6	0.435474	0.999794
ENSMUSG00000002808	4097.59	0.151161	Epdr1	EPDR1	0.0141896	0.266867		ENSMUSG00000003273	5110.85	-0.190983	Car11	CA11	0.0123319	0.24655		ENSMUSG00000016253	1462.07	-0.144467	Nelfcd	NELFCD	0.005674	0.105267		ENSMUSG00000005667	214.851	-0.0791037	Mthfd2	MTHFD2	0.376967	0.999794
ENSMUSG00000024213	14271.7	0.1674	Nudt3	NUDT3	0.0141974	0.266867		ENSMUSG00000027962	827.021	0.213725	Vcam1	VCAM1	0.0123194	0.24655		ENSMUSG00000018931	369.243	0.234139	Natd1	NATD1	0.00570071	0.105626		ENSMUSG00000005672	1558.58	0.122754	Kit	KIT	0.452258	0.999794
ENSMUSG00000047466	1003.68	0.175013	8030462N17Rik	C18orf25	0.0141617	0.266867		ENSMUSG00000028944	2804.18	0.182377	Prkag2	PRKAG2	0.0123585	0.24655		ENSMUSG00000033615	23057.8	0.20864	Cplx1	CPLX1	0.00572281	0.105761		ENSMUSG00000005674	2107.13	-0.11215	Tomm40l	TOMM40L	0.106462	0.999794
ENSMUSG00000028584	64.8835	0.446928	Lrrc38	LRRC38	0.0142646	0.267783		ENSMUSG00000031216	994.328	-0.516245	Stard8	STARD8	0.0123549	0.24655		ENSMUSG00000053329	2289.96	-0.163175	D10Jhu81e	#N/A	0.00572208	0.105761		ENSMUSG00000005677	6.85089	0.500991	Nr1i3	NR1I3	0.266446	0.999794
ENSMUSG00000030772	13348.3	0.301965	Dkk3	DKK3	0.0143954	0.269692		ENSMUSG00000039058	8392.14	0.254967	Ak5	AK5	0.0123118	0.24655		ENSMUSG00000026977	1328.86	-0.185044	39142	#N/A	0.00573754	0.105896		ENSMUSG00000005681	15.5279	0.091623	Apoa2	APOA2	0.774009	0.999794
ENSMUSG00000055128	439.185	0.272233	Cgrrf1	CGRRF1	0.0144034	0.269692		ENSMUSG00000040424	2267.18	-0.317393	Hipk4	HIPK4	0.0123575	0.24655		ENSMUSG00000024668	1087.18	-0.168137	Sdhaf2	SDHAF2	0.00577295	0.106413		ENSMUSG00000005682	385.558	0.021387	Pan2	#N/A	0.818199	0.999794
ENSMUSG00000117975	35.7356	-0.64237	Itprip	ITPRIP	0.0144987	0.271127		ENSMUSG00000028580	4412.87	0.100944	Pum1	PUM1	0.0123945	0.246949		ENSMUSG00000023828	90.8401	1.09559	Slc22a3	SLC22A3	0.00582526	0.106553		ENSMUSG00000005683	7458.36	0.0560479	Cs	#N/A	0.0924397	0.999794
ENSMUSG00000021733	753.724	-0.281127	Slc4a7	SLC4A7	0.0145396	0.271303		ENSMUSG00000093954	936.56	-0.305384	Gm16867	#N/A	0.0124634	0.248002		ENSMUSG00000028542	1908.46	0.474779	Slc6a9	SLC6A9	0.00580265	0.106553		ENSMUSG00000005686	538.434	0.0512854	Ampd3	AMPD3	0.547311	0.999794
ENSMUSG00000031627	762.264	0.278984	Irf2	IRF2	0.0145454	0.271303		ENSMUSG00000066197	42.5177	1.24448	Gpr139	GPR139	0.0124826	0.248065		ENSMUSG00000028645	2956.22	0.231399	Slc2a1	SLC2A1	0.00580201	0.106553		ENSMUSG00000005687	1746.57	-0.0842331	Bcas2	BCAS2	0.213841	0.999794
ENSMUSG00000019539	232.355	-0.485429	Rcn3	#N/A	0.0146275	0.272416		ENSMUSG00000024846	183.238	-0.382204	Cst6	CST6	0.0125498	0.249082		ENSMUSG00000029397	968.404	-0.155322	Rchy1	RCHY1	0.00581061	0.106553		ENSMUSG00000005696	16.6034	-2.32591	Sh2d1a	SH2D1A	0.00349799	0.999794
ENSMUSG00000019848	112.292	-0.604211	Popdc3	POPDC3	0.014652	0.272416		ENSMUSG00000031728	1031.55	-0.117779	Zfp821	ZNF821	0.0125664	0.249091		ENSMUSG00000048387	107.676	-0.575385	Osr1	OSR1	0.00582467	0.106553		ENSMUSG00000005698	2207.76	0.00579532	Ctcf	CTCF	0.909031	0.999794
ENSMUSG00000032105	23.5971	-0.72046	Pdzd3	PDZD3	0.0146613	0.272416		ENSMUSG00000031410	27.0374	-1.38126	Nxf7	NXF2	0.0125878	0.249197		ENSMUSG00000051154	1169.11	-0.196667	Commd3	COMMD3	0.00580378	0.106553		ENSMUSG00000005699	633.748	-0.0866419	Pard6a	PARD6A	0.163652	0.999794
ENSMUSG00000030774	13503.5	0.245497	Pak1	PAK1	0.0148563	0.274153		ENSMUSG00000021257	358.554	-0.247363	Angel1	ANGEL1	0.0126531	0.249397		ENSMUSG00000021807	1418.36	-0.160841	Rtraf	RTRAF	0.00583918	0.10667		ENSMUSG00000005716	1303.03	0.0628664	Pvalb	PVALB	0.819675	0.999794
ENSMUSG00000041703	133.676	-0.398486	Zic5	ZIC5	0.0148782	0.274153		ENSMUSG00000030352	1835.46	0.311678	Tspan9	TSPAN9	0.012669	0.249397		ENSMUSG00000061130	4522.79	0.150306	Ppm1b	PPM1B	0.00584656	0.10667		ENSMUSG00000005718	91.0779	-0.0202551	Tfap4	TFAP4	0.889442	0.999794
ENSMUSG00000045382	75.5092	-0.397041	Cxcr4	CXCR4	0.0148637	0.274153		ENSMUSG00000046160	4774.53	-0.177702	Olig1	OLIG1	0.0126209	0.249397		ENSMUSG00000062127	880.746	0.202659	Cttnbp2nl	CTTNBP2NL	0.00586353	0.106843		ENSMUSG00000005732	1824.33	-0.0355046	Ranbp1	RANBP1	0.604783	0.999794
ENSMUSG00000047227	112.75	0.304274	Gm527	C14orf28	0.0148236	0.274153		ENSMUSG00000047810	134.452	0.804016	Ccdc88b	CCDC88B	0.0126615	0.249397		ENSMUSG00000024030	2756.5	0.22952	Abcg1	ABCG1	0.00587722	0.106956		ENSMUSG00000005774	518.009	0.0316648	Rfx5	RFX5	0.737007	0.999794
ENSMUSG00000055373	3275.07	0.266117	Fut9	FUT9	0.0148869	0.274153		ENSMUSG00000061650	1631.31	-0.125656	Med9	MED9	0.0126785	0.249397		ENSMUSG00000032220	669.165	0.26894	Myo1e	MYO1E	0.00589355	0.106981		ENSMUSG00000005779	3714.18	-0.0410012	Psmb4	PSMB4	0.525213	0.999794
ENSMUSG00000067879	11236.9	0.283799	Vxn	VXN	0.0148329	0.274153		ENSMUSG00000078307	7140.4	-0.397463	AI593442	C11orf87	0.0127824	0.251122		ENSMUSG00000038607	1008.56	-0.264166	Gng10	GNG10	0.00588687	0.106981		ENSMUSG00000005802	1964.07	0.0200853	Slc30a4	SLC30A4	0.83548	0.999794
ENSMUSG00000087370	2225.17	0.123996	Tmem170b	TMEM170B	0.0148313	0.274153		ENSMUSG00000017715	2925.66	-0.119329	Pgs1	PGS1	0.0130287	0.252122		ENSMUSG00000011832	3879.14	0.115228	Evi5l	EVI5L	0.00594024	0.107677		ENSMUSG00000005803	122.377	0.190584	Sqor	SQOR	0.159509	0.999794
ENSMUSG00000008200	937.579	-0.226009	Fnbp4	FNBP4	0.0149171	0.274362		ENSMUSG00000018449	247.259	-0.214496	Rpain	RPAIN	0.0129169	0.252122		ENSMUSG00000032966	18755.9	-0.13219	Fkbp1a	FKBP1A	0.00595446	0.107677		ENSMUSG00000005804	822.224	-0.0427205	Bloc1s6	BLOC1S6	0.509633	0.999794
ENSMUSG00000034919	43.0793	-0.643073	Ttc22	TTC22	0.0149731	0.274695		ENSMUSG00000024957	526.623	-0.426052	Kcnk4	KCNK4	0.0129425	0.252122		ENSMUSG00000045519	167.293	-0.354514	Zfp560	ZNF121	0.0059537	0.107677		ENSMUSG00000005813	1074.66	0.0399374	Metap1	METAP1	0.410271	0.999794
ENSMUSG00000049225	2812.92	0.391967	Pdp1	PDP1	0.0149612	0.274695		ENSMUSG00000025613	6362.32	0.0825539	Cct8	CCT8	0.012882	0.252122		ENSMUSG00000040649	1259.58	-0.279358	Rimklb	RIMKLB	0.00598595	0.10811		ENSMUSG00000005823	580.437	-0.0550778	Gpr108	GPR108	0.378992	0.999794
ENSMUSG00000049670	2301.21	-0.117623	Morn4	MORN4	0.0149974	0.274794		ENSMUSG00000027230	158.751	0.245919	Creb3l1	CREB3L1	0.0129935	0.252122		ENSMUSG00000038696	1431.86	0.200406	Mapkap1	MAPKAP1	0.00603512	0.108861		ENSMUSG00000005846	1118.33	-0.0074737	Rsl1d1	RSL1D1	0.878373	0.999794
ENSMUSG00000033998	2578.07	0.211476	Kcnk1	KCNK1	0.0150402	0.274885		ENSMUSG00000031109	317.551	0.280413	Enox2	ENOX2	0.0130155	0.252122		ENSMUSG00000021360	1056.23	0.57309	Gcnt2	GCNT2	0.00609508	0.109528		ENSMUSG00000005871	11694.2	-0.0300203	Apc	APC	0.716442	0.999794
ENSMUSG00000058254	34951.1	0.126629	Tspan7	TSPAN7	0.0150335	0.274885		ENSMUSG00000032514	37.9319	0.790608	Ttc21a	TTC21A	0.0130059	0.252122		ENSMUSG00000040618	903.202	-0.424232	Pck2	PCK2	0.00608951	0.109528		ENSMUSG00000005873	11554.8	-0.027543	Reep5	REEP5	0.536797	0.999794
ENSMUSG00000051067	1182.69	0.238443	Lingo3	LINGO3	0.0150593	0.274889		ENSMUSG00000035275	672.729	0.253045	Raver2	RAVER2	0.0129686	0.252122		ENSMUSG00000048550	594.043	-0.206727	Thnsl1	THNSL1	0.00608947	0.109528		ENSMUSG00000005881	3078.18	-0.0995497	Ergic3	ERGIC3	0.166541	0.999794
ENSMUSG00000037754	5291.51	0.263953	Ppp1r16b	PPP1R16B	0.015104	0.27536		ENSMUSG00000039990	702.414	0.24502	Edrf1	EDRF1	0.0128918	0.252122		ENSMUSG00000024176	1598.72	0.33664	Sox8	SOX8	0.00610299	0.109532		ENSMUSG00000005882	1351.39	-0.0364499	Uqcc1	UQCC1	0.664469	0.999794
ENSMUSG00000003528	1097.22	-0.134434	Slc25a1	SLC25A1	0.0152066	0.275412		ENSMUSG00000043531	1151.57	-0.280902	Sorcs1	SORCS1	0.0130161	0.252122		ENSMUSG00000036737	1538.48	0.30028	Oxsr1	OXSR1	0.00612335	0.10976		ENSMUSG00000005886	2917.21	0.146102	Ncoa2	NCOA2	0.0382263	0.999794
ENSMUSG00000019865	100	-0.676553	Nmbr	NMBR	0.0152122	0.275412		ENSMUSG00000045775	41.4551	-0.535152	#N/A	#N/A	0.0129245	0.252122		ENSMUSG00000016503	657.921	-0.223141	Gtf3a	GTF3A	0.00618398	0.10977		ENSMUSG00000005892	183.846	-0.161192	Trh	TRH	0.837842	0.999794
ENSMUSG00000026000	5217.43	0.0877953	Lancl1	#N/A	0.0152586	0.275412		ENSMUSG00000070000	3054.24	-0.183585	Fcho1	FCHO1	0.0128513	0.252122		ENSMUSG00000021974	672.841	0.234924	Fgf9	FGF9	0.00619855	0.10977		ENSMUSG00000005893	3489.17	0.0318897	Nr2c2	NR2C2	0.607016	0.999794
ENSMUSG00000038766	459.308	-0.224915	Gabpb2	GABPB2	0.0152537	0.275412		ENSMUSG00000027950	2419.86	0.135404	Chrnb2	CHRNB2	0.0130681	0.252569		ENSMUSG00000029416	580.395	0.219091	Slc15a4	SLC15A4	0.00613709	0.10977		ENSMUSG00000005897	248.576	-0.0132872	Nr2c1	NR2C1	0.883829	0.999794
ENSMUSG00000040850	980.187	0.19474	Psme4	PSME4	0.0152374	0.275412		ENSMUSG00000021752	971.583	0.20127	Kctd6	KCTD6	0.0131237	0.253076		ENSMUSG00000033228	2061.55	0.143756	Scaf11	SCAF11	0.0062083	0.10977		ENSMUSG00000005899	942.697	-0.0498304	Smpd4	SMPD4	0.607891	0.999794
ENSMUSG00000046417	328.301	0.433831	Lrrc75a	LRRC75A	0.0151574	0.275412		ENSMUSG00000055078	2928.22	0.399866	Gabra5	GABRA5	0.0131271	0.253076		ENSMUSG00000039087	665.908	-0.486779	Rreb1	RREB1	0.00617857	0.10977		ENSMUSG00000005907	543.132	-0.0443487	Pex1	PEX1	0.547539	0.999794
ENSMUSG00000054728	12158.4	0.184755	Phactr1	PHACTR1	0.0152536	0.275412		ENSMUSG00000058248	2996.71	-0.389604	Kcnh1	KCNH1	0.0131626	0.253446		ENSMUSG00000042043	1640.56	-0.193079	Tbca	TBCA	0.00617791	0.10977		ENSMUSG00000005917	198.887	-0.116639	Otx1	OTX1	0.515935	0.999794
ENSMUSG00000090210	58.3834	-0.655026	Itga10	ITGA10	0.0152351	0.275412		ENSMUSG00000003660	4388.24	0.140306	Snrnp200	SNRNP200	0.0132153	0.25383		ENSMUSG00000048138	33.363	-0.895969	Dmrt2	DMRT2	0.0062058	0.10977		ENSMUSG00000005936	1967	0.00845483	Kctd20	KCTD20	0.907708	0.999794
ENSMUSG00000027204	211.3	-0.310874	Fbn1	FBN1	0.0153168	0.275778		ENSMUSG00000026768	175.226	0.354207	Itga8	ITGA8	0.0132115	0.25383		ENSMUSG00000050592	205.492	0.599782	Fam78a	FAM78A	0.00620014	0.10977		ENSMUSG00000005949	308.067	-0.0533255	Ctns	CTNS	0.482596	0.999794
ENSMUSG00000039087	671.498	-0.523297	Rreb1	RREB1	0.0153131	0.275778		ENSMUSG00000028410	14058.8	0.103409	Dnaja1	DNAJA1	0.0132785	0.254638		ENSMUSG00000057649	2066.41	-0.429305	Brd9	BRD9	0.00619761	0.10977		ENSMUSG00000005950	14.5214	0.438918	P2rx5	P2RX5-TAX1BP3	0.165391	0.999794
ENSMUSG00000018865	17095.1	0.136888	Sult4a1	SULT4A1	0.0153389	0.275834		ENSMUSG00000050623	90.3037	-0.612311	Catsperz	CATSPERZ	0.0133068	0.254638		ENSMUSG00000062591	31944.7	0.219127	Tubb4a	TUBB4A	0.00619665	0.10977		ENSMUSG00000005951	93.6673	0.0268424	Shpk	SHPK	0.816776	0.999794
ENSMUSG00000038233	170.934	-0.279742	Fam198a	#N/A	0.0154166	0.276888		ENSMUSG00000053164	132.622	-0.6704	Gpr21	GPR21	0.0132989	0.254638		ENSMUSG00000068037	630.767	-0.402616	Mas1	MAS1	0.00616007	0.10977		ENSMUSG00000005958	909.21	0.175762	Ephb3	EPHB3	0.289335	0.999794
ENSMUSG00000007594	3885.92	0.245268	Hapln4	HAPLN4	0.0154545	0.277226		ENSMUSG00000025350	124.249	0.676354	Rdh5	#N/A	0.0133389	0.254937		ENSMUSG00000072772	3780.92	-0.184347	Grcc10	C12orf57	0.00621641	0.109777		ENSMUSG00000005968	47.8609	-0.0192388	Tuft1	TUFT1	0.920152	0.999794
ENSMUSG00000022095	1376.51	0.151186	Fam160b2	FAM160B2	0.0155283	0.277751		ENSMUSG00000017466	17225.9	0.366572	Timp2	TIMP2	0.0133557	0.254944		ENSMUSG00000023262	277.414	0.563092	Acy1	ABHD14A-ACY1	0.00630092	0.110579		ENSMUSG00000005973	794.576	0.0339024	Rcn1	RCN1	0.785431	0.999794
ENSMUSG00000025511	351.408	-0.21378	Tspan4	TSPAN4	0.0156149	0.277751		ENSMUSG00000019978	3123.05	-0.144468	Epb41l2	EPB41L2	0.0133806	0.255104		ENSMUSG00000026563	1011.42	-0.145869	Tada1	TADA1	0.00628942	0.110579		ENSMUSG00000005980	121.771	0.0491905	#N/A	#N/A	0.737758	0.999794
ENSMUSG00000026519	1000.64	0.295092	Tmem63a	TMEM63A	0.0155686	0.277751		ENSMUSG00000022546	439.425	-0.253158	Gpt	GPT	0.0133997	0.255154		ENSMUSG00000031976	449.84	0.215255	Urb2	URB2	0.00630755	0.110579		ENSMUSG00000005981	1800.68	-0.00830264	Trap1	TRAP1	0.824768	0.999794
ENSMUSG00000031111	178.012	-0.703338	Igsf1	IGSF1	0.0156245	0.277751		ENSMUSG00000001827	61.3718	1.21228	Folr1	FOLR1	0.0135155	0.25538		ENSMUSG00000035274	709.439	0.681494	Tpbg	TPBG	0.00629826	0.110579		ENSMUSG00000005982	2759.27	0.0185646	Naa60	NAA60	0.597181	0.999794
ENSMUSG00000045589	11931.7	0.160758	Frrs1l	FRRS1L	0.0156247	0.277751		ENSMUSG00000005371	4324.54	0.105404	Fbxo11	FBXO11	0.0136397	0.25538		ENSMUSG00000043635	413.666	0.507052	Adamts3	ADAMTS3	0.0062818	0.110579		ENSMUSG00000005983	109.88	-0.0613707	1700037C18Rik	C16orf90	0.699678	0.999794
ENSMUSG00000051379	1078.72	-0.166128	Flrt3	FLRT3	0.0156366	0.277751		ENSMUSG00000006134	1778.41	0.160066	Crkl	CRKL	0.0136611	0.25538		ENSMUSG00000070520	1247.35	-0.273739	Nsmce3	#N/A	0.00631127	0.110579		ENSMUSG00000005986	1650.01	-0.0594761	Ankrd13d	ANKRD13D	0.25973	0.999794
ENSMUSG00000054555	121.211	-0.351739	Adam12	ADAM12	0.0155897	0.277751		ENSMUSG00000015027	225.968	0.300056	Galns	GALNS	0.0137127	0.25538		ENSMUSG00000096039	165.829	-0.374784	D830030K20Rik	#N/A	0.00631592	0.110579		ENSMUSG00000006005	3042.74	0.0160187	Tpr	TPR	0.824582	0.999794
ENSMUSG00000070337	17.9005	-1.0499	Gpr179	GPR179	0.015593	0.277751		ENSMUSG00000015759	2004.49	-0.12901	Cnih1	CNIH1	0.0135837	0.25538		ENSMUSG00000020183	366.317	0.538457	Cpm	CPM	0.0063401	0.110596		ENSMUSG00000006010	1061.2	-0.0146172	Odr4	ODR4	0.853414	0.999794
ENSMUSG00000025735	1361.97	0.140394	Rhbdl1	RHBDL1	0.0157664	0.277941		ENSMUSG00000019945	48.6949	0.433152	Cabcoco1	#N/A	0.013733	0.25538		ENSMUSG00000020621	817.773	-0.15048	Rdh14	RDH14	0.00633987	0.110596		ENSMUSG00000006014	205.48	0.00642715	Prg4	PRG4	0.987475	0.999794
ENSMUSG00000025784	61.6604	-0.641693	Clec3b	CLEC3B	0.0157682	0.277941		ENSMUSG00000020659	887.195	0.18275	Cbll1	CBLL1	0.0135073	0.25538		ENSMUSG00000036902	1944.2	0.498516	Neto2	NETO2	0.0063274	0.110596		ENSMUSG00000006019	356.002	-0.0704113	Dhx34	DHX34	0.312662	0.999794
ENSMUSG00000027131	2449.16	0.116366	Emc4	EMC4	0.0156707	0.277941		ENSMUSG00000026833	45985.1	-0.201469	Olfm1	OLFM1	0.0137559	0.25538		ENSMUSG00000017747	217.341	0.292513	Ghdc	GHDC	0.00637488	0.111067		ENSMUSG00000006021	485.152	-0.0181607	Kptn	KPTN	0.839793	0.999794
ENSMUSG00000030970	734.206	-0.234113	Ctbp2	CTBP2	0.0157421	0.277941		ENSMUSG00000027223	15930	-0.138122	Mapk8ip1	MAPK8IP1	0.0135056	0.25538		ENSMUSG00000024993	787.899	-0.184556	Fam45a	#N/A	0.00640537	0.111284		ENSMUSG00000006024	6847.67	-0.0110195	Napa	NAPA	0.922445	0.999794
ENSMUSG00000035828	1149.5	0.210604	Pim3	PIM3	0.0157813	0.277941		ENSMUSG00000029861	6565.97	-0.165438	Fam131b	FAM131B	0.013758	0.25538		ENSMUSG00000027955	171.027	0.622266	Fam198b	#N/A	0.00641841	0.111284		ENSMUSG00000006050	860.408	-0.0928511	Sra1	SRA1	0.171934	0.999794
ENSMUSG00000042496	713.526	-0.13762	Prdm10	PRDM10	0.0157523	0.277941		ENSMUSG00000030111	83.1279	0.743093	A2m	A2M	0.0135064	0.25538		ENSMUSG00000039911	561.071	0.503696	Spsb1	SPSB1	0.00641083	0.111284		ENSMUSG00000006057	3857.15	0.00211522	Atp5g1	#N/A	0.973364	0.999794
ENSMUSG00000047139	252.524	-0.434099	Cd24a	CD24	0.0157124	0.277941		ENSMUSG00000032244	5675.97	0.0970983	Fem1b	FEM1B	0.0137111	0.25538		ENSMUSG00000051444	106.289	-0.350838	Bbs12	BBS12	0.00641534	0.111284		ENSMUSG00000006058	1599.9	0.00545245	Snf8	SNF8	0.944224	0.999794
ENSMUSG00000027805	15140.5	0.106636	Pfn2	PFN2	0.0158216	0.278315		ENSMUSG00000032446	15.0196	0.967592	Eomes	EOMES	0.0137269	0.25538		ENSMUSG00000042353	46.7155	0.996156	Frem3	FREM3	0.00646323	0.111906		ENSMUSG00000006095	2319.21	-0.0503933	Tbcb	TBCB	0.454365	0.999794
ENSMUSG00000041836	1493.03	-0.292858	Ptpre	PTPRE	0.0158675	0.278784		ENSMUSG00000036422	2928.46	0.41114	Pcdh8	PCDH8	0.013483	0.25538		ENSMUSG00000069814	1209.71	0.275588	Ccdc92b	#N/A	0.00646995	0.111906		ENSMUSG00000006127	832.127	-0.0873582	Inpp5k	INPP5K	0.164694	0.999794
ENSMUSG00000033377	582.477	-0.338112	Palmd	PALMD	0.0159314	0.279232		ENSMUSG00000036568	1985.18	0.143866	Bicral	BICRAL	0.0136456	0.25538		ENSMUSG00000073910	183.86	0.55041	Mob3b	MOB3B	0.0064889	0.112098		ENSMUSG00000006134	1472.09	0.0982834	Crkl	CRKL	0.171148	0.999794
ENSMUSG00000058145	187.304	-0.598272	Adamts17	ADAMTS17	0.0159305	0.279232		ENSMUSG00000037316	2912.81	0.112166	Bag4	BAG4	0.0136423	0.25538		ENSMUSG00000036634	6879.33	0.628003	Mag	MAG	0.00652092	0.112318		ENSMUSG00000006154	248.412	-0.119797	Eps8l1	EPS8L1	0.624848	0.999794
ENSMUSG00000021684	2438.73	0.157039	Pde8b	0	0.0159521	0.279258		ENSMUSG00000041229	837.735	0.157323	Phf8	PHF8	0.0137323	0.25538		ENSMUSG00000037624	2683.85	0.51639	Kcnk2	KCNK2	0.00651738	0.112318		ENSMUSG00000006169	1906.19	0.0739345	Clint1	CLINT1	0.0609689	0.999794
ENSMUSG00000031783	1465.77	0.113546	Polr2c	POLR2C	0.0159892	0.279571		ENSMUSG00000041697	12426.1	-0.148464	Cox6a1	COX6A1	0.0135755	0.25538		ENSMUSG00000050821	10140.2	-0.34438	Fam131a	FAM131A	0.00652518	0.112318		ENSMUSG00000006179	31.8645	0.144119	Prss16	PRSS16	0.5983	0.999794
ENSMUSG00000036833	448.878	-0.310517	Pnpla7	PNPLA7	0.0160264	0.279885		ENSMUSG00000046351	966.889	0.16033	Zfp322a	ZNF322	0.0136602	0.25538		ENSMUSG00000032812	539.308	0.324687	Arap1	ARAP1	0.00654865	0.112451		ENSMUSG00000006191	286.951	0.0470624	Cdkal1	CDKAL1	0.575872	0.999794
ENSMUSG00000015942	595.883	-0.151399	Gtf2ird2	GTF2IRD2B	0.016145	0.280915		ENSMUSG00000050148	9269.55	0.155106	Ubqln2	UBQLN2	0.0135045	0.25538		ENSMUSG00000091337	6899.21	-0.140233	Eid1	EID1	0.00654732	0.112451		ENSMUSG00000006205	4400.55	0.0759053	Htra1	HTRA1	0.556807	0.999794
ENSMUSG00000033308	196.595	-0.615277	Dpyd	DPYD	0.0161101	0.280915		ENSMUSG00000070923	4084.51	0.113267	Klhl9	KLHL9	0.0135421	0.25538		ENSMUSG00000030905	4847.77	-0.848953	Crym	CRYM	0.00658208	0.11262		ENSMUSG00000006215	1153.63	-0.0654717	Zbtb17	ZBTB17	0.281028	0.999794
ENSMUSG00000037373	7724.2	0.0945617	Ctbp1	CTBP1	0.0161628	0.280915		ENSMUSG00000040794	8940.08	-0.189208	C1qtnf4	C1QTNF4	0.0138213	0.256248		ENSMUSG00000033021	717.733	-0.228541	Gmppa	GMPPA	0.00656763	0.11262		ENSMUSG00000006218	74.4395	-0.108938	Fam131c	FAM131C	0.532035	0.999794
ENSMUSG00000044816	223.332	-0.47734	D630023F18Rik	C2orf80	0.0161587	0.280915		ENSMUSG00000035775	36.2918	-0.62333	#N/A	#N/A	0.0138581	0.256317		ENSMUSG00000041841	3801.97	-0.229611	Rpl37	RPL37	0.00658056	0.11262		ENSMUSG00000006219	28.8728	-0.0535581	Fblim1	FBLIM1	0.868844	0.999794
ENSMUSG00000038473	2772.47	0.307316	Nos1ap	NOS1AP	0.0162213	0.281596		ENSMUSG00000064201	142.199	1.38296	Krt2	KRT2	0.0138453	0.256317		ENSMUSG00000039081	362.531	0.600521	Zfp503	ZNF503	0.00659388	0.112687		ENSMUSG00000006235	209.325	0.0284381	Epor	EPOR	0.902276	0.999794
ENSMUSG00000029212	4924.38	-0.230833	Gabrb1	GABRB1	0.0163082	0.282429		ENSMUSG00000046240	3353.8	-0.135503	Hepacam	HEPACAM	0.0139212	0.25687		ENSMUSG00000023067	431.977	0.608827	Cdkn1a	CDKN1A	0.0066272	0.112986		ENSMUSG00000006241	123.256	0.143975	Ccdc159	CCDC159	0.18858	0.999794
ENSMUSG00000095545	2030.47	-0.229248	Zfp969	#N/A	0.016293	0.282429		ENSMUSG00000074305	1570.53	0.281154	Peak1	PEAK1	0.0139082	0.25687		ENSMUSG00000042401	3578.49	-0.479194	Crtac1	CRTAC1	0.00662655	0.112986		ENSMUSG00000006262	819.017	0.0693093	Mob1b	MOB1B	0.332631	0.999794
ENSMUSG00000022377	4614.42	0.392717	Asap1	ASAP1	0.0163714	0.282591		ENSMUSG00000036006	2672.42	0.345613	Ripor2	RIPOR2	0.0139622	0.25732		ENSMUSG00000007617	5395.18	0.616373	Homer1	HOMER1	0.00664806	0.113207		ENSMUSG00000006270	23.6494	-0.148634	Vax1	VAX1	0.540507	0.999794
ENSMUSG00000027355	29.2485	-0.696962	Tmco5	TMCO5A	0.0163461	0.282591		ENSMUSG00000038400	1953.51	-0.316829	Pmepa1	PMEPA1	0.0139992	0.257696		ENSMUSG00000033722	242.552	0.418533	BC034090	KIAA1614	0.0066571	0.113226		ENSMUSG00000006273	21998.2	0.0177305	Atp6v1b2	ATP6V1B2	0.58179	0.999794
ENSMUSG00000030917	442.771	-0.211164	Tmem159	TMEM159	0.0163759	0.282591		ENSMUSG00000017376	4571.44	-0.266364	Nlk	NLK	0.0140453	0.257749		ENSMUSG00000025512	1754.8	-0.205134	Chid1	CHID1	0.00668906	0.113635		ENSMUSG00000006276	1238.89	0.0290053	Eps15l1	EPS15L1	0.620102	0.999794
ENSMUSG00000038910	2489.46	0.232001	Plcl2	PLCL2	0.0164414	0.283385		ENSMUSG00000028328	1751.13	-0.32106	Tmod1	TMOD1	0.0140674	0.257749		ENSMUSG00000040938	376.444	-0.411536	Slc16a11	SLC16A11	0.00673996	0.114363		ENSMUSG00000006281	137.902	0.200542	Tep1	TEP1	0.340639	0.999794
ENSMUSG00000033227	53.5799	-0.694202	Wnt6	WNT6	0.0164717	0.283571		ENSMUSG00000039518	65.416	-0.410581	Cdsn	CDSN	0.014036	0.257749		ENSMUSG00000022577	7693.33	-0.478066	Ly6h	LY6H	0.0067576	0.114527		ENSMUSG00000006288	1068.39	-0.0751356	Ttc5	TTC5	0.250788	0.999794
ENSMUSG00000001366	2806.86	0.117559	Fbxo9	FBXO9	0.016526	0.284169		ENSMUSG00000040029	1818.25	0.123851	Ipo8	IPO8	0.0140687	0.257749		ENSMUSG00000001334	2685.17	0.358592	Fndc5	FNDC5	0.00679458	0.114881		ENSMUSG00000006289	528.814	-0.0117943	Osgep	OSGEP	0.910686	0.999794
ENSMUSG00000031065	8866.91	0.156865	Cdk16	CDK16	0.0165482	0.284215		ENSMUSG00000049001	569.053	0.539048	Ndnf	NDNF	0.0141397	0.258723		ENSMUSG00000020459	781.103	-0.193544	Mtif2	MTIF2	0.00678929	0.114881		ENSMUSG00000006299	4146.44	-0.0342154	Aamp	AAMP	0.466013	0.999794
ENSMUSG00000026452	1626.41	0.573307	Syt2	SYT2	0.0165776	0.284384		ENSMUSG00000078129	22.0767	-0.738466	#N/A	#N/A	0.0141553	0.258723		ENSMUSG00000027965	1078.27	0.336612	Olfm3	OLFM3	0.00680693	0.114954		ENSMUSG00000006301	818.556	-0.113672	Tmbim1	TMBIM1	0.24997	0.999794
ENSMUSG00000039501	1869.36	0.261223	Znfx1	ZNFX1	0.0166419	0.285149		ENSMUSG00000022360	301.919	-0.403985	Atad2	#N/A	0.0142212	0.259255		ENSMUSG00000020189	2719.58	0.337281	Osbpl8	OSBPL8	0.00683216	0.115109		ENSMUSG00000006304	6049.59	0.0435395	Arpc2	ARPC2	0.36617	0.999794
ENSMUSG00000037820	354.678	-0.219438	Tgm2	TGM2	0.0166782	0.285434		ENSMUSG00000024867	847.39	0.238685	Pip5k1b	PIP5K1B	0.0142362	0.259255		ENSMUSG00000031661	700.019	0.358778	Nkd1	NKD1	0.00682552	0.115109		ENSMUSG00000006307	1653.92	-0.0290436	Kmt2b	KMT2B	0.792079	0.999794
ENSMUSG00000021950	18.2044	-0.652703	Anxa8	ANXA8	0.01682	0.28718		ENSMUSG00000025571	3202.11	0.159849	Tnrc6c	TNRC6C	0.0142633	0.259255		ENSMUSG00000022206	598.786	-0.55799	Npr3	NPR3	0.00688055	0.115652		ENSMUSG00000006310	16.1129	-0.0886624	#N/A	#N/A	0.751919	0.999794
ENSMUSG00000026385	2431.93	-0.253754	Dbi	DBI	0.0168315	0.28718		ENSMUSG00000031024	441.533	0.327605	St5	#N/A	0.0142681	0.259255		ENSMUSG00000041608	310.856	0.482189	Entpd3	ENTPD3	0.006879	0.115652		ENSMUSG00000006315	1300.51	-0.0567492	Tmem147	TMEM147	0.439245	0.999794
ENSMUSG00000045404	288.771	0.26757	Kcnk13	KCNK13	0.0168592	0.28718		ENSMUSG00000064247	604.259	-0.231473	Plcxd1	PLCXD1	0.014248	0.259255		ENSMUSG00000022580	275.076	-0.335749	Rhpn1	RHPN1	0.00689756	0.115801		ENSMUSG00000006333	5165.49	-0.0919373	Rps9	RPS9	0.30365	0.999794
ENSMUSG00000091898	98.6941	0.542508	Tnnc1	TNNC1	0.0168556	0.28718		ENSMUSG00000024907	6.99938	1.97293	Gal	GAL	0.0142938	0.259417		ENSMUSG00000031441	1693.53	0.295056	Atp11a	ATP11A	0.00690736	0.11583		ENSMUSG00000006335	546.805	-0.061903	Tfpt	TFPT	0.319631	0.999794
ENSMUSG00000032194	411.195	-0.308063	Kank2	KANK2	0.0169859	0.288324		ENSMUSG00000022212	8770.65	0.474305	Cpne6	CPNE6	0.0144082	0.260882		ENSMUSG00000002058	787.16	-0.193169	Unc119	UNC119	0.00692445	0.115838		ENSMUSG00000006342	338.338	0.179064	Susd2	SUSD2	0.432496	0.999794
ENSMUSG00000032336	17921.4	0.142875	Nptn	NPTN	0.0169606	0.288324		ENSMUSG00000037010	857.711	-0.423126	Apln	APLN	0.0143968	0.260882		ENSMUSG00000005124	65.4405	1.40386	Ccn4	CCN4	0.00693734	0.115838		ENSMUSG00000006344	73.0132	0.0105552	Ggt5	GGT5	0.955484	0.999794
ENSMUSG00000043556	78.9228	-0.387569	Fbxl7	FBXL7	0.0169756	0.288324		ENSMUSG00000044216	5050.03	-0.256758	Kcnj4	KCNJ4	0.0144447	0.261236		ENSMUSG00000016559	5492.31	-0.168886	H3f3b	H3-5	0.00696244	0.115838		ENSMUSG00000006345	39.845	-0.143317	Ggt1	GGT2	0.601143	0.999794
ENSMUSG00000020169	18.3571	-0.887845	Best3	BEST3	0.0170269	0.288682		ENSMUSG00000035566	3645.83	0.320655	Pcdh17	PCDH17	0.0144808	0.261279		ENSMUSG00000029674	2247.3	0.20038	Limk1	LIMK1	0.00696396	0.115838		ENSMUSG00000006356	3993.6	0.00822284	Crip2	CRIP2	0.902117	0.999794
ENSMUSG00000009739	4176.9	0.247302	Pou6f1	POU6F1	0.017089	0.288724		ENSMUSG00000037685	8103.69	0.120765	Atp8a1	ATP8A1	0.0144726	0.261279		ENSMUSG00000033579	1657.14	0.63301	Fa2h	FA2H	0.00695016	0.115838		ENSMUSG00000006360	55.4531	0.112002	Crip1	CRIP1	0.523571	0.999794
ENSMUSG00000028461	440.964	-0.221953	Ccdc107	CCDC107	0.0170643	0.288724		ENSMUSG00000062563	290.583	0.415977	Cys1	CYS1	0.0145181	0.261647		ENSMUSG00000045534	157.27	1.00762	Kcna5	KCNA5	0.00694172	0.115838		ENSMUSG00000006362	1253.83	0.217431	Cbfa2t3	CBFA2T3	0.12907	0.999794
ENSMUSG00000039063	20.6919	-0.764686	Echdc3	ECHDC3	0.0170809	0.288724		ENSMUSG00000068264	573.061	-0.195155	Ap5s1	AP5S1	0.0145811	0.262478		ENSMUSG00000094595	69.2575	0.857487	Fsbp	FSBP	0.00696451	0.115838		ENSMUSG00000006369	343.033	0.155004	Fbln1	FBLN1	0.298856	0.999794
ENSMUSG00000040612	4477.53	-0.202632	Ildr2	ILDR2	0.0171249	0.288995		ENSMUSG00000022789	8047.14	0.10396	Dnm1l	DNM1L	0.0146006	0.262523		ENSMUSG00000019971	543.638	0.245093	Cep290	CEP290	0.00698638	0.115932		ENSMUSG00000006373	10467	-0.0382295	Pgrmc1	PGRMC1	0.789138	0.999794
ENSMUSG00000020955	892.678	0.142436	Ap4s1	AP4S1	0.0171973	0.289871		ENSMUSG00000021714	19.6286	-0.797885	Cenpk	CENPK	0.0146654	0.263076		ENSMUSG00000078154	28.5411	0.803746	Gm12184	CDK2AP1	0.00697998	0.115932		ENSMUSG00000006378	206.214	0.10138	Gcat	GCAT	0.577938	0.999794
ENSMUSG00000039191	792.779	0.161767	Rbpj	RBPJ	0.0172366	0.289871		ENSMUSG00000046523	1333.18	0.447751	Kctd4	KCTD4	0.0146562	0.263076		ENSMUSG00000074922	554.354	-0.171307	Fam122a	PABIR1	0.00704267	0.11673		ENSMUSG00000006386	453.929	-0.0240622	Tek	TEK	0.78915	0.999794
ENSMUSG00000050222	568.52	0.226974	Il17d	IL17D	0.0172314	0.289871		ENSMUSG00000029402	401.528	-0.175678	Snrnp35	SNRNP35	0.0146906	0.263224		ENSMUSG00000000120	139.665	1.05258	Ngfr	NGFR	0.0070626	0.116925		ENSMUSG00000006389	14.9697	-0.223958	Mpl	MPL	0.629243	0.999794
ENSMUSG00000027315	54.7712	-0.469671	Spint1	SPINT1	0.0174098	0.29177		ENSMUSG00000013846	1424.52	0.289713	St3gal1	ST3GAL1	0.0147745	0.2634		ENSMUSG00000093445	373.437	-0.295153	Lrch4	LRCH4	0.00707633	0.117017		ENSMUSG00000006390	282.245	-0.139179	Elovl1	ELOVL1	0.256242	0.999794
ENSMUSG00000035431	649.067	-0.337241	Sstr1	SSTR1	0.0174089	0.29177		ENSMUSG00000032269	291.749	0.313363	Htr3a	HTR3A	0.0147431	0.2634		ENSMUSG00000020917	6241.77	0.25425	Acly	ACLY	0.00712309	0.117248		ENSMUSG00000006392	481.531	0.0193901	Med8	MED8	0.834826	0.999794
ENSMUSG00000042734	2337.37	0.228716	Ttc9	TTC9	0.0173717	0.29177		ENSMUSG00000033740	256.963	0.999625	St18	ST18	0.0147745	0.2634		ENSMUSG00000021756	2644.58	0.216328	Il6st	IL6ST	0.00710627	0.117248		ENSMUSG00000006398	25.9006	-0.19889	Cdc20	CDC20	0.393277	0.999794
ENSMUSG00000009687	253.31	-0.313283	Fxyd5	#N/A	0.0174401	0.291942		ENSMUSG00000038765	12.1565	1.13017	Lmx1b	LMX1B	0.0147591	0.2634		ENSMUSG00000022773	918.803	-0.418711	Ypel1	YPEL1	0.00712143	0.117248		ENSMUSG00000006403	697.724	-0.17388	Adamts4	ADAMTS4	0.263303	0.999794
ENSMUSG00000002741	2954.77	0.126608	Ykt6	YKT6	0.0174963	0.292545		ENSMUSG00000044172	8.65733	1.40771	Ptx4	PTX4	0.0147855	0.2634		ENSMUSG00000054871	3026.4	0.685429	Tmem158	TMEM158	0.00711299	0.117248		ENSMUSG00000006411	136.293	0.0182314	Nectin4	NECTIN4	0.892584	0.999794
ENSMUSG00000005950	36.0185	-0.812764	P2rx5	P2RX5-TAX1BP3	0.0175478	0.293069		ENSMUSG00000022533	2054.6	0.196631	Atp13a3	ATP13A3	0.0148448	0.264153		ENSMUSG00000015312	375.036	0.390504	Gadd45b	GADD45B	0.00718522	0.117526		ENSMUSG00000006412	3017.05	-0.0301464	Pfdn2	PFDN2	0.648138	0.999794
ENSMUSG00000018474	27086.2	-0.177665	Chd3	CHD3	0.017579	0.293253		ENSMUSG00000031327	1220.22	0.124702	Chic1	CHIC1	0.0148999	0.264829		ENSMUSG00000018427	1783.54	0.438735	Ypel2	YPEL2	0.00717596	0.117526		ENSMUSG00000006418	1566.29	-0.0859197	Rnf114	RNF114	0.225332	0.999794
ENSMUSG00000049649	164.791	0.401459	Gpr3	GPR3	0.0176251	0.293684		ENSMUSG00000031715	2589.25	0.126162	Smarca5	SMARCA5	0.0150008	0.266315		ENSMUSG00000027994	88.1786	-0.752288	Mcub	MCUB	0.00718927	0.117526		ENSMUSG00000006423	1363.44	-0.00749263	C330007P06Rik	STEEP1	0.857452	0.999794
ENSMUSG00000021186	153.748	-0.474064	Fbln5	FBLN5	0.0176723	0.293796		ENSMUSG00000028369	50.5535	0.684876	Svep1	SVEP1	0.0150547	0.266725		ENSMUSG00000029467	29159.6	0.280329	Atp2a2	ATP2A2	0.0071709	0.117526		ENSMUSG00000006435	9440.2	-0.0814782	Neurl1a	NEURL1	0.554625	0.999794
ENSMUSG00000044442	754.946	-0.124689	N6amt1	N6AMT1	0.0176715	0.293796		ENSMUSG00000042388	23609	-0.247413	Dlgap3	DLGAP3	0.0150583	0.266725		ENSMUSG00000034063	23.4928	0.916871	4930590J08Rik	C3orf20	0.00717832	0.117526		ENSMUSG00000006442	1592.01	0.0424666	Srm	SRM	0.358522	0.999794
ENSMUSG00000023951	1416.63	0.161323	Vegfa	VEGFA	0.0176966	0.293865		ENSMUSG00000025980	5542.28	0.0889259	Hspd1	HSPD1	0.015104	0.267229		ENSMUSG00000057691	943.641	-0.164973	Zfp746	ZNF746	0.00717639	0.117526		ENSMUSG00000006445	45.0137	0.231343	Epha2	EPHA2	0.167156	0.999794
ENSMUSG00000020680	2099.46	-0.140386	Taf15	TAF15	0.0178099	0.295409		ENSMUSG00000032327	215.99	0.357098	Stra6	STRA6	0.0152011	0.26864		ENSMUSG00000022094	887.039	0.325006	Slc39a14	SLC39A14	0.00721001	0.117596		ENSMUSG00000006456	966.505	0.0419666	Rbm14	RBM14	0.719406	0.999794
ENSMUSG00000000934	458.23	-0.252285	Top1mt	TOP1MT	0.0178937	0.295952		ENSMUSG00000038764	2165.07	-0.20514	Ptpn3	PTPN3	0.0152914	0.269927		ENSMUSG00000037852	93096.9	-0.208671	Cpe	CPE	0.00720216	0.117596		ENSMUSG00000006457	48.6112	-0.358317	Actn3	ACTN3	0.23863	0.999794
ENSMUSG00000019763	567.509	-0.152782	Rmnd1	RMND1	0.0179054	0.295952		ENSMUSG00000061048	14.553	1.22648	Cdh3	CDH3	0.015313	0.269933		ENSMUSG00000033998	2772.78	0.3464	Kcnk1	KCNK1	0.00723353	0.11774		ENSMUSG00000006463	607.699	0.0109006	Zdhhc24	ZDHHC24	0.846734	0.999794
ENSMUSG00000021573	16972	0.137419	Tppp	TPPP	0.0179556	0.295952		ENSMUSG00000071001	24.2962	-0.592095	Hrct1	HRCT1	0.0153266	0.269933		ENSMUSG00000044221	2723.76	0.146047	Grsf1	GRSF1	0.00723528	0.11774		ENSMUSG00000006464	1342.07	0.0133369	Bbs1	BBS1	0.889173	0.999794
ENSMUSG00000036578	1663.4	0.27422	Fxyd7	FXYD7	0.0179247	0.295952		ENSMUSG00000021838	1285.1	-0.207336	Samd4	SAMD4A	0.0153739	0.270459		ENSMUSG00000032174	11938.4	-0.279219	Icam5	ICAM5	0.00727625	0.118272		ENSMUSG00000006471	502.362	-0.0375184	Ndor1	NDOR1	0.667838	0.999794
ENSMUSG00000039683	241.046	-0.275483	Sdk1	SDK1	0.0179008	0.295952		ENSMUSG00000059991	2836.06	-0.348258	Nptx2	NPTX2	0.0153925	0.270478		ENSMUSG00000015755	1910.6	0.125209	Tab2	TAB2	0.00729654	0.118399		ENSMUSG00000006476	14403.8	-0.0231762	Nsmf	NSMF	0.787078	0.999794
ENSMUSG00000092558	545.381	0.180082	Med20	MED20	0.0179649	0.295952		ENSMUSG00000028010	669.322	-0.205356	Gar1	GAR1	0.0154336	0.270893		ENSMUSG00000020100	545.638	0.27842	Slc29a3	SLC29A3	0.00730062	0.118399		ENSMUSG00000006494	2091.45	0.0195993	Pdk1	PDK1	0.745119	0.999794
ENSMUSG00000024056	182.162	0.278591	Ndc80	NDC80	0.0180555	0.296579		ENSMUSG00000060534	896.348	0.333536	Dcc	DCC	0.0154514	0.270898		ENSMUSG00000006235	201.958	0.636409	Epor	EPOR	0.00732656	0.118685		ENSMUSG00000006498	691.034	0.000122601	Ptbp1	#N/A	0.998655	0.999794
ENSMUSG00000031273	25.4203	-0.704644	Col4a6	COL4A6	0.0180795	0.296579		ENSMUSG00000033585	5883.2	0.213717	Ndn	NDN	0.0155045	0.271522		ENSMUSG00000060216	1288.09	-0.21791	Arrb2	ARRB2	0.00740405	0.119805		ENSMUSG00000006517	681.229	0.0143648	Mvd	MVD	0.872986	0.999794
ENSMUSG00000039824	481.561	0.211465	Myl6b	#N/A	0.0180573	0.296579		ENSMUSG00000023915	4161.69	0.152651	Tnfrsf21	TNFRSF21	0.0156033	0.272153		ENSMUSG00000090946	922.741	-0.28559	Ccdc71l	CCDC71L	0.00741258	0.119807		ENSMUSG00000006519	143.633	-0.164985	Cyba	CYBA	0.220858	0.999794
ENSMUSG00000073680	2541.75	0.3619	Tmem88b	TMEM88B	0.0180846	0.296579		ENSMUSG00000027332	2175.73	0.220621	Ivd	IVD	0.0156672	0.272153		ENSMUSG00000038736	668.801	-0.220253	Nudcd1	NUDCD1	0.0074638	0.120365		ENSMUSG00000006522	428.492	-0.161378	Itih3	ITIH3	0.268413	0.999794
ENSMUSG00000029761	867.114	-0.279303	Cald1	CALD1	0.0181186	0.296802		ENSMUSG00000028444	3570.51	-0.16515	Cntfr	CNTFR	0.0155994	0.272153		ENSMUSG00000049092	901.063	0.242072	Gpr137c	GPR137C	0.00747097	0.120365		ENSMUSG00000006526	650.789	0.025155	Tmem110	#N/A	0.726511	0.999794
ENSMUSG00000032572	37.3389	1.19818	Col6a4	#N/A	0.0181409	0.296833		ENSMUSG00000031885	768.36	0.143775	Cbfb	CBFB	0.0156922	0.272153		ENSMUSG00000060961	5138	0.345002	Slc4a4	SLC4A4	0.0074723	0.120365		ENSMUSG00000006527	1146.77	0.0571141	Sfmbt1	SFMBT1	0.448185	0.999794
ENSMUSG00000034768	88.975	0.313456	Asb16	ASB16	0.0182367	0.297729		ENSMUSG00000036256	805.519	-0.215158	Igfbp7	IGFBP7	0.0157164	0.272153		ENSMUSG00000024827	1219.34	-0.332154	Gldc	GLDC	0.00753093	0.120381		ENSMUSG00000006538	9.36294	0.069885	Ihh	IHH	0.884996	0.999794
ENSMUSG00000043448	864.033	0.316064	Gjc2	GJC2	0.0182281	0.297729		ENSMUSG00000040666	24.4311	0.968895	Sh3bgr	GET1-SH3BGR	0.0156478	0.272153		ENSMUSG00000026203	3671.69	0.18778	Dnajb2	DNAJB2	0.00751297	0.120381		ENSMUSG00000006567	61.4943	-0.0479775	Atp7b	ATP7B	0.723656	0.999794
ENSMUSG00000024325	924.31	-0.216016	Ring1	RING1	0.0183026	0.298135		ENSMUSG00000044548	335.028	0.294676	Dact1	DACT1	0.0156968	0.272153		ENSMUSG00000034928	5442.89	0.139357	Rnf44	RNF44	0.00752437	0.120381		ENSMUSG00000006575	11050.7	-0.0397813	Rundc3a	RUNDC3A	0.534164	0.999794
ENSMUSG00000024960	613.583	-0.190261	Plcb3	PLCB3	0.0182939	0.298135		ENSMUSG00000054409	439.539	0.343141	Tmem74	TMEM74	0.015716	0.272153		ENSMUSG00000037280	540.454	0.690474	Galnt6	GALNT6	0.00748249	0.120381		ENSMUSG00000006576	5392.36	-0.0272872	Slc4a3	SLC4A3	0.702953	0.999794
ENSMUSG00000000581	1153.79	-0.131188	C1d	C1D	0.0185852	0.298405		ENSMUSG00000056050	4389.37	0.107776	Mia3	MIA3	0.0155808	0.272153		ENSMUSG00000039252	3452.72	0.316754	Lgi2	LGI2	0.00749622	0.120381		ENSMUSG00000006585	52.0671	0.0878782	Cdt1	CDT1	0.688307	0.999794
ENSMUSG00000006818	6527.68	0.102955	Sod2	SOD2	0.0184634	0.298405		ENSMUSG00000056413	9730.54	-0.207165	Adap1	ADAP1	0.0156215	0.272153		ENSMUSG00000042156	1947.62	-0.27586	Dzip1	DZIP1	0.00753224	0.120381		ENSMUSG00000006586	826.84	0.26069	Runx1t1	RUNX1T1	0.0926311	0.999794
ENSMUSG00000019370	76765.6	0.126523	Calm3	CALM3	0.0184678	0.298405		ENSMUSG00000029276	310.235	-0.214187	Glmn	GLMN	0.0157505	0.27221		ENSMUSG00000064090	65.4804	-0.6608	Vrk2	VRK2	0.00752404	0.120381		ENSMUSG00000006589	625.763	0.0092497	Aprt	APRT	0.916789	0.999794
ENSMUSG00000022634	2697.68	0.14281	Yaf2	YAF2	0.0186464	0.298405		ENSMUSG00000032281	4818.55	-0.158594	Acsbg1	ACSBG1	0.0157548	0.27221		ENSMUSG00000020387	2244.54	0.243573	Jade2	JADE2	0.00759332	0.120799		ENSMUSG00000006599	1081.56	0.0738279	Gtf2h1	GTF2H1	0.146459	0.999794
ENSMUSG00000028060	1012.42	0.122399	Khdc4	KHDC4	0.018455	0.298405		ENSMUSG00000028086	8361.96	-0.214127	Fbxw7	FBXW7	0.015775	0.272256		ENSMUSG00000020456	9258.44	0.160373	Ogdh	OGDH	0.00760062	0.120799		ENSMUSG00000006611	109.89	0.264461	Hfe	HFE	0.125649	0.999794
ENSMUSG00000030230	23.4502	-0.827318	Plcz1	PLCZ1	0.0183717	0.298405		ENSMUSG00000021285	2847.38	0.143496	Ppp1r13b	PPP1R13B	0.0158148	0.272638		ENSMUSG00000027428	820.875	-0.15926	Rbbp9	RBBP9	0.00757518	0.120799		ENSMUSG00000006641	614.729	0.0550655	Slc5a6	SLC5A6	0.478311	0.999794
ENSMUSG00000030704	21224.5	0.118037	Rab6a	RAB6A	0.0186429	0.298405		ENSMUSG00000027363	2229.9	0.106071	Usp8	USP8	0.0158752	0.273375		ENSMUSG00000032556	159.967	0.522871	Bfsp2	BFSP2	0.00758954	0.120799		ENSMUSG00000006642	12.2387	-0.579024	Tcf23	TCF23	0.0782022	0.999794
ENSMUSG00000033578	1816.64	-0.269651	Tmem35a	TMEM35A	0.0184964	0.298405		ENSMUSG00000024544	824.988	-0.225382	Ldlrad4	LDLRAD4	0.015927	0.273774		ENSMUSG00000042650	2311.04	0.135255	Alkbh5	ALKBH5	0.00758367	0.120799		ENSMUSG00000006649	47.1023	0.315123	Nphs1	NPHS1	0.238674	0.999794
ENSMUSG00000034007	1179.63	-0.194474	Scaper	SCAPER	0.0186374	0.298405		ENSMUSG00000045655	17.9067	1.20334	Fam216b	FAM216B	0.0159338	0.273774		ENSMUSG00000037185	82.9496	1.26905	Krt80	KRT80	0.00767635	0.121867		ENSMUSG00000006651	49839	-0.0409389	Aplp1	APLP1	0.419421	0.999794
ENSMUSG00000037736	3132.09	-0.169491	Limch1	LIMCH1	0.0184202	0.298405		ENSMUSG00000015950	169.979	-0.262089	Ncf1	NCF1	0.0160097	0.273863		ENSMUSG00000049792	1720.97	0.229947	Bag5	BAG5	0.00774674	0.122849		ENSMUSG00000006673	2318.61	-0.0541628	Qrich1	QRICH1	0.301343	0.999794
ENSMUSG00000037887	5615.99	0.116555	Dusp8	DUSP8	0.0186285	0.298405		ENSMUSG00000027162	2822.85	0.142976	Lin7c	LIN7C	0.0160031	0.273863		ENSMUSG00000018909	8789.38	0.190539	Arrb1	ARRB1	0.0077999	0.12301		ENSMUSG00000006675	2391	-0.0289484	P4htm	P4HTM	0.585387	0.999794
ENSMUSG00000049303	1346.94	0.29839	Syt12	SYT12	0.0186478	0.298405		ENSMUSG00000042473	224.516	0.440417	Tbc1d8b	TBC1D8B	0.0159828	0.273863		ENSMUSG00000022551	4823.5	-0.160743	Cyc1	CYC1	0.00779755	0.12301		ENSMUSG00000006676	3786.2	0.0416704	Usp19	USP19	0.631694	0.999794
ENSMUSG00000053838	5193.97	0.13182	Nudcd3	NUDCD3	0.0186192	0.298405		ENSMUSG00000066438	127.023	0.618777	Plekhd1	PLEKHD1	0.0159959	0.273863		ENSMUSG00000026277	7481.92	-0.205046	Stk25	STK25	0.00778748	0.12301		ENSMUSG00000006678	100.99	0.182409	Pola1	POLA1	0.278743	0.999794
ENSMUSG00000059436	1680.17	0.163909	Max	MAX	0.0185411	0.298405		ENSMUSG00000032679	193.255	0.388046	Cd59a	CD59	0.0160384	0.274052		ENSMUSG00000030231	1480.99	0.230845	Plekha5	PLEKHA5	0.00777138	0.12301		ENSMUSG00000006699	8701.22	-0.0312687	Cdc42	CDC42	0.550146	0.999794
ENSMUSG00000067787	3120.65	-0.198276	Blcap	BLCAP	0.0185326	0.298405		ENSMUSG00000034842	77.7594	-0.485359	Art3	ART3	0.0161791	0.275775		ENSMUSG00000079110	168.207	-0.632257	Capn3	CAPN3	0.00779618	0.12301		ENSMUSG00000006705	347.316	-0.00201576	Pknox1	PKNOX1	0.987028	0.999794
ENSMUSG00000087006	1149.3	-0.149734	Gm13889	C11orf96	0.0184858	0.298405		ENSMUSG00000040543	4423.93	-0.201354	Pitpnm3	PITPNM3	0.0161583	0.275775		ENSMUSG00000014601	2400.03	-0.221638	Strip1	STRIP1	0.00787576	0.12339		ENSMUSG00000006711	1170.25	0.212923	D130043K22Rik	KIAA0319	0.0492785	0.999794
ENSMUSG00000090071	16889.5	0.25	Cdk5r2	CDK5R2	0.0186694	0.298423		ENSMUSG00000057554	740.677	0.150647	Lgals8	LGALS8	0.0161927	0.275775		ENSMUSG00000029581	9081.33	0.30874	Fscn1	FSCN1	0.00786385	0.12339		ENSMUSG00000006715	87.9072	0.0306756	Gmnn	GMNN	0.826697	0.999794
ENSMUSG00000040310	58.8543	-0.505563	Alx4	ALX4	0.0186931	0.298473		ENSMUSG00000031010	9167.82	0.146956	Usp9x	#N/A	0.0162131	0.275818		ENSMUSG00000030888	252.152	0.328823	Rrp8	RRP8	0.00787279	0.12339		ENSMUSG00000006717	1111.74	-0.0432639	Acot13	ACOT13	0.630874	0.999794
ENSMUSG00000046668	2952.55	0.229573	Cxxc5	CXXC5	0.0187467	0.298705		ENSMUSG00000021893	1280.62	0.207715	Capn7	CAPN7	0.0163838	0.276293		ENSMUSG00000042807	1532.66	0.581177	Hecw2	HECW2	0.00783489	0.12339		ENSMUSG00000006720	72.4988	0.141107	Zfp184	#N/A	0.444156	0.999794
ENSMUSG00000070802	15436.1	-0.221159	Pnmal2	PNMA8B	0.0187487	0.298705		ENSMUSG00000028364	250.103	0.48477	Tnc	TNC	0.0163624	0.276293		ENSMUSG00000052229	1724.41	0.206097	Gpr17	GPR17	0.00785332	0.12339		ENSMUSG00000006728	951.217	-0.107962	Cdk4	CDK4	0.0510737	0.999794
ENSMUSG00000004633	1348.65	0.420421	Chn2	0	0.0188278	0.299323		ENSMUSG00000028676	1845.41	0.254278	Srsf10	SRSF10	0.0162992	0.276293		ENSMUSG00000059248	3412.62	-0.369342	40057	#N/A	0.00785218	0.12339		ENSMUSG00000006731	4010.59	0.0515352	B4galnt1	B4GALNT1	0.346127	0.999794
ENSMUSG00000033020	1187.76	-0.144327	Polr2f	POLR2F	0.0188287	0.299323		ENSMUSG00000033819	2783.72	-0.186004	Ppp1r16a	PPP1R16A	0.0163213	0.276293		ENSMUSG00000026288	349.427	0.474749	Inpp5d	INPP5D	0.00789622	0.123575		ENSMUSG00000006732	310.804	-0.089038	Mettl1	METTL1	0.38672	0.999794
ENSMUSG00000000732	201.104	-0.396865	Icosl	0	0.0189378	0.299636		ENSMUSG00000042705	801.551	-0.152071	Commd10	COMMD10	0.0163028	0.276293		ENSMUSG00000005873	11613.3	-0.0920313	Reep5	REEP5	0.00801438	0.124097		ENSMUSG00000006736	1486.44	-0.0744779	Tspan31	TSPAN31	0.185453	0.999794
ENSMUSG00000020411	115.203	0.371724	Nipal4	NIPAL4	0.0189423	0.299636		ENSMUSG00000046182	3918.92	-0.27771	Gsg1l	GSG1L	0.0163509	0.276293		ENSMUSG00000006288	1132.78	-0.176945	Ttc5	TTC5	0.00795748	0.124097		ENSMUSG00000006740	8105.37	-0.103934	Kif5b	KIF5B	0.128032	0.999794
ENSMUSG00000022269	122.462	0.295704	40603	#N/A	0.0189441	0.299636		ENSMUSG00000059173	8887.93	0.153908	Pde1a	PDE1A	0.0163346	0.276293		ENSMUSG00000006342	213.254	0.695537	Susd2	SUSD2	0.00797764	0.124097		ENSMUSG00000006763	290.995	-0.0187626	Saal1	SAAL1	0.846562	0.999794
ENSMUSG00000031398	616.853	-0.276151	Plxna3	PLXNA3	0.0189515	0.299636		ENSMUSG00000103421	15.0642	-1.27524	Golt1a	GOLT1A	0.016376	0.276293		ENSMUSG00000016510	490.501	-0.179797	Mtif3	MTIF3	0.00800391	0.124097		ENSMUSG00000006764	35.5373	0.397056	Tph2	TPH2	0.198651	0.999794
ENSMUSG00000042198	460.19	0.142565	Chchd7	CHCHD7	0.0189367	0.299636		ENSMUSG00000037669	1004.1	-0.128448	Ldah	LDAH	0.0164186	0.276579		ENSMUSG00000027358	188.779	0.372048	Bmp2	BMP2	0.00800917	0.124097		ENSMUSG00000006782	9044.27	-0.20782	Cnp	CNP	0.162509	0.999794
ENSMUSG00000040706	17.1833	1.32566	Agmat	AGMAT	0.0189956	0.299855		ENSMUSG00000051456	38.7587	-1.04547	Hspb3	HSPB3	0.0164606	0.276986		ENSMUSG00000030110	206.898	0.778676	Ret	RET	0.00799974	0.124097		ENSMUSG00000006784	57.1948	-0.127575	Ttc25	#N/A	0.461438	0.999794
ENSMUSG00000041380	1274.81	-0.6672	Htr2c	HTR2C	0.0190067	0.299855		ENSMUSG00000019850	227.215	0.224999	Tnfaip3	TNFAIP3	0.0165084	0.277488		ENSMUSG00000032352	324.603	0.613507	Lrrc1	LRRC1	0.00796646	0.124097		ENSMUSG00000006800	3283.01	0.0969798	Sulf2	SULF2	0.4896	0.999794
ENSMUSG00000003863	7280.69	0.128204	Ppfia3	PPFIA3	0.0190386	0.299904		ENSMUSG00000070780	42.7551	0.865745	Rbm47	RBM47	0.0165468	0.277831		ENSMUSG00000033498	34.5908	-0.974961	Strc	STRC	0.00797749	0.124097		ENSMUSG00000006818	6336.03	-0.0107817	Sod2	SOD2	0.85498	0.999794
ENSMUSG00000068874	250.883	-0.23678	Selenbp1	SELENBP1	0.019051	0.299904		ENSMUSG00000024772	1818.64	0.205463	Ehd1	EHD1	0.0165692	0.277907		ENSMUSG00000037071	5253.52	0.370228	Scd1	#N/A	0.00801632	0.124097		ENSMUSG00000006850	258.416	-0.0773059	Tmco6	TMCO6	0.432047	0.999794
ENSMUSG00000042182	3492.45	0.175532	Bend6	BEND6	0.0191041	0.300414		ENSMUSG00000030428	16808.5	-0.125184	Ttyh1	#N/A	0.016643	0.278541		ENSMUSG00000038418	7345.39	1.16482	Egr1	EGR1	0.00797198	0.124097		ENSMUSG00000006906	794.021	-0.0548685	Stambp	STAMBP	0.405011	0.999794
ENSMUSG00000033032	600.59	0.32064	Afap1l1	AFAP1L1	0.0191586	0.30062		ENSMUSG00000061981	4716.11	-0.123637	Flot2	FLOT2	0.0166299	0.278541		ENSMUSG00000020651	232.47	-0.978304	Slc26a4	SLC26A4	0.00803882	0.12429		ENSMUSG00000006920	1905.48	0.0723778	Ezh1	EZH1	0.178944	0.999794
ENSMUSG00000059361	2542.17	-0.251882	Nrsn2	NRSN2	0.0191391	0.30062		ENSMUSG00000017485	3759.81	0.179607	Top2b	TOP2B	0.0167175	0.279184		ENSMUSG00000057880	9130.25	0.346779	Abat	ABAT	0.00804618	0.12429		ENSMUSG00000006930	5382.41	-0.108201	Hap1	HAP1	0.740436	0.999794
ENSMUSG00000052105	2005.72	0.384238	Mtcl1	MTCL1	0.0192102	0.301106		ENSMUSG00000031734	28.5973	1.12576	Irx3	IRX3	0.0167147	0.279184		ENSMUSG00000033863	7342.11	0.300776	Klf9	KLF9	0.00806676	0.124474		ENSMUSG00000006931	342.269	-0.157491	P3h4	P3H4	0.0860195	0.999794
ENSMUSG00000013698	16406.3	-0.119397	Pea15a	PEA15	0.0192744	0.301501		ENSMUSG00000044681	48.0218	3.23034	Cnpy1	CNPY1	0.0167718	0.279515		ENSMUSG00000036046	4257.68	0.297898	5031439G07Rik	KIAA0930	0.0081237	0.125082		ENSMUSG00000006932	14466.5	-0.012247	Ctnnb1	CTNNB1	0.867053	0.999794
ENSMUSG00000019960	1518.96	0.29988	Dusp6	DUSP6	0.019277	0.301501		ENSMUSG00000046229	1476.58	-0.174895	Scand1	SCAND1	0.0167892	0.279515		ENSMUSG00000038990	818.125	0.208867	Cables2	CABLES2	0.00811558	0.125082		ENSMUSG00000006941	2440.86	-0.0168854	Eif1b	EIF1B	0.821278	0.999794
ENSMUSG00000006932	15188.8	-0.172069	Ctnnb1	CTNNB1	0.0193094	0.301683		ENSMUSG00000055024	2600	0.15339	Ep300	EP300	0.0167915	0.279515		ENSMUSG00000027357	1036.2	-0.282074	Crls1	CRLS1	0.00815446	0.125152		ENSMUSG00000006958	640.29	-0.0437103	Chrd	CHRD	0.800789	0.999794
ENSMUSG00000040152	86.6586	-0.516621	Thbs1	THBS1	0.0194052	0.30253		ENSMUSG00000022101	13.7196	-0.896826	Fgf17	FGF17	0.0168616	0.280079		ENSMUSG00000043391	1814.3	0.222577	2510009E07Rik	C3orf70	0.00815275	0.125152		ENSMUSG00000006998	7320.89	0.0147882	Psmd2	PSMD2	0.743503	0.999794
ENSMUSG00000047507	516.382	-1.39328	Baiap3	BAIAP3	0.0193901	0.30253		ENSMUSG00000022760	729.323	-0.171548	Thap7	THAP7	0.016859	0.280079		ENSMUSG00000047109	31.0951	0.956926	Cldn14	CLDN14	0.00814116	0.125152		ENSMUSG00000007021	6141.59	-0.0437848	Syngr3	SYNGR3	0.64564	0.999794
ENSMUSG00000042293	80.3414	-0.313032	Gm5617	C11orf71	0.0194624	0.303096		ENSMUSG00000017718	95.7745	0.699894	Afmid	AFMID	0.0168828	0.280131		ENSMUSG00000020576	1212.92	0.235209	Nbas	NBAS	0.00819209	0.125182		ENSMUSG00000007029	1407	-0.0181388	Vars	VARS1	0.827897	0.999794
ENSMUSG00000036699	1858.53	-0.627233	Zcchc12	#N/A	0.0194875	0.303161		ENSMUSG00000024817	1549.72	0.172978	Uhrf2	UHRF2	0.0169108	0.280296		ENSMUSG00000021752	951.466	-0.192653	Kctd6	KCTD6	0.00820016	0.125182		ENSMUSG00000007030	8.46856	0.753638	Vwa7	VWA7	0.231921	0.999794
ENSMUSG00000056131	293.525	-0.166293	Pgm3	PGM3	0.019565	0.303718		ENSMUSG00000037593	106.96	-0.759757	BC030499	#N/A	0.0170065	0.28155		ENSMUSG00000035181	366.879	0.299284	Heatr5a	HEATR5A	0.00817308	0.125182		ENSMUSG00000007033	381.277	-0.00172728	Hspa1l	HSPA1L	0.985697	0.999794
ENSMUSG00000058881	503.016	-0.237352	Zfp516	ZNF516	0.0195493	0.303718		ENSMUSG00000060780	3420.89	0.271759	Lrrtm1	LRRTM1	0.0170228	0.28155		ENSMUSG00000039936	792.866	-0.176331	Pik3cd	PIK3CD	0.00818533	0.125182		ENSMUSG00000007034	11.8478	-0.234598	Slc44a4	SLC44A4	0.522375	0.999794
ENSMUSG00000030315	970.291	0.164166	Vgll4	VGLL4	0.0195883	0.303755		ENSMUSG00000026309	985.359	-0.122322	Ilkap	ILKAP	0.0170633	0.281889		ENSMUSG00000040364	34.6045	-0.874449	Sec1	#N/A	0.00817988	0.125182		ENSMUSG00000007036	2273.54	-0.0292935	Abhd16a	ABHD16A	0.554352	0.999794
ENSMUSG00000002396	521.333	-0.139534	Ocel1	OCEL1	0.0196866	0.304628		ENSMUSG00000032046	10650.8	-0.13275	Abhd12	ABHD12	0.017098	0.281889		ENSMUSG00000053916	421.734	-0.199349	Nanp	NANP	0.00821085	0.125211		ENSMUSG00000007038	1633.41	0.00285365	Neu1	NEU1	0.957458	0.999794
ENSMUSG00000022575	42.9965	-0.437996	Gsdmd	GSDMD	0.0196657	0.304628		ENSMUSG00000057606	37.3663	-1.14806	Colq	COLQ	0.0170958	0.281889		ENSMUSG00000015981	4511.45	0.48412	Stk32c	STK32C	0.00824208	0.125365		ENSMUSG00000007039	272.117	-0.175739	Ddah2	DDAH2	0.183183	0.999794
ENSMUSG00000001802	3092.34	0.115575	Lrp3	LRP3	0.0197534	0.305031		ENSMUSG00000001062	1875.77	-0.137318	Vps9d1	VPS9D1	0.01716	0.282183		ENSMUSG00000024219	975.439	0.219692	Anks1	ANKS1A	0.00832457	0.125365		ENSMUSG00000007041	237.73	-0.14567	Clic1	CLIC1	0.18995	0.999794
ENSMUSG00000026637	135.263	0.328322	Traf5	TRAF5	0.0197546	0.305031		ENSMUSG00000020333	7276.01	-0.130796	Acsl6	ACSL6	0.0171558	0.282183		ENSMUSG00000026944	9098.43	0.258248	Abca2	ABCA2	0.0083261	0.125365		ENSMUSG00000007050	208.865	-0.0106144	Lsm2	LSM2	0.906	0.999794
ENSMUSG00000017781	11818.1	0.107566	Pitpna	PITPNA	0.0198099	0.305508		ENSMUSG00000031129	486.959	-0.223182	Slc9a9	SLC9A9	0.0171705	0.282183		ENSMUSG00000027330	318.147	-0.31357	Cdc25b	CDC25B	0.00831308	0.125365		ENSMUSG00000007080	52.0308	-0.102049	Pole	POLE	0.682084	0.999794
ENSMUSG00000031492	45.5956	0.818905	Chrnb3	CHRNB3	0.0198275	0.305508		ENSMUSG00000030084	4328.91	0.259488	Plxna1	PLXNA1	0.0171965	0.28231		ENSMUSG00000029576	380.462	0.279799	Radil	RADIL	0.00829913	0.125365		ENSMUSG00000007097	38544.1	0.0182835	Atp1a2	ATP1A2	0.804954	0.999794
ENSMUSG00000022797	2878.99	0.222603	Tfrc	TFRC	0.0198757	0.305926		ENSMUSG00000007682	2212.13	-0.266352	Dio2	DIO2	0.0173394	0.283692		ENSMUSG00000031119	691.703	-0.606366	Gpc4	GPC4	0.00827998	0.125365		ENSMUSG00000007122	14.0648	-0.274135	Casq1	CASQ1	0.390289	0.999794
ENSMUSG00000022426	2467.84	0.152898	Josd1	JOSD1	0.0199984	0.30599		ENSMUSG00000034501	1350.68	0.130778	Pcnx4	PCNX4	0.0173241	0.283692		ENSMUSG00000032802	2449.09	0.203845	Srxn1	SRXN1	0.00829507	0.125365		ENSMUSG00000007207	10881.6	-0.0254806	Stx1a	STX1A	0.76202	0.999794
ENSMUSG00000025651	7279.83	0.0925061	Uqcrc1	UQCRC1	0.0200314	0.30599		ENSMUSG00000040195	149.098	0.431746	Nemp1	NEMP1	0.0173429	0.283692		ENSMUSG00000036098	1978.4	0.574247	Myrf	MYRF	0.00827779	0.125365		ENSMUSG00000007216	265.341	-0.091891	Zfp775	#N/A	0.378414	0.999794
ENSMUSG00000033554	347.047	0.168049	Dph5	DPH5	0.019981	0.30599		ENSMUSG00000066196	21.3396	0.627934	Spag8	SPAG8	0.0173539	0.283692		ENSMUSG00000053565	2182.72	-0.178448	Eif3k	#N/A	0.00828858	0.125365		ENSMUSG00000007279	21.2797	0.20758	Scube2	SCUBE2	0.456062	0.999794
ENSMUSG00000034312	9735.53	0.24013	Iqsec1	IQSEC1	0.0199421	0.30599		ENSMUSG00000035199	5662.36	-0.116179	Arl6ip5	ARL6IP5	0.0174014	0.284168		ENSMUSG00000061306	2661.9	0.210744	Slc38a10	SLC38A10	0.00825309	0.125365		ENSMUSG00000007338	1025.83	-0.0435898	Mrpl49	MRPL49	0.446325	0.999794
ENSMUSG00000037185	74.3875	0.901683	Krt80	KRT80	0.0200153	0.30599		ENSMUSG00000041323	52.4696	0.684985	Ak7	AK7	0.0174216	0.284198		ENSMUSG00000070953	772.31	-0.207686	Rabepk	RABEPK	0.00832442	0.125365		ENSMUSG00000007379	16.8686	0.208084	Dennd2c	DENND2C	0.502567	0.999794
ENSMUSG00000038014	4733.37	-0.0820748	Fam120a	FAM120A	0.0200484	0.30599		ENSMUSG00000039686	6603.27	0.0901609	Zer1	ZER1	0.0174965	0.28512		ENSMUSG00000071073	1281.14	-0.197539	Lrrc73	LRRC73	0.00831079	0.125365		ENSMUSG00000007411	2191.99	0.0679014	Mark3	MARK3	0.176334	0.999794
ENSMUSG00000042406	3479.78	0.163486	Atf4	ATF4	0.0199487	0.30599		ENSMUSG00000008475	3418.47	0.18706	Arpc5	ARPC5	0.0175304	0.285371		ENSMUSG00000021411	213.684	-0.431373	Pxdc1	PXDC1	0.00834137	0.125463		ENSMUSG00000007415	2492.37	-0.0534374	Gatad1	GATAD1	0.193034	0.999794
ENSMUSG00000044674	440.339	-0.267791	Fzd1	FZD1	0.0199866	0.30599		ENSMUSG00000007610	685.416	-0.143521	Gtpbp3	GTPBP3	0.0175679	0.285681		ENSMUSG00000027177	2925.89	0.215307	Hipk3	HIPK3	0.00835697	0.125528		ENSMUSG00000007440	344.665	-0.0409374	Pcdha11	PCDHA11	0.824432	0.999794
ENSMUSG00000029608	12231.5	0.217739	Rph3a	RPH3A	0.0200742	0.306063		ENSMUSG00000026024	2005.16	0.138476	Als2	ALS2	0.0176139	0.285911		ENSMUSG00000030088	1901.69	0.203014	Aldh1l1	ALDH1L1	0.00836325	0.125528		ENSMUSG00000007458	2519.85	-0.0379042	M6pr	M6PR	0.432258	0.999794
ENSMUSG00000030161	20986.2	0.0765793	Gabarapl1	GABARAPL1	0.020114	0.306348		ENSMUSG00000056515	2469.76	-0.15832	Rab31	RAB31	0.0176189	0.285911		ENSMUSG00000028886	823.679	0.217042	Eya3	EYA3	0.00847972	0.127009		ENSMUSG00000007476	1299.04	0.0432646	Lrrc8a	LRRC8A	0.43075	0.999794
ENSMUSG00000029154	44.8992	0.564904	Cwh43	CWH43	0.0201592	0.306716		ENSMUSG00000020841	3712.12	0.157686	Cpd	CPD	0.0177661	0.286796		ENSMUSG00000054793	12681.3	0.247564	Cadm4	CADM4	0.00847153	0.127009		ENSMUSG00000007480	28.5487	-0.124017	Mc5r	MC5R	0.62408	0.999794
ENSMUSG00000022389	9449.16	0.153912	Tef	TEF	0.0202066	0.306795		ENSMUSG00000026841	1497.31	1.40539	Fibcd1	FIBCD1	0.0177644	0.286796		ENSMUSG00000038077	3292.57	0.207613	Kcna6	KCNA6	0.00853284	0.127671		ENSMUSG00000007564	18271.4	0.0341717	Ppp2r1a	PPP2R1A	0.356008	0.999794
ENSMUSG00000038637	113.536	-0.276741	Lrrc56	LRRC56	0.0201866	0.306795		ENSMUSG00000032590	494.756	0.184779	Apeh	APEH	0.0177474	0.286796		ENSMUSG00000046182	2661.15	0.557131	Gsg1l	GSG1L	0.00854739	0.127755		ENSMUSG00000007570	405.676	-0.0497287	Fance	FANCE	0.632061	0.999794
ENSMUSG00000024299	405.157	-0.296487	Adamts10	ADAMTS10	0.0203309	0.308358		ENSMUSG00000039206	1470.88	-0.156394	Daglb	DAGLB	0.0176992	0.286796		ENSMUSG00000048222	2607.47	-0.0925749	Mfap1b	MFAP1	0.00857676	0.128061		ENSMUSG00000007589	308.305	-0.165719	Tinf2	TINF2	0.115139	0.999794
ENSMUSG00000020892	255.475	-0.423267	Aloxe3	ALOXE3	0.0203759	0.308719		ENSMUSG00000066113	290.541	0.363604	Adamtsl1	ADAMTSL1	0.0177534	0.286796		ENSMUSG00000029836	4147.54	-0.108372	Cbx3	#N/A	0.00863802	0.128596		ENSMUSG00000007594	3868.74	0.111441	Hapln4	HAPLN4	0.55432	0.999794
ENSMUSG00000030246	12613.6	0.156326	Ldhb	LDHB	0.0204403	0.308729		ENSMUSG00000027297	498.824	-0.240223	Ltk	LTK	0.0178402	0.287392		ENSMUSG00000036390	321.864	0.745041	Gadd45a	GADD45A	0.00863959	0.128596		ENSMUSG00000007603	1653.12	-0.018219	Dus3l	DUS3L	0.776707	0.999794
ENSMUSG00000030530	1288.63	-0.172141	Furin	FURIN	0.0204256	0.308729		ENSMUSG00000042707	38.1081	0.618062	Dnali1	DNALI1	0.0178316	0.287392		ENSMUSG00000039662	2585.51	0.181157	Icmt	ICMT	0.00862575	0.128596		ENSMUSG00000007610	605.236	-0.0219587	Gtpbp3	GTPBP3	0.69476	0.999794
ENSMUSG00000066900	3349.73	0.116599	Suds3	SUDS3	0.0204009	0.308729		ENSMUSG00000029149	49.749	-0.403909	Krtcap3	KRTCAP3	0.0179559	0.288667		ENSMUSG00000026411	1843.24	-0.177803	Tmem9	TMEM9	0.00866472	0.128702		ENSMUSG00000007613	603.666	0.0718681	Tgfbr1	TGFBR1	0.469804	0.999794
ENSMUSG00000032407	2107.65	-0.127857	U2surp	U2SURP	0.0204933	0.309208		ENSMUSG00000053774	1626.09	0.164095	Ubxn7	UBXN7	0.0179753	0.288667		ENSMUSG00000043448	967.195	0.622379	Gjc2	GJC2	0.00865688	0.128702		ENSMUSG00000007617	6604.43	0.124159	Homer1	HOMER1	0.453231	0.999794
ENSMUSG00000022883	1596.64	-0.188081	Robo1	ROBO1	0.020539	0.309576		ENSMUSG00000090272	30.1504	0.942919	Mndal	MNDA	0.0179733	0.288667		ENSMUSG00000042797	770.561	-0.378039	Aqp11	AQP11	0.0086759	0.128735		ENSMUSG00000007646	107.027	0.0351427	Rad51c	RAD51C	0.811157	0.999794
ENSMUSG00000000149	4145.75	0.148139	Gna12	GNA12	0.0207396	0.311076		ENSMUSG00000034112	53.747	0.505392	Atp2c2	ATP2C2	0.018027	0.289199		ENSMUSG00000036446	53.1441	-0.679227	Lum	LUM	0.00871031	0.129111		ENSMUSG00000007653	3774.67	0.117746	Gabrb2	GABRB2	0.254625	0.999794
ENSMUSG00000003518	5820.39	0.233668	Dusp3	#N/A	0.0207606	0.311076		ENSMUSG00000037474	382.836	-0.336215	Dtl	DTL	0.0181264	0.290192		ENSMUSG00000036225	2429.3	0.49605	Kctd1	KCTD1	0.00874836	0.129541		ENSMUSG00000007655	342.441	-0.00349847	Cav1	CAV1	0.970127	0.999794
ENSMUSG00000004270	504.281	-0.226268	Lpcat3	LPCAT3	0.0207339	0.311076		ENSMUSG00000091805	111.565	-0.290729	Vmn2r108	#N/A	0.0181083	0.290192		ENSMUSG00000034675	9561.51	-0.172294	Dbn1	DBN1	0.00878897	0.130008		ENSMUSG00000007656	8957.68	0.078039	Arpp19	ARPP19	0.586051	0.999794
ENSMUSG00000029875	879.542	0.240739	Ccdc184	CCDC184	0.0208042	0.311076		ENSMUSG00000025283	933.652	-0.16955	Sat1	SAT1	0.0182296	0.29094		ENSMUSG00000052566	435.523	-0.238515	Hook2	HOOK2	0.00880921	0.130172		ENSMUSG00000007659	3530.59	-0.0512674	Bcl2l1	BCL2L1	0.228684	0.999794
ENSMUSG00000033249	384.515	0.242978	Hsf4	HSF4	0.0208097	0.311076		ENSMUSG00000032373	628.578	0.829072	Car12	CA12	0.0182278	0.29094		ENSMUSG00000024556	740.151	0.390507	Me2	ME2	0.00882972	0.130206		ENSMUSG00000007670	3775.61	0.0585909	Khsrp	KHSRP	0.391549	0.999794
ENSMUSG00000037855	17150	0.225578	Zfp365	ZNF365	0.0208026	0.311076		ENSMUSG00000043140	566.389	0.141231	Tmem186	TMEM186	0.0182008	0.29094		ENSMUSG00000050556	7548.5	0.422871	Kcnb1	KCNB1	0.00882229	0.130206		ENSMUSG00000007682	2132.74	0.164667	Dio2	DIO2	0.2572	0.999794
ENSMUSG00000039765	526.914	-0.181547	Cc2d2a	CC2D2A	0.0207474	0.311076		ENSMUSG00000029480	672.549	0.185421	Dhx37	DHX37	0.0182701	0.290963		ENSMUSG00000026622	42.9564	0.630841	Nek2	NEK2	0.00885456	0.130304		ENSMUSG00000007721	3262.75	-0.0457476	Ccdc124	CCDC124	0.422749	0.999794
ENSMUSG00000096606	209.655	-0.362769	Tpbgl	TPBGL	0.0206901	0.311076		ENSMUSG00000030774	17789	-0.244953	Pak1	PAK1	0.0182874	0.290963		ENSMUSG00000029500	1610.08	-0.166624	Pgam5	PGAM5	0.00885085	0.130304		ENSMUSG00000007739	2629.46	-0.0211763	Cct4	CCT4	0.740961	0.999794
ENSMUSG00000047986	117.614	-0.487145	Palm3	PALM3	0.0208868	0.311906		ENSMUSG00000094293	18.8657	-7.05462	Gm3893	#N/A	0.0182838	0.290963		ENSMUSG00000027820	436.212	1.07991	Mme	MME	0.00890487	0.13043		ENSMUSG00000007777	401.683	0.0174396	0610009B22Rik	#N/A	0.848323	0.999794
ENSMUSG00000034674	1365.19	0.163162	Tdg	TDG	0.0209091	0.31192		ENSMUSG00000025784	65.6834	0.459188	Clec3b	CLEC3B	0.0184201	0.292051		ENSMUSG00000030074	87.8006	-0.500383	Gxylt2	GXYLT2	0.0088865	0.13043		ENSMUSG00000007783	2980.16	0.00404576	Cpt1c	CPT1C	0.956467	0.999794
ENSMUSG00000021910	16034.2	-0.110088	Nisch	NISCH	0.0209376	0.312024		ENSMUSG00000028150	45.8201	0.48465	Rorc	RORC	0.0184312	0.292051		ENSMUSG00000032523	290.311	0.493597	Hhatl	HHATL	0.00890645	0.13043		ENSMUSG00000007805	59.4043	0.0404644	Twist2	TWIST2	0.872066	0.999794
ENSMUSG00000096847	6716.5	0.195237	Tmem151b	TMEM151B	0.02097	0.312187		ENSMUSG00000030022	156.082	0.669959	Adamts9	ADAMTS9	0.018417	0.292051		ENSMUSG00000069114	310.039	0.239888	Zbtb10	ZBTB10	0.00890868	0.13043		ENSMUSG00000007812	783.654	-0.0149047	Zfp655	ZNF655	0.825307	0.999794
ENSMUSG00000013089	3770.8	0.276697	Etv5	ETV5	0.0211133	0.312717		ENSMUSG00000047909	505.63	-0.184467	Ankrd16	ANKRD16	0.018399	0.292051		ENSMUSG00000074064	878.389	-0.116113	Mlycd	MLYCD	0.00889259	0.13043		ENSMUSG00000007815	4603.29	-0.0436702	Rhoa	RHOA	0.249403	0.999794
ENSMUSG00000025579	12673.2	-0.193279	Gaa	GAA	0.0210629	0.312717		ENSMUSG00000022816	1405.44	0.222847	Fstl1	FSTL1	0.0184889	0.292666		ENSMUSG00000025203	44947.4	0.235051	Scd2	SCD	0.00892342	0.130512		ENSMUSG00000007817	4650.68	0.120351	Zmiz1	ZMIZ1	0.273022	0.999794
ENSMUSG00000026830	1720.98	0.372083	Ermn	ERMN	0.0210316	0.312717		ENSMUSG00000071470	36.2575	-0.756598	Ccnb1ip1	CCNB1IP1	0.0185087	0.292679		ENSMUSG00000033294	539.864	-0.20928	Noc4l	NOC4L	0.00896881	0.130838		ENSMUSG00000007827	541.493	0.0104622	Ankrd26	ANKRD62	0.929129	0.999794
ENSMUSG00000062778	31.5082	-0.593582	Chia1	CHIA	0.0210801	0.312717		ENSMUSG00000034035	140.558	-0.295316	Ccdc17	CCDC17	0.0185629	0.292939		ENSMUSG00000039202	3935.44	0.271982	Abhd2	ABHD2	0.00897417	0.130838		ENSMUSG00000007833	176.697	0.128931	Aldh16a1	ALDH16A1	0.523262	0.999794
ENSMUSG00000064115	7224.68	0.181668	Cadm2	CADM2	0.0210922	0.312717		ENSMUSG00000056972	123.639	1.00438	Magel2	MAGEL2	0.0185624	0.292939		ENSMUSG00000047786	1754.37	-0.249878	Lix1	LIX1	0.00895901	0.130838		ENSMUSG00000007836	8196.48	0.0197724	Hnrnpa0	HNRNPA0	0.727115	0.999794
ENSMUSG00000027829	609.13	-0.189587	Ccnl1	CCNL1	0.0211596	0.312765		ENSMUSG00000055401	579.667	-0.15396	Fbxo6	FBXO6	0.018586	0.293004		ENSMUSG00000054150	42.7024	0.70039	Syne3	SYNE3	0.00898231	0.130838		ENSMUSG00000007837	164.124	0.12626	Prrg2	#N/A	0.259467	0.999794
ENSMUSG00000053310	66424.2	0.282135	Nrgn	NRGN	0.0211515	0.312765		ENSMUSG00000002900	710.521	0.559512	Lamb1	LAMB1	0.0186635	0.293927		ENSMUSG00000024914	5743.31	-0.188743	Drap1	DRAP1	0.0090072	0.130934		ENSMUSG00000007850	5272.84	0.027733	Hnrnph1	HNRNPH1	0.652141	0.999794
ENSMUSG00000032802	2339.86	0.128141	Srxn1	SRXN1	0.0212765	0.314174		ENSMUSG00000028402	2374.96	0.24101	Mpdz	MPDZ	0.0187259	0.29431		ENSMUSG00000075703	1853.4	0.240746	Selenoi	SELENOI	0.00900333	0.130934		ENSMUSG00000007867	181.073	-0.100882	Ift43	IFT43	0.336991	0.999794
ENSMUSG00000020936	6038.18	0.11909	Nmt1	NMT1	0.0213435	0.314206		ENSMUSG00000032418	2124.98	0.102578	Me1	ME1	0.0187198	0.29431		ENSMUSG00000027355	30.6585	-0.749106	Tmco5	TMCO5A	0.00904992	0.131112		ENSMUSG00000007872	722.556	-0.103527	Id3	ID3	0.3588	0.999794
ENSMUSG00000028412	2687.54	0.22442	Slc44a1	SLC44A1	0.021302	0.314206		ENSMUSG00000059645	10.6802	1.02842	Gm7361	#N/A	0.0187474	0.294349		ENSMUSG00000028459	24.613	1.37732	Cd72	CD72	0.00905611	0.131112		ENSMUSG00000007877	98.6944	0.252272	Tcap	TCAP	0.468349	0.999794
ENSMUSG00000044072	660.435	-0.178782	Eml6	EML6	0.0213316	0.314206		ENSMUSG00000020777	7159.34	0.0878649	Acox1	ACOX1	0.0187988	0.294517		ENSMUSG00000039963	72.1367	0.552057	Ccdc40	CCDC40	0.00904347	0.131112		ENSMUSG00000007880	4987.73	0.0968186	Arid1a	ARID1A	0.229938	0.999794
ENSMUSG00000058756	30626.1	-0.125526	Thra	THRA	0.0214023	0.314752		ENSMUSG00000028011	33.5456	1.12851	Tdo2	TDO2	0.0188913	0.294517		ENSMUSG00000090129	133.608	0.486405	Olfr287	OR10AD1	0.00903863	0.131112		ENSMUSG00000007888	59.2384	-0.180126	Crlf1	CRLF1	0.548432	0.999794
ENSMUSG00000026208	60.6509	-0.423792	Des	DES	0.0215017	0.315575		ENSMUSG00000029475	881.991	0.227331	Kdm2b	KDM2B	0.0188725	0.294517		ENSMUSG00000003228	582.827	0.339128	Grk5	GRK5	0.00909184	0.131363		ENSMUSG00000007891	9145.33	-0.0360117	Ctsd	CTSD	0.364973	0.999794
ENSMUSG00000032596	76.2285	-0.432429	Uba7	UBA7	0.0214966	0.315575		ENSMUSG00000029716	202.046	0.236224	Tfr2	TFR2	0.0188231	0.294517		ENSMUSG00000005360	15344.8	-0.184903	Slc1a3	SLC1A3	0.00908806	0.131363		ENSMUSG00000007892	10386.1	-0.0651589	Rplp1	RPLP1	0.508246	0.999794
ENSMUSG00000030120	17558.6	0.0891447	Mlf2	MLF2	0.0215454	0.315897		ENSMUSG00000033589	65.7191	-0.38324	Reep4	REEP4	0.0188512	0.294517		ENSMUSG00000102758	63.2019	0.476146	Naaladl2	NAALADL2	0.00915596	0.132156		ENSMUSG00000007908	407.743	0.0908795	Hmgcll1	HMGCLL1	0.544781	0.999794
ENSMUSG00000003974	1422.49	0.169817	Grm3	GRM3	0.021645	0.316263		ENSMUSG00000037627	15.8841	0.92418	Rgs22	RGS22	0.0188823	0.294517		ENSMUSG00000020099	1466.67	0.490616	Unc5b	UNC5B	0.00919033	0.132168		ENSMUSG00000007944	5246.86	-0.0403044	Ttc9b	TTC9B	0.557189	0.999794
ENSMUSG00000029047	467.054	-0.17613	Pex10	PEX10	0.0216347	0.316263		ENSMUSG00000055653	245.06	0.637193	Gpc3	GPC3	0.018874	0.294517		ENSMUSG00000021743	1374.33	-0.555439	Fezf2	FEZF2	0.00917266	0.132168		ENSMUSG00000007950	10254.8	-0.044099	Abhd8	ABHD8	0.357767	0.999794
ENSMUSG00000031425	56378.4	0.342769	Plp1	PLP1	0.0216045	0.316263		ENSMUSG00000108841	33.1406	0.466936	Frmpd2	FRMPD2	0.0189501	0.295137		ENSMUSG00000032399	12534	-0.148782	Rpl4	#N/A	0.00919375	0.132168		ENSMUSG00000007987	1888.12	-0.0944065	Ift22	IFT22	0.314428	0.999794
ENSMUSG00000079657	953.771	-0.141732	Rab26	RAB26	0.0216574	0.316263		ENSMUSG00000038208	435.733	-0.191543	Pgap3	PGAP3	0.0189805	0.295314		ENSMUSG00000044017	83.9414	0.793461	Adgrd1	ADGRD1	0.00918909	0.132168		ENSMUSG00000007989	3737.07	0.0596763	Fzd3	FZD3	0.450634	0.999794
ENSMUSG00000027502	2530.19	0.0800826	Rtf2	RTF2	0.0217369	0.317106		ENSMUSG00000007721	3713.15	-0.175359	Ccdc124	CCDC124	0.0190849	0.296071		ENSMUSG00000027660	2372.12	0.29026	Skil	SKIL	0.00921836	0.132256		ENSMUSG00000008028	40.1214	0.278598	1700008O03Rik	C19orf81	0.240204	0.999794
ENSMUSG00000025571	2770.63	-0.172444	Tnrc6c	TNRC6C	0.0219492	0.319881		ENSMUSG00000062949	282.252	0.263978	Atp11c	ATP11C	0.0190865	0.296071		ENSMUSG00000061086	331.9	1.55605	Myl4	MYL4	0.00921596	0.132256		ENSMUSG00000008035	3548.86	-0.0734998	Mid1ip1	MID1IP1	0.210341	0.999794
ENSMUSG00000005575	5966.95	0.0809341	Ube2m	UBE2M	0.0220455	0.320964		ENSMUSG00000075302	16.6654	1.17936	Erich2	ERICH2	0.0190574	0.296071		ENSMUSG00000002968	2389.06	-0.156599	Med25	MED25	0.00926045	0.132594		ENSMUSG00000008036	3511.51	-0.0427693	Ap2s1	AP2S1	0.50736	0.999794
ENSMUSG00000022887	440.564	0.178697	Masp1	MASP1	0.0222174	0.321213		ENSMUSG00000027997	92.4788	0.444387	Casp6	CASP6	0.0191289	0.296238		ENSMUSG00000022382	1511.35	-0.393978	Wnt7b	WNT7B	0.00925346	0.132594		ENSMUSG00000008090	544.174	-0.103687	Fgfrl1	FGFRL1	0.176523	0.999794
ENSMUSG00000026737	2683.47	0.177213	Pip4k2a	PIP4K2A	0.0222057	0.321213		ENSMUSG00000029364	11280	-0.155604	Wsb2	WSB2	0.0191842	0.296238		ENSMUSG00000030237	1040.26	0.238528	Slco1a4	SLCO1A2	0.00932064	0.132938		ENSMUSG00000008129	70.4063	-0.0709339	4930432K21Rik	#N/A	0.709854	0.999794
ENSMUSG00000027244	2748.01	0.148812	Atg13	ATG13	0.0221503	0.321213		ENSMUSG00000034639	176.074	-0.249815	Setmar	#N/A	0.0191833	0.296238		ENSMUSG00000049252	1002.62	0.303822	Lrp1b	LRP1B	0.00932164	0.132938		ENSMUSG00000008136	1075.67	-0.0289428	Fhl2	FHL2	0.82974	0.999794
ENSMUSG00000029103	4967.82	-0.148602	Lrpap1	LRPAP1	0.0221861	0.321213		ENSMUSG00000041460	79.5933	-0.405627	Cacna2d4	CACNA2D4	0.0191824	0.296238		ENSMUSG00000061950	591.179	0.317929	Ppp4r1	PPP4R1	0.00931366	0.132938		ENSMUSG00000008140	7439.87	-0.0571513	Emc10	EMC10	0.186039	0.999794
ENSMUSG00000030757	396.099	-0.295559	Zkscan2	ZKSCAN2	0.0221243	0.321213		ENSMUSG00000049047	3417.6	0.113196	Armcx3	ARMCX3	0.019193	0.296238		ENSMUSG00000071078	464.892	-0.168875	Nr2c2ap	NR2C2AP	0.00931261	0.132938		ENSMUSG00000008153	16521.2	0.0714506	Clstn3	CLSTN3	0.348299	0.999794
ENSMUSG00000039195	2979.61	0.302559	1110008P14Rik	C9orf16	0.0222129	0.321213		ENSMUSG00000036499	1808.09	0.128769	Eea1	EEA1	0.0192244	0.296427		ENSMUSG00000009687	256.292	-0.405515	Fxyd5	#N/A	0.00934989	0.132943		ENSMUSG00000008167	393.534	-0.11565	Fbxw9	#N/A	0.10058	0.999794
ENSMUSG00000067212	450.064	0.337116	H2-T23	#N/A	0.0221511	0.321213		ENSMUSG00000038459	1186.46	0.123337	Abhd17c	ABHD17C	0.0193273	0.297422		ENSMUSG00000023963	70.4028	1.03828	Cyp39a1	CYP39A1	0.00933564	0.132943		ENSMUSG00000008200	891.581	-0.0329988	Fnbp4	FNBP4	0.675751	0.999794
ENSMUSG00000015341	2639.75	0.149808	Golga7	GOLGA7	0.0222552	0.321439		ENSMUSG00000039316	371.456	0.263449	Rftn1	RFTN1	0.0193097	0.297422		ENSMUSG00000026311	1480.61	0.169012	Asb1	ASB1	0.00934986	0.132943		ENSMUSG00000008206	1580.95	0.00721611	Cers4	CERS4	0.923213	0.999794
ENSMUSG00000018634	473.515	0.320512	Crhr1	LINC02210-CRHR1	0.0223038	0.321821		ENSMUSG00000034156	5682.81	-0.214394	Tspoap1	TSPOAP1	0.0193561	0.297569		ENSMUSG00000060780	3681.65	-0.320368	Lrrtm1	LRRTM1	0.00936744	0.133061		ENSMUSG00000008226	906.983	-0.02019	Scrn3	SCRN3	0.75542	0.999794
ENSMUSG00000020635	758.754	0.170276	Fkbp1b	FKBP1B	0.0223518	0.322194		ENSMUSG00000001415	2531.78	-0.130228	Smg5	SMG5	0.0194127	0.298053		ENSMUSG00000026347	703.434	0.374976	Tmem163	TMEM163	0.00940705	0.133358		ENSMUSG00000008301	1177.36	-0.0511591	Phax	PHAX	0.325118	0.999794
ENSMUSG00000039470	1800.25	0.167088	Zdhhc2	ZDHHC2	0.0224008	0.32258		ENSMUSG00000031284	5250.48	0.200656	Pak3	PAK3	0.0194261	0.298053		ENSMUSG00000029651	1500.35	0.311673	Mtus2	MTUS2	0.00939901	0.133358		ENSMUSG00000008305	1397.69	0.0200075	Tle1	TLE1	0.711286	0.999794
ENSMUSG00000024858	7856.81	0.149043	Grk2	GRK2	0.0224937	0.322958		ENSMUSG00000029924	2073.87	0.171776	Slc37a3	#N/A	0.0194949	0.298812		ENSMUSG00000005566	3955.22	-0.0838111	Trim28	TRIM28	0.00945127	0.133477		ENSMUSG00000008307	26.8374	-0.249457	1700109H08Rik	#N/A	0.351445	0.999794
ENSMUSG00000049659	2267.91	0.078189	Aftph	AFTPH	0.0224516	0.322958		ENSMUSG00000033933	1586.31	-0.10894	Vhl	VHL	0.0195294	0.298898		ENSMUSG00000032338	250.875	0.662904	Hcn4	HCN4	0.00944137	0.133477		ENSMUSG00000008318	481.758	-0.132392	Relt	RELT	0.422479	0.999794
ENSMUSG00000062761	1643.35	-0.111008	Zfp512	ZNF512	0.0224886	0.322958		ENSMUSG00000041890	1047.88	-0.150944	Git2	GIT2	0.0195391	0.298898		ENSMUSG00000078185	370.583	0.314726	Chml	CHML	0.00945277	0.133477		ENSMUSG00000008333	730.755	-0.0705839	Snrpb2	SNRPB2	0.366825	0.999794
ENSMUSG00000023277	1443.77	0.192853	Twf2	TWF2	0.0226531	0.323012		ENSMUSG00000003573	502	0.953487	Homer3	HOMER3	0.0195754	0.299158		ENSMUSG00000079426	5246.77	-0.186938	Arpc4	ARPC4	0.00942819	0.133477		ENSMUSG00000008348	24122.6	0.0311394	Ubc	UBC	0.467459	0.999794
ENSMUSG00000025066	2875.64	-0.094312	Sfr1	SFR1	0.0225215	0.323012		ENSMUSG00000026650	41.2284	0.659527	Meig1	MEIG1	0.0196225	0.299581		ENSMUSG00000063594	33.9863	0.893369	Gng8	GNG8	0.00947918	0.133718		ENSMUSG00000008373	1036.9	-0.0811956	Prpf31	PRPF31	0.244159	0.999794
ENSMUSG00000032348	1334.26	-0.166108	Gsta4	#N/A	0.0226273	0.323012		ENSMUSG00000019878	742.984	0.128813	Hsf2	HSF2	0.0196503	0.299608		ENSMUSG00000027339	2012.08	0.292113	Rassf2	RASSF2	0.00952533	0.134105		ENSMUSG00000008384	226.761	0.049332	Sertad1	SERTAD1	0.706591	0.999794
ENSMUSG00000032737	1143.22	0.187478	Inppl1	INPPL1	0.0226284	0.323012		ENSMUSG00000026956	487.557	-0.210738	Uap1l1	UAP1L1	0.0196629	0.299608		ENSMUSG00000042350	4455.41	0.223954	Arel1	AREL1	0.00952524	0.134105		ENSMUSG00000008393	1060.74	-0.134011	Carhsp1	CARHSP1	0.261031	0.999794
ENSMUSG00000035769	172.687	0.329486	Xylb	XYLB	0.0226452	0.323012		ENSMUSG00000044393	101.564	0.304158	Dsg2	#N/A	0.0197474	0.3006		ENSMUSG00000062991	317.051	0.510642	Nrg1	NRG1	0.00954339	0.134227		ENSMUSG00000008398	262.831	0.0359134	Elk3	ELK3	0.777264	0.999794
ENSMUSG00000041164	9239.76	0.157066	Zmiz2	ZMIZ2	0.0226157	0.323012		ENSMUSG00000071172	4251.54	0.136538	Srsf3	SRSF3	0.019767	0.300603		ENSMUSG00000022843	1477.3	-0.243172	Clcn2	CLCN2	0.00955335	0.134235		ENSMUSG00000008429	1675.04	0.0390655	Herpud2	HERPUD2	0.534174	0.999794
ENSMUSG00000049119	1294.56	-0.143539	Fam110b	FAM110B	0.0225475	0.323012		ENSMUSG00000061666	1371.66	0.110308	Gdpd1	GDPD1	0.0198603	0.301725		ENSMUSG00000048546	1036.17	0.272099	Tob2	TOB2	0.00956762	0.134303		ENSMUSG00000008435	504.636	0.0231624	Rdh13	RDH13	0.79283	0.999794
ENSMUSG00000037126	21672.5	0.22732	Psd	PSD	0.0226856	0.323159		ENSMUSG00000020899	784.172	0.240986	Pfas	PFAS	0.0199194	0.301734		ENSMUSG00000040102	848.557	0.184908	Klhl42	KLHL42	0.00958069	0.134355		ENSMUSG00000008438	14.12	-0.297823	Adam21	ADAM21	0.365847	0.999794
ENSMUSG00000021411	207.909	-0.36121	Pxdc1	PXDC1	0.022782	0.324214		ENSMUSG00000028630	2587.46	0.128765	Dyrk2	DYRK2	0.0199106	0.301734		ENSMUSG00000026170	93.0612	0.860324	Cyp27a1	CYP27A1	0.00961291	0.134675		ENSMUSG00000008450	240.981	-0.0492405	Nutf2	#N/A	0.618813	0.999794
ENSMUSG00000025425	2215.59	0.207418	St8sia5	ST8SIA5	0.0228603	0.32501		ENSMUSG00000075266	205.199	-0.255414	Cenpw	CENPW	0.0198898	0.301734		ENSMUSG00000028519	2982.99	-0.280382	Dab1	DAB1	0.00962544	0.134718		ENSMUSG00000008475	2662.77	-0.0202267	Arpc5	ARPC5	0.838779	0.999794
ENSMUSG00000040363	913.387	0.187707	Bcor	BCOR	0.0228894	0.325105		ENSMUSG00000001416	3881.04	0.0851862	Cct3	CCT3	0.0200917	0.302495		ENSMUSG00000022044	5775.26	0.204431	Stmn4	STMN4	0.00968601	0.135065		ENSMUSG00000008489	2412.35	0.0370996	Elavl2	ELAVL2	0.588878	0.999794
ENSMUSG00000023026	2269.71	0.188912	Dip2b	DIP2B	0.0229339	0.325419		ENSMUSG00000020435	3565.61	-0.349283	Osbp2	OSBP2	0.0200838	0.302495		ENSMUSG00000038628	1183.48	-0.132219	Polr3k	POLR3K	0.00968797	0.135065		ENSMUSG00000008496	432.774	0.114592	Pou2f2	POU2F2	0.271602	0.999794
ENSMUSG00000001472	17176	0.0919595	Tcf25	TCF25	0.02339	0.325547		ENSMUSG00000029250	2309.76	0.0969471	Polr2b	POLR2B	0.0200603	0.302495		ENSMUSG00000051098	925.91	-0.219044	Mblac2	MBLAC2	0.00966111	0.135065		ENSMUSG00000008540	119.172	-0.142181	Mgst1	MGST1	0.373112	0.999794
ENSMUSG00000010461	126.215	0.345704	Eya4	EYA4	0.0232468	0.325547		ENSMUSG00000032936	22071.4	0.203894	Camkv	CAMKV	0.0201064	0.302495		ENSMUSG00000058420	1934.6	-0.532345	Syt17	SYT17	0.00967697	0.135065		ENSMUSG00000008575	4008.71	0.0494306	Nfib	NFIB	0.495956	0.999794
ENSMUSG00000020150	480.406	0.210261	Gamt	GAMT	0.0231308	0.325547		ENSMUSG00000034248	858.287	-0.158008	Slc25a37	SLC25A37	0.0200561	0.302495		ENSMUSG00000029705	2376.58	0.37486	Cux1	CUX1	0.00972239	0.135413		ENSMUSG00000008604	4913.32	0.00801748	Ubqln4	UBQLN4	0.854008	0.999794
ENSMUSG00000020368	11227.1	-0.0938333	Canx	CANX	0.0231319	0.325547		ENSMUSG00000045027	52.8751	-0.669769	Prss22	PRSS22	0.0200809	0.302495		ENSMUSG00000001039	256.565	-0.279979	B9d1	B9D1	0.00974599	0.13561		ENSMUSG00000008658	9411.9	0.182127	Rbfox1	RBFOX1	0.190674	0.999794
ENSMUSG00000021943	388.254	-0.329704	Gdf10	GDF10	0.023423	0.325547		ENSMUSG00000045440	16.6179	-0.843819	Insm2	INSM2	0.0200008	0.302495		ENSMUSG00000024776	548.211	-0.191617	Stambpl1	STAMBPL1	0.00976493	0.135741		ENSMUSG00000008668	3347.44	-0.0593755	Rps18	#N/A	0.571128	0.999794
ENSMUSG00000023966	325.901	-0.277484	Rsph9	RSPH9	0.0233009	0.325547		ENSMUSG00000001768	782.196	-0.171195	Rin2	RIN2	0.0203016	0.302784		ENSMUSG00000032192	4599.83	0.315731	Gnb5	GNB5	0.00980184	0.135794		ENSMUSG00000008682	1600.9	-0.0928485	Rpl10	#N/A	0.41824	0.999794
ENSMUSG00000024236	215.186	-0.249945	Svil	SVIL	0.0230728	0.325547		ENSMUSG00000002028	4078.77	0.17259	Kmt2a	KMT2A	0.0202494	0.302784		ENSMUSG00000034793	1404.81	-0.162203	G6pc3	G6PC3	0.00980674	0.135794		ENSMUSG00000008683	3051.09	-0.031343	Rps15a	RPS15A	0.808912	0.999794
ENSMUSG00000025791	2147.96	-0.104161	Pgm1	PGM1	0.0231062	0.325547		ENSMUSG00000002233	540.522	-0.156832	Rhoc	RHOC	0.0202899	0.302784		ENSMUSG00000048142	13333.1	0.354655	Nat8l	NAT8L	0.00979781	0.135794		ENSMUSG00000008690	3307.83	-0.00712758	Ncaph2	NCAPH2	0.877514	0.999794
ENSMUSG00000028293	440.52	-0.155795	Slc35a1	SLC35A1	0.0230304	0.325547		ENSMUSG00000022099	14697.4	-0.182811	Dmtn	DMTN	0.020185	0.302784		ENSMUSG00000050063	137.224	1.7468	Klk6	KLK6	0.00978093	0.135794		ENSMUSG00000008730	3642.83	0.0320859	Hipk1	HIPK1	0.60409	0.999794
ENSMUSG00000029163	96.0617	-0.621449	Emilin1	EMILIN1	0.0230454	0.325547		ENSMUSG00000022176	233.683	0.579871	Rem2	REM2	0.0202451	0.302784		ENSMUSG00000005161	6285.68	-0.180225	Prdx2	PRDX2	0.00987077	0.135835		ENSMUSG00000008734	5057.32	-0.109717	Gprc5b	GPRC5B	0.0538078	0.999794
ENSMUSG00000029703	332.008	-0.160171	Lrwd1	LRWD1	0.0233214	0.325547		ENSMUSG00000027087	3040.7	-0.225488	Itgav	ITGAV	0.0202838	0.302784		ENSMUSG00000008730	3907.17	0.133337	Hipk1	HIPK1	0.0098337	0.135835		ENSMUSG00000008763	4289.01	0.0220573	Man1a2	MAN1A2	0.762428	0.999794
ENSMUSG00000030965	817.587	0.108719	Abraxas2	ABRAXAS2	0.0233382	0.325547		ENSMUSG00000033487	1880.15	0.168155	Fndc3a	FNDC3A	0.02027	0.302784		ENSMUSG00000016541	6647.2	-0.146823	Atxn10	ATXN10	0.00987143	0.135835		ENSMUSG00000008822	388.439	-0.104732	Acyp1	#N/A	0.25594	0.999794
ENSMUSG00000031380	79.9897	-0.615819	Vegfd	VEGFD	0.0234094	0.325547		ENSMUSG00000035885	11342.8	-0.146129	Cox8a	COX8A	0.0202755	0.302784		ENSMUSG00000038065	5772.57	-0.268469	Mturn	MTURN	0.00984259	0.135835		ENSMUSG00000008845	30.1532	0.612558	Cd163	CD163	0.0244576	0.999794
ENSMUSG00000033854	293.396	-0.258052	Kcnk10	KCNK10	0.0233913	0.325547		ENSMUSG00000098557	3776.54	0.374104	Kctd12	KCTD12	0.0202281	0.302784		ENSMUSG00000039058	7330.3	-0.400304	Ak5	AK5	0.00984864	0.135835		ENSMUSG00000008855	6300.86	-0.0324192	Hdac5	HDAC5	0.782037	0.999794
ENSMUSG00000033943	1282.62	-0.134639	Mga	MGA	0.0232928	0.325547		ENSMUSG00000020623	389.514	0.28132	Map2k6	MAP2K6	0.0203921	0.303548		ENSMUSG00000039533	4547.94	-0.243646	Mmd2	MMD2	0.00986586	0.135835		ENSMUSG00000008859	2210.16	-0.0260723	Rala	RALA	0.658505	0.999794
ENSMUSG00000034930	1599.3	0.18448	Rtkn	RTKN	0.0233014	0.325547		ENSMUSG00000039100	11282.5	0.0938482	38777	#N/A	0.020386	0.303548		ENSMUSG00000042487	1058.39	0.170307	Leo1	LEO1	0.00987614	0.135835		ENSMUSG00000008892	3433.81	-0.022257	Vdac3	VDAC3	0.674823	0.999794
ENSMUSG00000035949	1990.03	0.102383	Fbxw2	FBXW2	0.0234358	0.325547		ENSMUSG00000022296	8079.4	-0.209562	Baalc	BAALC	0.0204381	0.303648		ENSMUSG00000061118	1306.52	-0.141191	Dnajc30	DNAJC30	0.00991013	0.136172		ENSMUSG00000008958	844.904	-0.0328926	Vps72	VPS72	0.584345	0.999794
ENSMUSG00000036218	267.453	-0.410607	Pdzrn4	PDZRN4	0.0233265	0.325547		ENSMUSG00000043366	12.597	-1.56511	Olfr78	OR51E2	0.0204368	0.303648		ENSMUSG00000024420	336.857	0.551572	Zfp521	ZNF521	0.00994518	0.136522		ENSMUSG00000008976	526.198	-0.0997627	Gabpa	GABPA	0.226838	0.999794
ENSMUSG00000036634	6240.6	0.320119	Mag	MAG	0.0230256	0.325547		ENSMUSG00000020368	13187.2	0.0851799	Canx	CANX	0.020525	0.304064		ENSMUSG00000026849	1000.07	-0.196836	Tor1a	TOR1A	0.00998427	0.136926		ENSMUSG00000008999	436.607	0.106434	Bmp7	BMP7	0.556286	0.999794
ENSMUSG00000040086	17.8521	-0.705033	Tnni3k	TNNI3K	0.0231731	0.325547		ENSMUSG00000021072	1552.91	0.122046	Tmx1	TMX1	0.0204874	0.304064		ENSMUSG00000031357	791.907	-0.126589	Syap1	SYAP1	0.00999821	0.136926		ENSMUSG00000009013	6726.74	0.0225642	Dynll1	#N/A	0.789458	0.999794
ENSMUSG00000069516	112.937	-0.431791	Lyz2	LYZ	0.0231828	0.325547		ENSMUSG00000074657	110576	-0.206873	Kif5a	KIF5A	0.0205234	0.304064		ENSMUSG00000038495	1714.55	0.373663	Otud7b	OTUD7B	0.0100034	0.136926		ENSMUSG00000009030	768.188	-0.00157141	Pdcl	PDCL	0.985166	0.999794
ENSMUSG00000097929	552.716	-0.228368	Tunar	#N/A	0.0234039	0.325547		ENSMUSG00000020363	209.501	-0.416505	Gfpt2	GFPT2	0.0205699	0.304147		ENSMUSG00000011096	2040.99	-0.142469	Akt1s1	AKT1S1	0.0100207	0.136984		ENSMUSG00000009035	2741.56	-0.00283347	Tmem184b	TMEM184B	0.962805	0.999794
ENSMUSG00000019210	8897.08	0.0780851	Atp6v1e1	ATP6V1E1	0.0235275	0.325621		ENSMUSG00000026798	517.27	-0.159643	Coq4	COQ4	0.0205587	0.304147		ENSMUSG00000012405	3825.6	-0.179643	Rpl15	RPL15	0.010088	0.136984		ENSMUSG00000009073	3491.36	-0.00395161	Nf2	NF2	0.938878	0.999794
ENSMUSG00000027035	1512.52	-0.155782	Cers6	CERS6	0.0234659	0.325621		ENSMUSG00000001435	190.33	0.431685	Col18a1	COL18A1	0.0206976	0.304935		ENSMUSG00000020154	1205.39	0.24261	Ptprb	PTPRB	0.0100988	0.136984		ENSMUSG00000009075	1115.57	0.168439	Cabp7	CABP7	0.708555	0.999794
ENSMUSG00000027394	2188.22	0.24696	Ttl	TTL	0.0235307	0.325621		ENSMUSG00000029120	27806.6	-0.152944	Ppp2r2c	PPP2R2C	0.0206642	0.304935		ENSMUSG00000020448	879.988	0.158875	Rnf185	RNF185	0.0101065	0.136984		ENSMUSG00000009076	367.919	-0.0491097	Zmat5	ZMAT5	0.458361	0.999794
ENSMUSG00000031297	282.295	-0.401335	Slc7a3	SLC7A3	0.0234889	0.325621		ENSMUSG00000039286	654.671	0.264121	Fndc3b	FNDC3B	0.0207019	0.304935		ENSMUSG00000021047	1492.73	0.314446	Nova1	NOVA1	0.0101129	0.136984		ENSMUSG00000009079	4984.29	0.0445919	Ewsr1	EWSR1	0.41406	0.999794
ENSMUSG00000006740	9173.6	0.197909	Kif5b	KIF5B	0.0240297	0.328168		ENSMUSG00000060371	10865.4	0.262533	Caln1	CALN1	0.0206886	0.304935		ENSMUSG00000024539	424.068	-0.18532	Ptpn2	PTPN2	0.0100529	0.136984		ENSMUSG00000009090	5752.19	0.0291775	Ap1b1	AP1B1	0.512323	0.999794
ENSMUSG00000020027	600.627	-0.225068	Socs2	SOCS2	0.0241782	0.328168		ENSMUSG00000022800	2672.11	0.149697	Fyttd1	FYTTD1	0.0207747	0.305136		ENSMUSG00000029471	7490.24	0.515407	Camkk2	CAMKK2	0.0100433	0.136984		ENSMUSG00000009092	30.3911	-0.146082	Derl3	DERL3	0.568544	0.999794
ENSMUSG00000020828	507.304	-0.186366	Pld2	PLD2	0.0240117	0.328168		ENSMUSG00000027270	5321.86	-0.707121	Lamp5	LAMP5	0.0207383	0.305136		ENSMUSG00000034488	4233.54	0.215189	Edil3	EDIL3	0.0100729	0.136984		ENSMUSG00000009097	63.3875	0.199254	Tbx1	TBX1	0.316831	0.999794
ENSMUSG00000021366	2451.96	0.368324	Hivep1	HIVEP1	0.0241207	0.328168		ENSMUSG00000118332	1582.32	0.117334	Fam220a	FAM220A	0.0207594	0.305136		ENSMUSG00000040563	8100.4	-0.3263	Plppr2	PLPPR2	0.0100786	0.136984		ENSMUSG00000009112	1634.34	0.00592904	Bcl2l13	BCL2L13	0.947988	0.999794
ENSMUSG00000024245	2232.8	0.245681	Tmem178	TMEM178A	0.0240058	0.328168		ENSMUSG00000071649	5734.87	-0.15355	B3gat3	B3GAT3	0.0208579	0.306067		ENSMUSG00000052298	5393.56	-0.158875	Cdc42se2	CDC42SE2	0.0100735	0.136984		ENSMUSG00000009145	7.68602	-0.135874	Dqx1	DQX1	0.747126	0.999794
ENSMUSG00000024805	626.498	0.200881	Pcgf5	PCGF5	0.024186	0.328168		ENSMUSG00000051390	1622.26	-0.15411	Zbtb22	ZBTB22	0.0209301	0.306804		ENSMUSG00000058248	2018.9	0.576419	Kcnh1	KCNH1	0.0100672	0.136984		ENSMUSG00000009207	1280.6	0.0705654	Lnpk	LNPK	0.371537	0.999794
ENSMUSG00000025486	1569.85	0.123951	Sirt3	SIRT3	0.0240818	0.328168		ENSMUSG00000061175	565.005	0.185295	Fnip2	FNIP2	0.0209477	0.306804		ENSMUSG00000028926	7032.88	-0.349575	Cdk14	CDK14	0.0101308	0.137096		ENSMUSG00000009216	4770.53	-0.0102154	Fam163b	FAM163B	0.869815	0.999794
ENSMUSG00000026617	1782.74	0.0903046	Bpnt1	BPNT1	0.0241704	0.328168		ENSMUSG00000021373	9804.78	-0.191538	Cap2	CAP2	0.0210094	0.307416		ENSMUSG00000044857	1093.95	0.133036	Lemd2	LEMD2	0.0101533	0.137271		ENSMUSG00000009281	101.73	-0.309723	Rarres2	RARRES2	0.0800911	0.999794
ENSMUSG00000027188	745.305	0.39228	Pamr1	PAMR1	0.0238629	0.328168		ENSMUSG00000002265	9742.04	0.253268	Peg3	PEG3	0.0210317	0.307451		ENSMUSG00000054733	953.861	-0.316222	Msra	MSRA	0.010178	0.137476		ENSMUSG00000009291	1248.3	-0.00166358	Pttg1ip	PTTG1IP	0.987231	0.999794
ENSMUSG00000027347	15792.3	0.199808	Rasgrp1	RASGRP1	0.0237916	0.328168		ENSMUSG00000025478	1619.32	0.128379	Dpysl4	DPYSL4	0.0210711	0.307594		ENSMUSG00000036412	26.8203	-0.872236	Arsi	ARSI	0.0102096	0.137642		ENSMUSG00000009292	1137.38	0.15146	Trpm2	TRPM2	0.114917	0.999794
ENSMUSG00000027692	4262.77	-0.134294	Tnik	TNIK	0.0238435	0.328168		ENSMUSG00000059895	2630.96	-0.18614	Ptp4a3	PTP4A3	0.0210812	0.307594		ENSMUSG00000090053	565.903	0.398153	Palm2	#N/A	0.0102018	0.137642		ENSMUSG00000009293	1693.89	0.0522446	Ube2g2	UBE2G2	0.320736	0.999794
ENSMUSG00000027858	4379.38	0.228215	Tspan2	TSPAN2	0.0238537	0.328168		ENSMUSG00000019578	3314.32	-0.0993074	Ubxn6	UBXN6	0.0211446	0.308229		ENSMUSG00000019471	5232.57	-0.0802987	Cdc37	CDC37	0.0102323	0.137818		ENSMUSG00000009356	27.286	0.223947	Lpo	LPO	0.664925	0.999794
ENSMUSG00000028328	1312.33	0.211563	Tmod1	TMOD1	0.0240218	0.328168		ENSMUSG00000024424	904.732	0.305698	Ttc39c	TTC39C	0.0211804	0.308362		ENSMUSG00000028796	2675.4	0.111553	Phc2	PHC2	0.0102796	0.138325		ENSMUSG00000009376	362.082	-0.0954406	Met	MET	0.598305	0.999794
ENSMUSG00000029861	4624.72	0.165379	Fam131b	FAM131B	0.0241891	0.328168		ENSMUSG00000029507	688.988	-0.141876	Pus1	PUS1	0.0211936	0.308362		ENSMUSG00000018012	465.066	-0.347074	Rac3	RAC3	0.0103228	0.138386		ENSMUSG00000009378	54.2365	0.0574656	Slc16a12	SLC16A12	0.773761	0.999794
ENSMUSG00000033809	288.189	-0.169659	Alg3	ALG3	0.0241681	0.328168		ENSMUSG00000041660	46.3654	0.769945	Bbox1	BBOX1	0.0213258	0.309994		ENSMUSG00000027162	2600.81	-0.206372	Lin7c	LIN7C	0.0103196	0.138386		ENSMUSG00000009394	20166.1	0.00887652	Syn2	SYN2	0.939389	0.999794
ENSMUSG00000035112	105.587	-0.442679	Wnk4	WNK4	0.0240461	0.328168		ENSMUSG00000021188	1336.06	0.140556	Trip11	TRIP11	0.0213561	0.310085		ENSMUSG00000047658	2201.06	-0.290624	Gal3st3	GAL3ST3	0.0103095	0.138386		ENSMUSG00000009406	2205.44	-0.0799389	Elk1	ELK1	0.27451	0.999794
ENSMUSG00000038112	227.125	-1.13635	AW551984	VWA5A	0.0241265	0.328168		ENSMUSG00000031592	2436.04	0.135074	Pcm1	PCM1	0.0213721	0.310085		ENSMUSG00000090213	1592.27	0.179364	Tmem189	PEDS1	0.0103086	0.138386		ENSMUSG00000009418	3253.5	0.175797	Nav1	NAV1	0.0835372	0.999794
ENSMUSG00000047388	2342.9	0.171101	Atmin	ATMIN	0.0237431	0.328168		ENSMUSG00000003518	7012.97	-0.2749	Dusp3	#N/A	0.0213986	0.310134		ENSMUSG00000049100	6403.56	0.313071	Pcdh10	PCDH10	0.010337	0.138447		ENSMUSG00000009470	1453.47	0.0992465	Tnpo1	TNPO1	0.100241	0.999794
ENSMUSG00000049882	388.098	0.172574	Vcpkmt	VCPKMT	0.0239641	0.328168		ENSMUSG00000038417	1298.78	0.0965596	Fig4	FIG4	0.0214155	0.310134		ENSMUSG00000017734	3399.35	0.428703	Dbndd2	DBNDD2	0.0103577	0.138593		ENSMUSG00000009535	1782.27	-0.0297484	Rnmt	RNMT	0.599741	0.999794
ENSMUSG00000050822	845.557	-0.601034	Slc29a4	SLC29A4	0.0237786	0.328168		ENSMUSG00000022512	127.048	0.835396	Cldn1	CLDN1	0.0217555	0.31458		ENSMUSG00000021448	1320.36	0.216267	Shc3	SHC3	0.0103921	0.138862		ENSMUSG00000009545	23.0216	-0.260361	Kcnq1	KCNQ1	0.551561	0.999794
ENSMUSG00000060038	895.121	0.159794	Dhps	#N/A	0.0240628	0.328168		ENSMUSG00000031684	153.395	0.254871	Slc10a7	SLC10A7	0.0217631	0.31458		ENSMUSG00000093803	889.526	-0.206382	Ppp2r3d	#N/A	0.0103971	0.138862		ENSMUSG00000009549	1808.59	-0.0649605	Srp14	SRP14	0.523254	0.999794
ENSMUSG00000008136	961.89	0.25379	Fhl2	FHL2	0.0243007	0.329116		ENSMUSG00000020601	1731.68	0.354219	Trib2	TRIB2	0.0218284	0.315229		ENSMUSG00000029608	12894.5	0.323876	Rph3a	RPH3A	0.0104103	0.138908		ENSMUSG00000009555	2282.39	-0.0218887	Cdk9	CDK9	0.675403	0.999794
ENSMUSG00000024769	246.469	-0.357485	Cdc42bpg	CDC42BPG	0.0243269	0.329116		ENSMUSG00000028778	71.6964	-0.36215	Hcrtr1	HCRTR1	0.0218953	0.315606		ENSMUSG00000034912	1386.45	0.261761	Mdga2	MDGA2	0.01043	0.138911		ENSMUSG00000009563	586.368	-0.00561131	Tor2a	TOR2A	0.955198	0.999794
ENSMUSG00000072955	62.9772	-0.399638	Tmsb15l	#N/A	0.0243137	0.329116		ENSMUSG00000074384	91.9028	-0.304994	AI429214	C8orf48	0.0218852	0.315606		ENSMUSG00000041695	490.594	0.495202	Kcnj2	KCNJ2	0.010423	0.138911		ENSMUSG00000009566	150.254	-0.171184	Fpgs	FPGS	0.0798697	0.999794
ENSMUSG00000023861	2265.41	0.137746	Mpc1	MPC1	0.0243741	0.329141		ENSMUSG00000024213	17181.2	-0.171423	Nudt3	NUDT3	0.0219394	0.315627		ENSMUSG00000022565	6113.17	0.331153	Plec	PLEC	0.0104434	0.13896		ENSMUSG00000009569	7397.98	0.124285	Mrtfb	MRTFB	0.170137	0.999794
ENSMUSG00000031825	82.741	-0.479102	Crispld2	CRISPLD2	0.0243629	0.329141		ENSMUSG00000031938	588.941	-0.124415	4931406C07Rik	C11orf54	0.0220079	0.315627		ENSMUSG00000023791	317.361	-0.184116	Pigx	PIGX	0.0104695	0.139178		ENSMUSG00000009575	5829.85	0.056118	Cbx5	#N/A	0.464913	0.999794
ENSMUSG00000025318	11149.9	0.164299	Jph3	JPH3	0.0243979	0.329157		ENSMUSG00000039601	7003.07	-0.372529	Rcan2	RCAN2	0.0219706	0.315627		ENSMUSG00000027796	429.905	0.271107	Smad9	#N/A	0.0104808	0.139199		ENSMUSG00000009585	84.2415	-0.0335487	Apobec3	APOBEC3H	0.809601	0.999794
ENSMUSG00000023961	849.692	0.162779	Enpp4	ENPP4	0.0244852	0.329722		ENSMUSG00000039852	5222.9	0.210151	Rere	RERE	0.0219892	0.315627		ENSMUSG00000022847	78.6424	-0.64683	Thpo	THPO	0.0105206	0.139234		ENSMUSG00000009614	416.927	-0.113736	Sardh	SARDH	0.342636	0.999794
ENSMUSG00000045625	312.047	0.362246	Pigz	#N/A	0.0244817	0.329722		ENSMUSG00000071650	3587.26	0.0869574	Ganab	GANAB	0.022019	0.315627		ENSMUSG00000026765	330.619	0.507239	Lypd6b	LYPD6B	0.0105498	0.139234		ENSMUSG00000009621	352.272	0.0395296	Vav2	VAV2	0.63203	0.999794
ENSMUSG00000022262	149.283	-0.432326	Dnah5	DNAH5	0.0248219	0.330574		ENSMUSG00000078923	8340.18	-0.0884656	Ube2v1	UBE2V1	0.021935	0.315627		ENSMUSG00000029059	1985.14	-0.187762	Fam213b	#N/A	0.0105875	0.139234		ENSMUSG00000009628	25.8031	-0.0256924	Tex15	TEX15	0.959173	0.999794
ENSMUSG00000022665	186.414	0.39188	Ccdc80	CCDC80	0.0246986	0.330574		ENSMUSG00000001785	610.215	0.164234	Pwp1	PWP1	0.0220753	0.31614		ENSMUSG00000029504	507.061	-0.246177	Ddx51	DDX51	0.0105529	0.139234		ENSMUSG00000009630	3930.06	-0.00640878	Ppp2cb	PPP2CB	0.905663	0.999794
ENSMUSG00000024610	125.958	-0.534946	Cd74	CD74	0.0246937	0.330574		ENSMUSG00000018909	11403.4	-0.134151	Arrb1	ARRB1	0.0222105	0.317489		ENSMUSG00000030213	2374	0.323577	Atf7ip	ATF7IP	0.0105474	0.139234		ENSMUSG00000009633	100.181	-0.0043597	G0s2	G0S2	0.968761	0.999794
ENSMUSG00000025213	147.354	0.408424	Kazald1	KAZALD1	0.0248443	0.330574		ENSMUSG00000043542	2376.9	-0.117357	Zc2hc1a	ZC2HC1A	0.0222026	0.317489		ENSMUSG00000031139	200.596	0.321438	Mcf2	MCF2	0.0105923	0.139234		ENSMUSG00000009640	710.639	-0.0672549	Dmap1	DMAP1	0.251857	0.999794
ENSMUSG00000028801	122.077	-0.51664	Stpg1	STPG1	0.0247965	0.330574		ENSMUSG00000024799	528.933	-0.147713	Tm7sf2	TM7SF2	0.022269	0.318032		ENSMUSG00000031996	18816.4	0.1677	Aplp2	APLP2	0.0105715	0.139234		ENSMUSG00000009647	1017.43	0.0527292	Mcu	MCU	0.429866	0.999794
ENSMUSG00000032334	145.368	-0.533475	Loxl1	LOXL1	0.024646	0.330574		ENSMUSG00000022508	1024.11	0.176835	Bcl6	BCL6	0.0222979	0.318151		ENSMUSG00000040433	1854.25	0.180946	Zbtb38	ZBTB38	0.0105232	0.139234		ENSMUSG00000009681	5513.11	0.060496	Bcr	BCR	0.41703	0.999794
ENSMUSG00000038732	64.7764	0.540533	Mboat1	MBOAT1	0.0248349	0.330574		ENSMUSG00000030662	5832.3	0.106434	Ipo5	IPO5	0.0223215	0.318194		ENSMUSG00000047419	205.878	0.446536	Cmya5	CMYA5	0.0105982	0.139234		ENSMUSG00000009687	238.539	-0.0871693	Fxyd5	#N/A	0.592662	0.999794
ENSMUSG00000039234	673.278	-0.313053	Sec24d	SEC24D	0.0248214	0.330574		ENSMUSG00000032126	379.069	-0.198073	Hmbs	HMBS	0.0223923	0.31891		ENSMUSG00000057101	1605.9	0.235943	Zfp180	ZNF180	0.0105453	0.139234		ENSMUSG00000009731	342.435	0.158397	Kcnd1	KCND1	0.100752	0.999794
ENSMUSG00000041688	727.909	-0.147154	Amot	AMOT	0.0246999	0.330574		ENSMUSG00000028385	1691.56	0.17348	Snx30	SNX30	0.0224791	0.319852		ENSMUSG00000059486	1699.64	0.164286	Kbtbd2	KBTBD2	0.0106002	0.139234		ENSMUSG00000009733	803.396	0.0676648	Tfcp2	TFCP2	0.29163	0.999794
ENSMUSG00000050212	66.2753	-0.355091	Eva1b	EVA1B	0.0247313	0.330574		ENSMUSG00000021728	909.097	0.218382	Emb	EMB	0.022564	0.319884		ENSMUSG00000078137	1597.43	0.830889	Ankrd63	ANKRD63	0.0105875	0.139234		ENSMUSG00000009734	126.685	0.122141	Pou6f2	POU6F2	0.609148	0.999794
ENSMUSG00000058900	94.5501	0.463337	Rsl1	#N/A	0.024721	0.330574		ENSMUSG00000032051	275.249	0.188605	Fdx1	FDX1	0.0225254	0.319884		ENSMUSG00000070871	390.979	0.396423	Ccnyl1	TIMM23B-AGAP6	0.01064	0.139628		ENSMUSG00000009739	4439.69	0.0552343	Pou6f1	POU6F1	0.528877	0.999794
ENSMUSG00000066952	45.1674	-0.521035	Myo1h	MYO1H	0.0248222	0.330574		ENSMUSG00000033792	132.871	0.330615	Atp7a	ATP7A	0.0225468	0.319884		ENSMUSG00000024270	1781.38	-0.310722	Slc39a6	SLC39A6	0.010679	0.140012		ENSMUSG00000009741	1782.53	-0.053614	Ubp1	UBP1	0.516254	0.999794
ENSMUSG00000076439	1836.95	0.358216	Mog	MOG	0.0245962	0.330574		ENSMUSG00000071723	983.921	0.194902	Gspt2	GSPT2	0.022563	0.319884		ENSMUSG00000030035	808.089	-0.187037	Wbp1	WBP1	0.0107032	0.1402		ENSMUSG00000009772	23.0243	-0.260589	Nuak2	NUAK2	0.298393	0.999794
ENSMUSG00000037972	5975.41	0.105864	Snn	SNN	0.0249015	0.331028		ENSMUSG00000030249	252.767	-0.248244	Abcc9	ABCC9	0.0226211	0.319893		ENSMUSG00000055053	4693.33	0.466874	Nfic	NFIC	0.0107191	0.14028		ENSMUSG00000009828	651.638	-0.0261456	Ick	#N/A	0.713101	0.999794
ENSMUSG00000042129	164.33	0.345752	Rassf4	RASSF4	0.0249582	0.331028		ENSMUSG00000032271	29.1538	0.742001	Nnmt	NNMT	0.022608	0.319893		ENSMUSG00000032854	1844.39	0.585536	Ugt8a	UGT8	0.0107321	0.140321		ENSMUSG00000009863	3370.12	-0.0340881	Sdhb	SDHB	0.555573	0.999794
ENSMUSG00000052456	2630.58	0.107034	Asna1	#N/A	0.0249642	0.331028		ENSMUSG00000041000	1033.64	0.239144	Trim62	TRIM62	0.0226266	0.319893		ENSMUSG00000067925	3876.54	0.200016	Rtl8a	RTL8C	0.0107695	0.140553		ENSMUSG00000009876	35.5139	-0.218416	Cox4i2	COX4I2	0.310632	0.999794
ENSMUSG00000069135	374.591	-0.141524	Fgfr1op	#N/A	0.0249695	0.331028		ENSMUSG00000063919	1514.94	0.207265	Srrm4	SRRM4	0.0226939	0.320551		ENSMUSG00000074570	23.4432	0.658764	Cass4	CASS4	0.0107645	0.140553		ENSMUSG00000009894	10216	0.0083626	Snap47	SNAP47	0.809015	0.999794
ENSMUSG00000032743	743.194	-0.127	D430042O09Rik	#N/A	0.0250391	0.33163		ENSMUSG00000031375	463.896	0.473183	Bgn	BGN	0.0227577	0.32066		ENSMUSG00000030870	1883.42	0.174748	Ubfd1	UBFD1	0.0108023	0.140648		ENSMUSG00000009905	959.145	-0.0295969	Kdsr	KDSR	0.610032	0.999794
ENSMUSG00000041272	652.363	0.284997	Tox	TOX	0.0250605	0.33163		ENSMUSG00000035851	2814.71	0.176665	Ythdc1	YTHDC1	0.0227638	0.32066		ENSMUSG00000030882	93.4551	-0.520456	Dnhd1	DNHD1	0.0107937	0.140648		ENSMUSG00000009907	1347.01	0.101703	Vps4b	VPS4B	0.19379	0.999794
ENSMUSG00000021823	562.929	-0.189955	Vcl	VCL	0.0252105	0.332067		ENSMUSG00000042699	4037.14	0.153503	Dhx9	DHX9	0.0227463	0.32066		ENSMUSG00000050711	6777.71	0.329124	Scg2	SCG2	0.0108062	0.140648		ENSMUSG00000009927	3831.4	-0.0459817	Rps25	RPS25	0.671303	0.999794
ENSMUSG00000025950	1271.13	-0.158191	Idh1	IDH1	0.0251983	0.332067		ENSMUSG00000007038	1867.29	-0.115943	Neu1	NEU1	0.022789	0.320724		ENSMUSG00000010453	2103.65	0.118134	Kansl3	KANSL3	0.0108433	0.140874		ENSMUSG00000009995	685.185	-0.0776547	Taz	TAZ	0.2586	0.999794
ENSMUSG00000031555	1746.01	0.124507	Adam9	#N/A	0.0252536	0.332067		ENSMUSG00000020848	1849.17	0.667988	Doc2b	DOC2B	0.0228361	0.320754		ENSMUSG00000046546	683.628	0.526831	Fam43a	FAM43A	0.010843	0.140874		ENSMUSG00000010021	104.472	-0.0554789	Kif19a	KIF19	0.741258	0.999794
ENSMUSG00000032578	154.586	0.372517	Cish	CISH	0.0252465	0.332067		ENSMUSG00000021945	2536.01	0.103958	Zmym2	ZMYM2	0.0229569	0.320754		ENSMUSG00000021684	2614.73	0.294282	Pde8b	0	0.0108844	0.1412		ENSMUSG00000010025	1434.35	-0.0153865	Aldh3a2	ALDH3A2	0.759291	0.999794
ENSMUSG00000042826	1099.68	-0.224086	Fgf11	FGF11	0.0251592	0.332067		ENSMUSG00000022708	3049.2	0.352156	Zbtb20	ZBTB20	0.0229184	0.320754		ENSMUSG00000039217	289.958	-0.212388	Il18	IL18	0.0108881	0.1412		ENSMUSG00000010044	60.2201	-0.248106	Zmynd10	ZMYND10	0.218103	0.999794
ENSMUSG00000046523	1504.88	-0.364326	Kctd4	KCTD4	0.0252163	0.332067		ENSMUSG00000029635	874.677	0.147808	Cdk8	CDK8	0.0228207	0.320754		ENSMUSG00000023939	606.829	-0.219607	Mrpl14	MRPL14	0.0109809	0.142275		ENSMUSG00000010045	1037.35	-0.057683	Tmem115	TMEM115	0.20094	0.999794
ENSMUSG00000062939	21.5402	1.10859	Stat4	STAT4	0.0252225	0.332067		ENSMUSG00000050625	22.2346	0.66154	Ccdc121	#N/A	0.0229146	0.320754		ENSMUSG00000013698	16419.6	-0.193164	Pea15a	PEA15	0.0110097	0.142518		ENSMUSG00000010047	295.837	-0.088226	Hyal2	HYAL2	0.452636	0.999794
ENSMUSG00000035226	3316.63	0.265174	Rims4	RIMS4	0.0252962	0.332327		ENSMUSG00000054823	3202.3	0.085224	Nsd3	NSD3	0.0229325	0.320754		ENSMUSG00000006941	2831.36	-0.194332	Eif1b	EIF1B	0.0110397	0.142778		ENSMUSG00000010048	156.191	0.022295	Ifrd2	IFRD2	0.868877	0.999794
ENSMUSG00000021700	17643.5	-0.232346	Rab3c	RAB3C	0.0253949	0.332721		ENSMUSG00000078440	2464.41	-0.139102	Dohh	DOHH	0.0229418	0.320754		ENSMUSG00000109372	637.517	0.499177	Gm19410	#N/A	0.0110597	0.142907		ENSMUSG00000010051	119.778	-0.0787585	Hyal1	HYAL1	0.598701	0.999794
ENSMUSG00000048218	503.122	-0.397331	Amigo2	AMIGO2	0.0253652	0.332721		ENSMUSG00000090113	13.6988	-0.860765	Nhlrc4	NHLRC4	0.022945	0.320754		ENSMUSG00000029108	4365.15	0.47597	Pcdh7	PCDH7	0.011076	0.142989		ENSMUSG00000010054	2636.96	-0.032883	Tusc2	TUSC2	0.494293	0.999794
ENSMUSG00000050010	30.6112	0.580702	Shisa3	SHISA3	0.0253785	0.332721		ENSMUSG00000026527	3328.85	-0.116592	Rgs7	RGS7	0.0230052	0.320985		ENSMUSG00000020515	1487.86	-0.133489	Cnot8	CNOT8	0.0111199	0.143168		ENSMUSG00000010057	771.59	-0.0821424	Nprl2	NPRL2	0.139035	0.999794
ENSMUSG00000034858	914.622	-0.189496	Fam214a	FAM214A	0.0254807	0.333296		ENSMUSG00000034560	1550.21	0.120312	Washc4	WASHC4	0.0230356	0.320985		ENSMUSG00000057615	41.8991	-0.599366	Ldoc1	LDOC1	0.0111108	0.143168		ENSMUSG00000010064	1728.61	-0.0402776	Slc38a3	SLC38A3	0.711967	0.999794
ENSMUSG00000068699	72.5011	-0.382902	Flnc	FLNC	0.0254847	0.333296		ENSMUSG00000074622	992.773	-0.245272	Mafb	MAFB	0.023017	0.320985		ENSMUSG00000071176	1544.08	0.454938	Arhgef10	ARHGEF10	0.0111009	0.143168		ENSMUSG00000010066	1307.92	0.00606227	Cacna2d2	CACNA2D2	0.961402	0.999794
ENSMUSG00000074925	1208.8	0.142236	Ptar1	PTAR1	0.0255293	0.33358		ENSMUSG00000023904	1683.48	-0.104842	Hcfc1r1	HCFC1R1	0.0231901	0.322847		ENSMUSG00000026827	4983.8	-0.276213	Gpd2	GPD2	0.011147	0.143268		ENSMUSG00000010067	326.086	0.115286	Rassf1	RASSF1	0.117754	0.999794
ENSMUSG00000002489	3572.02	-0.213868	Tiam1	TIAM1	0.025673	0.333668		ENSMUSG00000034271	1559.04	-0.355415	Jdp2	JDP2	0.0232127	0.322871		ENSMUSG00000038023	2186.04	0.164197	Atp6v0a2	ATP6V0A2	0.0111477	0.143268		ENSMUSG00000010080	36.1471	-0.0721465	Epn3	EPN3	0.835969	0.999794
ENSMUSG00000029822	664.338	0.354894	Osbpl3	OSBPL3	0.0255675	0.333668		ENSMUSG00000019920	818.042	0.155167	Lims1	LIMS4	0.0232794	0.323306		ENSMUSG00000014959	3342.56	-0.114041	Gorasp2	GORASP2	0.0111776	0.143395		ENSMUSG00000010086	6694.67	0.0817881	Rnf112	RNF112	0.540088	0.999794
ENSMUSG00000045098	1546.19	-0.132497	Kmt5b	KMT5B	0.0256633	0.333668		ENSMUSG00000027188	1089.57	-0.405228	Pamr1	PAMR1	0.0232857	0.323306		ENSMUSG00000054409	492.959	-0.535652	Tmem74	TMEM74	0.0111754	0.143395		ENSMUSG00000010095	3842.81	-0.00505199	Slc3a2	SLC3A2	0.930111	0.999794
ENSMUSG00000048756	2492.8	0.253444	Foxo3	FOXO3	0.0256187	0.333668		ENSMUSG00000047671	8.71041	1.20868	Tctex1d4	#N/A	0.0234212	0.324605		ENSMUSG00000037995	117.038	0.500032	Igsf9	IGSF9	0.0111932	0.143465		ENSMUSG00000010097	1326.34	-0.00120817	Nxf1	NXF1	0.988125	0.999794
ENSMUSG00000058258	99.2151	-0.397216	Idi1	IDI1	0.0256394	0.333668		ENSMUSG00000054690	145.669	-0.252567	Emcn	EMCN	0.023416	0.324605		ENSMUSG00000000792	725.652	-0.402345	Slc5a5	SLC5A5	0.0112363	0.143503		ENSMUSG00000010110	1087.89	-0.0411474	Stx5a	STX5	0.392292	0.999794
ENSMUSG00000068117	49.5238	0.762459	Mei1	MEI1	0.0256738	0.333668		ENSMUSG00000032407	2381.15	0.114229	U2surp	U2SURP	0.0235003	0.32541		ENSMUSG00000029086	421.368	0.216757	Prom1	PROM1	0.0112161	0.143503		ENSMUSG00000010122	110.051	0.0428043	Slc47a1	SLC47A1	0.877366	0.999794
ENSMUSG00000030043	71.7848	-0.834427	Tacr1	TACR1	0.0257082	0.333816		ENSMUSG00000020864	4663.64	-0.151226	Ankrd40	ANKRD40	0.0235578	0.325915		ENSMUSG00000038301	3596.47	-0.215824	Snx10	SNX10	0.0112261	0.143503		ENSMUSG00000010136	9.99406	-0.525803	Pifo	PIFO	0.160146	0.999794
ENSMUSG00000001943	142.124	0.282829	Vsig2	VSIG2	0.0258516	0.334979		ENSMUSG00000067787	3582.44	0.256693	Blcap	BLCAP	0.0235839	0.325984		ENSMUSG00000044927	1732.72	-0.183852	H1fx	#N/A	0.0112319	0.143503		ENSMUSG00000010142	34.2333	-0.211721	Tnfrsf13b	TNFRSF13B	0.47421	0.999794
ENSMUSG00000021832	1955.2	0.110998	Psmc6	PSMC6	0.0258647	0.334979		ENSMUSG00000020495	634.62	0.14555	Smg8	SMG8	0.0236464	0.326266		ENSMUSG00000022234	4221.94	-0.159648	Cct5	CCT5	0.0112807	0.143942		ENSMUSG00000010154	594.637	-0.000265239	Spire2	SPIRE2	0.997375	0.999794
ENSMUSG00000030806	21828.1	0.154945	Stx1b	STX1B	0.0258836	0.334979		ENSMUSG00000027495	924.025	0.228602	Fam210b	FAM210B	0.023646	0.326266		ENSMUSG00000017801	659.867	-0.229912	Mlx	MLX	0.0113573	0.144089		ENSMUSG00000010175	461.834	-0.0154694	Prox1	PROX1	0.93158	0.999794
ENSMUSG00000073878	232.978	0.577698	Gm13304	CCL21	0.0258984	0.334979		ENSMUSG00000067150	1746.47	0.123519	Xpo5	XPO5	0.0237113	0.32687		ENSMUSG00000023972	376.584	0.308521	Ptk7	PTK7	0.0113628	0.144089		ENSMUSG00000010205	949.971	0.00773222	Raver1	RAVER1	0.907495	0.999794
ENSMUSG00000098112	194.273	-0.22549	Bin2	BIN2	0.0259131	0.334979		ENSMUSG00000027490	661.642	-0.24162	E2f1	E2F1	0.0238892	0.329029		ENSMUSG00000024188	2549.77	0.114374	Luc7l	LUC7L	0.0113416	0.144089		ENSMUSG00000010277	8088.52	-0.00996383	2610507B11Rik	KIAA0100	0.874512	0.999794
ENSMUSG00000001627	826.891	0.146591	Ifrd1	IFRD1	0.0261727	0.336852		ENSMUSG00000015095	2906.52	-0.119616	Fbxw5	FBXW5	0.0239323	0.32933		ENSMUSG00000044505	27.7298	0.902039	Lingo4	LINGO4	0.0113474	0.144089		ENSMUSG00000010290	878.625	-0.0291766	AI597479	C2orf49	0.631026	0.999794
ENSMUSG00000005373	64.2637	-0.478143	Mlxipl	MLXIPL	0.0260836	0.336852		ENSMUSG00000028445	1533.99	-0.105608	Enho	ENHO	0.0239916	0.32972		ENSMUSG00000045005	73.5752	0.576636	Fzd5	FZD5	0.0113553	0.144089		ENSMUSG00000010307	452.833	-0.0797226	Tmem86a	TMEM86A	0.282385	0.999794
ENSMUSG00000029175	781.109	0.14905	Slc35f6	SLC35F6	0.0261348	0.336852		ENSMUSG00000078794	10287.6	-0.204853	Dact3	DACT3	0.0240032	0.32972		ENSMUSG00000053317	459.548	-0.187258	Sec61b	#N/A	0.0113425	0.144089		ENSMUSG00000010311	21.2087	-0.0526662	Optc	OPTC	0.900731	0.999794
ENSMUSG00000043909	2837.02	-0.17332	Trp53bp1	TP53BP1	0.0261514	0.336852		ENSMUSG00000031812	6669.65	-0.160061	Map1lc3b	#N/A	0.0240433	0.329977		ENSMUSG00000055447	6302.31	0.197018	Cd47	CD47	0.0113228	0.144089		ENSMUSG00000010358	58.3766	0.0711841	Ifi35	IFI35	0.649212	0.999794
ENSMUSG00000053137	986.412	0.306674	Mapk11	MAPK11	0.0261738	0.336852		ENSMUSG00000048027	2992.99	0.167259	Rgmb	RGMB	0.0240903	0.33033		ENSMUSG00000024014	143.176	0.330882	Pim1	PIM1	0.0114261	0.144764		ENSMUSG00000010362	116.645	-0.262748	Rdm1	RDM1	0.0860159	0.999794
ENSMUSG00000036192	987.017	0.386538	Rorb	RORB	0.0261987	0.336874		ENSMUSG00000021133	1499.74	0.193224	Susd6	SUSD6	0.0241396	0.330421		ENSMUSG00000044216	3597.99	0.42361	Kcnj4	KCNJ4	0.0114554	0.145007		ENSMUSG00000010376	2564.53	-0.0296316	Nedd8	NEDD8	0.658765	0.999794
ENSMUSG00000021217	1001	0.337939	Tshz3	TSHZ3	0.0263911	0.338151		ENSMUSG00000028661	209.913	0.321539	Epha8	EPHA8	0.0241352	0.330421		ENSMUSG00000019935	147.923	0.659651	Slc17a8	#N/A	0.0115543	0.145553		ENSMUSG00000010392	1320.42	0.0125727	Gosr1	GOSR1	0.805712	0.999794
ENSMUSG00000025468	5265.39	-0.149285	Caly	CALY	0.0263541	0.338151		ENSMUSG00000020644	3403.88	-0.284854	Id2	ID2	0.0242258	0.330431		ENSMUSG00000021754	303.686	0.434008	Map3k1	MAP3K1	0.0115386	0.145553		ENSMUSG00000010406	426.005	-0.0595809	Mrpl52	MRPL52	0.592972	0.999794
ENSMUSG00000029168	1182.56	-0.302981	Dpysl5	DPYSL5	0.0263321	0.338151		ENSMUSG00000028959	2456.36	-0.152415	Fastk	FASTK	0.0241966	0.330431		ENSMUSG00000025374	2185.28	-0.121425	Nabp2	#N/A	0.0115496	0.145553		ENSMUSG00000010453	1992.9	0.0905301	Kansl3	KANSL3	0.122557	0.999794
ENSMUSG00000058173	82.9709	-0.444415	Smco4	SMCO4	0.0263905	0.338151		ENSMUSG00000032368	627.634	0.547921	Zic1	ZIC1	0.0241907	0.330431		ENSMUSG00000026880	383.412	-0.317868	Stom	STOM	0.0115596	0.145553		ENSMUSG00000010461	142.384	0.196115	Eya4	EYA4	0.337175	0.999794
ENSMUSG00000063887	2300.07	-0.15978	Nlgn1	NLGN1	0.026424	0.338274		ENSMUSG00000042256	105.246	-0.332191	Ptchd4	PTCHD4	0.0242062	0.330431		ENSMUSG00000028271	842.945	-0.127558	Gtf2b	GTF2B	0.0115293	0.145553		ENSMUSG00000010476	18.9828	-0.412295	Ebf3	EBF3	0.178488	0.999794
ENSMUSG00000046491	39.1494	-0.541863	C1qtnf2	C1QTNF2	0.0264685	0.338545		ENSMUSG00000024112	2112.5	0.346756	Cacna1h	CACNA1H	0.0242648	0.330671		ENSMUSG00000062997	3346.85	-0.244248	Rpl35	RPL35	0.0115518	0.145553		ENSMUSG00000010505	218.448	0.0652227	Myt1	MYT1	0.789226	0.999794
ENSMUSG00000002908	603.489	0.255972	Kcnn1	KCNN1	0.026567	0.339191		ENSMUSG00000054594	25.2722	-0.519407	Oscar	OSCAR	0.0242965	0.330812		ENSMUSG00000000355	714.419	-0.144001	Mcts1	#N/A	0.0116026	0.145829		ENSMUSG00000010517	843.507	-0.018731	Faf1	FAF1	0.749443	0.999794
ENSMUSG00000026094	153.798	0.351168	Stk17b	STK17B	0.0265455	0.339191		ENSMUSG00000033998	3106.68	-0.234846	Kcnk1	KCNK1	0.0243206	0.33085		ENSMUSG00000000732	189.5	-0.643528	Icosl	0	0.0116016	0.145829		ENSMUSG00000010529	85.1103	-0.0409581	Gm266	#N/A	0.792453	0.999794
ENSMUSG00000026970	529.184	0.165989	Rbms1	RBMS1	0.026589	0.339191		ENSMUSG00000038845	3090.03	0.137841	Phb	PHB	0.0243455	0.330898		ENSMUSG00000041351	7581.25	0.313773	Rap1gap	RAP1GAP	0.0116121	0.145829		ENSMUSG00000010538	16.1784	-0.1241	Tsacc	TSACC	0.661693	0.999794
ENSMUSG00000030538	385.698	-0.217583	Cib1	CIB1	0.0266396	0.339456		ENSMUSG00000001763	906.51	0.148177	Tspan33	TSPAN33	0.0245279	0.33192		ENSMUSG00000020739	746.3	-0.163297	Nup85	NUP85	0.0116445	0.145972		ENSMUSG00000010554	853.689	0.0258383	Mettl16	METTL16	0.835004	0.999794
ENSMUSG00000037463	408.79	0.18322	Fbxo27	#N/A	0.0266565	0.339456		ENSMUSG00000025024	872.284	0.133997	Smndc1	SMNDC1	0.0245276	0.33192		ENSMUSG00000024978	1906.12	0.169874	Gpam	GPAM	0.0116727	0.145972		ENSMUSG00000010592	81.4001	0.0392569	Dazl	DAZ2	0.802827	0.999794
ENSMUSG00000020069	1475.09	-0.113784	Hnrnph3	HNRNPH3	0.0267624	0.33984		ENSMUSG00000034403	9055.74	0.0983279	Pja1	PJA1	0.0244925	0.33192		ENSMUSG00000025478	1319.11	-0.264882	Dpysl4	DPYSL4	0.0116493	0.145972		ENSMUSG00000010601	10.0196	0.146152	Apol7a	APOL2	0.76839	0.999794
ENSMUSG00000020134	1274.49	-0.115387	Peli1	PELI1	0.0267624	0.33984		ENSMUSG00000037278	558.214	-0.175778	Tmem97	TMEM97	0.0244819	0.33192		ENSMUSG00000045664	360.395	0.38648	Cdc42ep2	CDC42EP2	0.0116745	0.145972		ENSMUSG00000010607	576.064	-0.0575585	Pigyl	PIGY	0.53572	0.999794
ENSMUSG00000027199	2939.17	0.292515	Gatm	GATM	0.0267802	0.33984		ENSMUSG00000056665	1627.39	-0.306022	Them6	THEM6	0.0245188	0.33192		ENSMUSG00000109901	752.982	0.185439	Chmp1b	CHMP1B	0.0116651	0.145972		ENSMUSG00000010608	3484.62	0.0183312	Rbm25	RBM25	0.818377	0.999794
ENSMUSG00000063260	156.048	-0.490972	Syt10	SYT10	0.0267257	0.33984		ENSMUSG00000037275	783.272	0.133864	Gemin5	GEMIN5	0.0245687	0.332066		ENSMUSG00000021466	1659.38	0.325244	Ptch1	PTCH1	0.0116957	0.146092		ENSMUSG00000010609	517.409	-0.05907	Psen2	PSEN2	0.525961	0.999794
ENSMUSG00000018593	9775.08	-0.321735	Sparc	SPARC	0.0268836	0.339875		ENSMUSG00000071745	34.7798	1.14843	DXBay18	#N/A	0.0245816	0.332066		ENSMUSG00000033581	29.0571	0.921543	Igf2bp2	IGF2BP2	0.0117045	0.146092		ENSMUSG00000010651	12.564	-0.385357	Acaa1b	ACAA1	0.363521	0.999794
ENSMUSG00000024544	591.71	0.225942	Ldlrad4	LDLRAD4	0.0268998	0.339875		ENSMUSG00000022807	760.868	0.133303	Osbpl11	OSBPL11	0.0246402	0.332365		ENSMUSG00000016664	1961.18	0.134558	Pacsin2	PACSIN2	0.0117161	0.146109		ENSMUSG00000010660	286.098	0.0475901	Plcd1	PLCD1	0.662584	0.999794
ENSMUSG00000026610	765.412	0.288767	Esrrg	ESRRG	0.0268252	0.339875		ENSMUSG00000028671	374.018	-0.165828	Gale	GALE	0.0246466	0.332365		ENSMUSG00000023094	564.524	-0.212604	Msrb2	MSRB2	0.0117658	0.146206		ENSMUSG00000010663	6573.38	-0.0161244	Fads1	FADS1	0.768909	0.999794
ENSMUSG00000028525	2853.23	0.233075	Pde4b	PDE4B	0.0268942	0.339875		ENSMUSG00000001946	444.323	-0.234594	Esam	ESAM	0.024785	0.332493		ENSMUSG00000023905	108.271	0.631359	Tnfrsf12a	#N/A	0.0117633	0.146206		ENSMUSG00000010721	1047.01	0.0119462	Lmbr1	LMBR1	0.825052	0.999794
ENSMUSG00000030029	1129.64	-0.205154	Lrig1	LRIG1	0.0269	0.339875		ENSMUSG00000008859	2555.4	-0.11447	Rala	RALA	0.024721	0.332493		ENSMUSG00000024168	190.167	0.257622	Tmem204	TMEM204	0.0117453	0.146206		ENSMUSG00000010751	81.2937	-0.0216035	Tnfrsf22	TNFRSF10B	0.900972	0.999794
ENSMUSG00000032477	192.877	-0.216413	Cdc25a	CDC25A	0.0269715	0.340483		ENSMUSG00000019261	2972.31	0.130782	Map1s	MAP1S	0.0247757	0.332493		ENSMUSG00000028197	34.6483	1.36162	Col24a1	#N/A	0.0117595	0.146206		ENSMUSG00000010755	1275.9	-0.076629	Cars	CARS1	0.355436	0.999794
ENSMUSG00000026365	506.366	-0.276443	Cfh	#N/A	0.027094	0.341436		ENSMUSG00000026307	508.017	-0.146079	Scly	SCLY	0.0247013	0.332493		ENSMUSG00000039159	4380.95	0.14185	Ube2h	UBE2H	0.011775	0.146206		ENSMUSG00000010797	97.8715	-0.134781	Wnt2	WNT2	0.308345	0.999794
ENSMUSG00000029659	302.081	0.365179	Medag	MEDAG	0.0270713	0.341436		ENSMUSG00000026718	2190.82	0.133317	Stam	STAM	0.0247651	0.332493		ENSMUSG00000014470	908.345	0.245543	Rnf166	RNF166	0.0118161	0.146589		ENSMUSG00000010803	12289.4	0.0756716	Gabra1	GABRA1	0.49635	0.999794
ENSMUSG00000032420	100.768	-0.381863	Nt5e	NT5E	0.0272284	0.341943		ENSMUSG00000081945	31.6926	-0.553878	Olfr607	#N/A	0.0247367	0.332493		ENSMUSG00000029822	707.952	0.569979	Osbpl3	OSBPL3	0.0118264	0.14659		ENSMUSG00000010825	59.4711	0.0336662	Grid2ip	GRID2IP	0.886128	0.999794
ENSMUSG00000032502	102.847	0.40499	Stac	STAC	0.0272078	0.341943		ENSMUSG00000042595	465.341	0.185427	Fam199x	FAM199X	0.0248268	0.332766		ENSMUSG00000021223	41.7126	0.845971	Papln	PAPLN	0.0118466	0.146714		ENSMUSG00000010830	10.3834	-0.408723	Kdelr3	KDELR3	0.229233	0.999794
ENSMUSG00000059208	3914.41	-0.111836	Hnrnpm	HNRNPM	0.0272111	0.341943		ENSMUSG00000031778	27892	-0.204682	Cx3cl1	CX3CL1	0.0248971	0.333286		ENSMUSG00000033730	4122.14	0.533266	Egr3	EGR3	0.0119073	0.146909		ENSMUSG00000010911	218.07	0.0841581	Apip	APIP	0.31108	0.999794
ENSMUSG00000063889	395.157	0.237074	Crem	CREM	0.0272155	0.341943		ENSMUSG00000038523	17.2732	-0.81954	1700003F12Rik	C20orf144	0.0249307	0.333286		ENSMUSG00000049265	843.866	0.348617	Kcnk3	KCNK3	0.0118734	0.146909		ENSMUSG00000010914	1265.75	0.152078	Pdhx	PDHX	0.0460225	0.999794
ENSMUSG00000006958	1070.08	-0.263397	Chrd	CHRD	0.0273507	0.342001		ENSMUSG00000040021	1051.32	0.120264	Lats1	LATS1	0.0249472	0.333286		ENSMUSG00000049649	185.839	0.546325	Gpr3	GPR3	0.0119138	0.146909		ENSMUSG00000010936	813.172	0.0116584	Vac14	VAC14	0.861875	0.999794
ENSMUSG00000026414	160.175	0.411583	Tnnt2	TNNT2	0.0273036	0.342001		ENSMUSG00000040152	114.006	0.605476	Thbs1	THBS1	0.0249733	0.333286		ENSMUSG00000051586	2831.77	0.337552	Mical3	MICAL3	0.0119009	0.146909		ENSMUSG00000011096	2013.96	-0.0670826	Akt1s1	AKT1S1	0.221475	0.999794
ENSMUSG00000034584	205.355	0.570777	Exph5	EXPH5	0.0273072	0.342001		ENSMUSG00000074607	1451.3	0.256269	Tox2	TOX2	0.024955	0.333286		ENSMUSG00000078570	1225.5	-0.209496	1110065P20Rik	C1orf122	0.011905	0.146909		ENSMUSG00000011114	1410.44	-0.0133579	Tbrg1	TBRG1	0.872027	0.999794
ENSMUSG00000037254	72.1815	-0.751163	Itih2	ITIH2	0.0272614	0.342001		ENSMUSG00000001507	811.94	0.163334	Itga3	ITGA3	0.0250534	0.333692		ENSMUSG00000023991	1790.46	-0.274343	Foxp4	FOXP4	0.0119392	0.146969		ENSMUSG00000011148	627.027	0.0231705	Adssl1	ADSS1	0.913425	0.999794
ENSMUSG00000061751	18851.5	0.190407	Kalrn	KALRN	0.0273338	0.342001		ENSMUSG00000026749	1069.56	0.231997	Nek6	NEK6	0.0250613	0.333692		ENSMUSG00000031776	3388.79	-0.0983579	Arl2bp	ARL2BP	0.0119364	0.146969		ENSMUSG00000011154	10.0086	-0.530064	Cfap161	CFAP161	0.26655	0.999794
ENSMUSG00000032846	892.12	-0.144737	#N/A	#N/A	0.0274084	0.342428		ENSMUSG00000031311	4725.33	0.0824528	Nono	NONO	0.0251258	0.333692		ENSMUSG00000020572	1651.31	-0.154275	Nampt	NAMPT	0.0120114	0.147731		ENSMUSG00000011158	1086.57	0.0339982	Brf1	BRF1	0.505001	0.999794
ENSMUSG00000021365	283.863	-0.225499	Nedd9	NEDD9	0.0274469	0.342614		ENSMUSG00000031897	1241.94	-0.18627	Psmb10	PSMB10	0.0250785	0.333692		ENSMUSG00000019146	4684.77	0.330798	Cacng2	CACNG2	0.012062	0.147984		ENSMUSG00000011171	23.3443	-0.222451	Vipr2	VIPR2	0.57134	0.999794
ENSMUSG00000029408	1488.94	0.235795	Abcb9	ABCB9	0.0275653	0.342868		ENSMUSG00000056692	11670.1	-0.161013	D17Wsu92e	#N/A	0.0251331	0.333692		ENSMUSG00000034112	48.2977	-0.674927	Atp2c2	ATP2C2	0.0120556	0.147984		ENSMUSG00000011179	1862.99	-0.0857583	Odc1	ODC1	0.0755429	0.999794
ENSMUSG00000037337	35.0818	-0.485574	Map4k1	MAP4K1	0.0275442	0.342868		ENSMUSG00000094595	80.4742	-0.284069	Fsbp	FSBP	0.0251207	0.333692		ENSMUSG00000044709	544.762	-0.224735	Gemin7	GEMIN7	0.0120734	0.147984		ENSMUSG00000011254	254.94	-0.0361101	Thg1l	THG1L	0.687009	0.999794
ENSMUSG00000039943	1316.63	0.366375	Plcb4	PLCB4	0.0275799	0.342868		ENSMUSG00000025498	68.8257	-0.442617	Irf7	IRF7	0.0252319	0.334145		ENSMUSG00000093985	26.3888	-0.697021	Gm10406	#N/A	0.0120714	0.147984		ENSMUSG00000011256	768.957	0.161817	Adam19	#N/A	0.167618	0.999794
ENSMUSG00000062488	111.755	0.280477	Ifit3b	IFIT3	0.0275527	0.342868		ENSMUSG00000028528	11386.5	0.0941105	Dnajc6	DNAJC6	0.0252003	0.334145		ENSMUSG00000045934	145.582	0.401011	Mtmr11	MTMR11	0.0121299	0.14855		ENSMUSG00000011257	1613.32	-0.0426486	Pabpc4	PABPC4	0.432214	0.999794
ENSMUSG00000095677	225.628	-0.271272	Dynlt1f	DYNLT1	0.0275852	0.342868		ENSMUSG00000051985	897.571	-0.47545	Igfn1	IGFN1	0.0252109	0.334145		ENSMUSG00000019731	1846.25	0.213391	Slc35e1	SLC35E1	0.0122335	0.149053		ENSMUSG00000011263	13.5586	-0.329715	Exoc3l2	EXOC3L2	0.338207	0.999794
ENSMUSG00000039031	150.492	-0.299124	Arhgap18	ARHGAP18	0.0276351	0.343194		ENSMUSG00000025854	1813.48	0.218643	Fam20c	FAM20C	0.0252594	0.334222		ENSMUSG00000021690	1859.17	0.20837	Jmy	JMY	0.0122017	0.149053		ENSMUSG00000011267	44.6539	0.0507696	Zfp296	ZNF296	0.774448	0.999794
ENSMUSG00000006215	1060.23	0.14659	Zbtb17	ZBTB17	0.0278253	0.344968		ENSMUSG00000038384	1815.02	0.166754	Setd1b	SETD1B	0.0252976	0.334442		ENSMUSG00000025357	264.387	-0.219033	Dgka	#N/A	0.0121856	0.149053		ENSMUSG00000011305	15.0189	-0.152434	Plin5	PLIN5	0.619274	0.999794
ENSMUSG00000045667	54.3222	-0.397889	Smtnl2	SMTNL2	0.0278248	0.344968		ENSMUSG00000021486	4176.14	-0.110658	Prelid1	#N/A	0.0253258	0.334529		ENSMUSG00000029207	1565.39	0.248348	Apbb2	APBB2	0.0122201	0.149053		ENSMUSG00000011306	1418.5	-0.0392209	Sugp1	SUGP1	0.41737	0.999794
ENSMUSG00000031883	340.178	0.343206	Car7	CA7	0.0279058	0.345671		ENSMUSG00000005813	1316.86	0.0888412	Metap1	METAP1	0.0253949	0.334562		ENSMUSG00000050854	294.077	0.577975	Tmem125	TMEM125	0.0122333	0.149053		ENSMUSG00000011382	371.124	0.0829212	Dhdh	DHDH	0.313008	0.999794
ENSMUSG00000022178	64.7197	-0.418215	Ajuba	AJUBA	0.0279537	0.345969		ENSMUSG00000023046	1548.53	-0.471324	Igfbp6	IGFBP6	0.0254472	0.334562		ENSMUSG00000051343	3320.38	0.153269	Rab11fip5	RAB11FIP5	0.0122253	0.149053		ENSMUSG00000011427	386.976	0.034532	Zfp790	ZNF420	0.611827	0.999794
ENSMUSG00000031980	839.547	-0.71883	Agt	AGT	0.027994	0.346173		ENSMUSG00000028439	9200.26	-0.122625	Fam219a	FAM219A	0.0253772	0.334562		ENSMUSG00000014980	536.153	-0.274597	Tsen15	TSEN15	0.0123222	0.149689		ENSMUSG00000011589	1557.93	-0.0259566	Fsd1	FSD1	0.584142	0.999794
ENSMUSG00000024235	31.2483	-0.529531	Map3k8	MAP3K8	0.0280555	0.346638		ENSMUSG00000029670	561.053	0.204634	Ing3	ING3	0.0254614	0.334562		ENSMUSG00000020067	65.1684	0.653207	Mypn	MYPN	0.0123448	0.149689		ENSMUSG00000011658	428.255	-0.197195	Fuz	FUZ	0.0448311	0.999794
ENSMUSG00000024835	1935.43	0.102627	Coro1b	CORO1B	0.0281204	0.347144		ENSMUSG00000032297	996.093	0.325346	Celf6	CELF6	0.0254796	0.334562		ENSMUSG00000022540	3783.64	-0.287188	Rogdi	ROGDI	0.0122991	0.149689		ENSMUSG00000011751	7432.44	-0.0636552	Sptbn4	SPTBN4	0.344966	0.999794
ENSMUSG00000028789	1125.36	0.14812	Azin2	AZIN2	0.028204	0.34718		ENSMUSG00000040351	1800.89	0.100565	Ankib1	ANKIB1	0.0254683	0.334562		ENSMUSG00000025246	1904.57	0.240142	Tbl1x	TBL1Y	0.0123485	0.149689		ENSMUSG00000011752	16146.4	0.00045488	Pgam1	PGAM1	0.990669	0.999794
ENSMUSG00000037531	398.475	-0.175247	Mrpl47	MRPL47	0.0281754	0.34718		ENSMUSG00000106627	9.10723	-0.950895	Gm21680	#N/A	0.0253539	0.334562		ENSMUSG00000025938	63.1545	0.583719	Slco5a1	SLCO5A1	0.0123215	0.149689		ENSMUSG00000011831	1708.6	-0.00234306	Evi5	EVI5	0.971317	0.999794
ENSMUSG00000038225	109.252	-0.389978	Primpol	PRIMPOL	0.0282188	0.34718		ENSMUSG00000022262	225.004	0.376638	Dnah5	DNAH5	0.025546	0.334583		ENSMUSG00000026355	278.198	-0.555334	Mcm6	MCM6	0.012329	0.149689		ENSMUSG00000011832	3832.56	0.0292955	Evi5l	EVI5L	0.542272	0.999794
ENSMUSG00000070803	191.292	0.500925	Cited4	CITED4	0.0282138	0.34718		ENSMUSG00000027412	21.5493	-0.78157	Lpin3	LPIN3	0.0255361	0.334583		ENSMUSG00000047557	1055.33	-0.254816	Lxn	LXN	0.0123667	0.149783		ENSMUSG00000011837	707.104	-0.0648898	Snapc2	SNAPC2	0.302179	0.999794
ENSMUSG00000078606	98.9745	-0.778328	Gm4070	#N/A	0.0282535	0.347313		ENSMUSG00000043445	3716.4	-0.117252	Pgp	PGP	0.0255204	0.334583		ENSMUSG00000025381	1032.35	-0.23098	Cnpy2	#N/A	0.0124314	0.150439		ENSMUSG00000011877	14298.3	0.00490876	Git1	GIT1	0.904143	0.999794
ENSMUSG00000023046	980.681	0.418525	Igfbp6	IGFBP6	0.0282902	0.34747		ENSMUSG00000039539	79.7777	-0.295417	Sgcz	SGCZ	0.0255744	0.334672		ENSMUSG00000028398	732.077	-0.181678	Dmac1	DMAC1	0.0124651	0.15072		ENSMUSG00000011884	961.837	-0.183156	Gltp	GLTP	0.0695724	0.999794
ENSMUSG00000028796	2587.45	0.0865754	Phc2	PHC2	0.0283275	0.347634		ENSMUSG00000026860	5851.24	-0.107646	Sh3glb2	SH3GLB2	0.0255974	0.33469		ENSMUSG00000034714	1567.96	0.528158	Ttyh2	TTYH2	0.0124965	0.150971		ENSMUSG00000011958	635.21	0.0857733	Bnip2	BNIP2	0.334465	0.999794
ENSMUSG00000025738	31582.5	0.15752	Fbxl16	FBXL16	0.0284364	0.348676		ENSMUSG00000027134	4248.46	-0.311579	Lpcat4	LPCAT4	0.0256828	0.335047		ENSMUSG00000032504	2476.01	0.134657	Pdcd6ip	#N/A	0.0125217	0.151048		ENSMUSG00000011960	1360.53	0.142516	Ccnt1	CCNT1	0.0153114	0.999794
ENSMUSG00000038156	3308.78	-0.190946	Spon1	SPON1	0.0285745	0.350074		ENSMUSG00000027298	8329.31	-0.197478	Tyro3	TYRO3	0.0256896	0.335047		ENSMUSG00000069835	175.269	-0.276033	Sat2	SAT2	0.012524	0.151048		ENSMUSG00000012017	199.487	-0.155146	Scarf2	SCARF2	0.458637	0.999794
ENSMUSG00000071650	3167.29	-0.106833	Ganab	GANAB	0.0286007	0.3501		ENSMUSG00000056820	7659.35	-0.135008	Tsnax	TSNAX	0.0256759	0.335047		ENSMUSG00000066705	4243.21	-0.433042	Fxyd6	FXYD6	0.0125596	0.15135		ENSMUSG00000012076	1800.35	0.124762	Brms1l	BRMS1L	0.109991	0.999794
ENSMUSG00000031344	48.1126	-1.22414	Gabrq	#N/A	0.0286816	0.350499		ENSMUSG00000117789	73.8761	-0.59185	AC124502.3	#N/A	0.0257181	0.335136		ENSMUSG00000022723	304.164	0.651593	Crybg3	CRYBG3	0.0126065	0.15166		ENSMUSG00000012114	2007.06	0.00175305	Med15	MED15	0.980352	0.999794
ENSMUSG00000082229	4158.11	0.120431	Nap1l2	NAP1L2	0.0286591	0.350499		ENSMUSG00000038175	577.47	0.166332	Mylip	MYLIP	0.0257591	0.335388		ENSMUSG00000074582	2384.54	0.21469	Arfgef2	ARFGEF2	0.0126007	0.15166		ENSMUSG00000012117	2038.3	-0.00763858	Dhdds	DHDDS	0.867284	0.999794
ENSMUSG00000038375	6236.85	0.219981	Trp53inp2	TP53INP2	0.0288038	0.351697		ENSMUSG00000027318	81.4497	-0.764559	Adam33	ADAM33	0.0258321	0.335655		ENSMUSG00000035901	8984.06	0.172587	Dennd5a	DENND5A	0.0126771	0.15238		ENSMUSG00000012123	31.8783	0.0729393	Crybg2	CRYBG2	0.832632	0.999794
ENSMUSG00000025420	152.932	-0.307276	Katnal2	KATNAL2	0.0289166	0.352777		ENSMUSG00000035431	939.481	0.231577	Sstr1	SSTR1	0.0258446	0.335655		ENSMUSG00000028195	137.676	0.479222	Ccn1	CCN1	0.012742	0.153018		ENSMUSG00000012126	209.096	-0.0664498	Ubxn11	UBXN11	0.639826	0.999794
ENSMUSG00000028646	2135.3	0.112335	Rragc	RRAGC	0.0289713	0.353149		ENSMUSG00000049107	78.6283	0.515433	Ntf3	NTF3	0.0258094	0.335655		ENSMUSG00000030987	3117.47	0.234982	Stim1	STIM1	0.0127568	0.153018		ENSMUSG00000012296	395.081	-0.139001	Tjap1	TJAP1	0.225985	0.999794
ENSMUSG00000038418	5248.69	0.543961	Egr1	EGR1	0.0290721	0.35408		ENSMUSG00000025986	9739.52	-0.152864	Slc39a10	SLC39A10	0.0259282	0.336458		ENSMUSG00000058558	715.055	-0.198347	Rpl5	RPL5	0.0127622	0.153018		ENSMUSG00000012405	3699.17	-0.070597	Rpl15	RPL15	0.501576	0.999794
ENSMUSG00000029843	404.715	-0.874503	Slc13a4	SLC13A4	0.0291685	0.354504		ENSMUSG00000006235	225.675	-0.360762	Epor	EPOR	0.0261688	0.337458		ENSMUSG00000031760	12643.9	-0.26565	Mt3	#N/A	0.0128023	0.153371		ENSMUSG00000012422	1332.48	0.017961	Tmem167	TMEM167A	0.698335	0.999794
ENSMUSG00000041323	63.8292	-0.589332	Ak7	AK7	0.0291801	0.354504		ENSMUSG00000024188	2885.15	0.184815	Luc7l	LUC7L	0.0262484	0.337458		ENSMUSG00000029381	158.057	0.505639	Shroom3	SHROOM3	0.0128342	0.153566		ENSMUSG00000012428	9.69569	-0.12053	Steap4	STEAP4	0.730359	0.999794
ENSMUSG00000091512	1194.15	0.156551	Lamtor3	LAMTOR3	0.0291534	0.354504		ENSMUSG00000024483	1633.83	0.152892	Ankhd1	ANKHD1	0.0261891	0.337458		ENSMUSG00000062488	117.272	0.386557	Ifit3b	IFIT3	0.0128401	0.153566		ENSMUSG00000012429	284.624	-0.145636	Mplkip	MPLKIP	0.133569	0.999794
ENSMUSG00000004100	451.32	-0.159233	Ppan	PPAN-P2RY11	0.0292996	0.354769		ENSMUSG00000037148	773.47	-0.328356	Arhgap10	ARHGAP10	0.0261464	0.337458		ENSMUSG00000045349	2767.92	0.362048	Sh2d5	SH2D5	0.0128823	0.153942		ENSMUSG00000012443	40.4021	-0.152911	Kif11	KIF11	0.40376	0.999794
ENSMUSG00000024754	401.225	-0.186203	Cemip2	CEMIP2	0.0292643	0.354769		ENSMUSG00000037995	151.376	-0.510723	Igsf9	IGSF9	0.0261419	0.337458		ENSMUSG00000025597	458.432	0.37388	Klhl4	KLHL4	0.0129366	0.154462		ENSMUSG00000012483	136.044	-0.082198	Rpa3	RPA3	0.575589	0.999794
ENSMUSG00000039109	25.5135	-0.621647	F13a1	F13A1	0.0292891	0.354769		ENSMUSG00000040125	7893.13	-0.164261	Gpr26	GPR26	0.026133	0.337458		ENSMUSG00000031245	615.779	-0.405931	Hmgn5	HMGN5	0.0129791	0.154711		ENSMUSG00000012535	2518.61	0.0332389	Tnpo3	TNPO3	0.405735	0.999794
ENSMUSG00000055639	221.951	-0.493532	Dach1	DACH1	0.0292342	0.354769		ENSMUSG00000046722	1978.67	-0.101579	Cdc42se1	CDC42SE1	0.0262569	0.337458		ENSMUSG00000036192	1089.38	0.622955	Rorb	RORB	0.0129738	0.154711		ENSMUSG00000012609	964.118	-0.0471891	Ttll5	#N/A	0.632817	0.999794
ENSMUSG00000022419	888.266	0.288217	Deptor	DEPTOR	0.029486	0.356729		ENSMUSG00000055945	1606.95	-0.421127	Prr18	PRR18	0.0261841	0.337458		ENSMUSG00000038954	281.597	-0.256419	Supt3	SUPT3H	0.0130068	0.154784		ENSMUSG00000012640	544.293	-0.0318822	Zfp715	#N/A	0.74438	0.999794
ENSMUSG00000021420	495.762	-0.225323	Fars2	FARS2	0.0295514	0.356926		ENSMUSG00000057531	1780.15	-0.129327	Dtnbp1	DTNBP1	0.0261474	0.337458		ENSMUSG00000051256	737.73	-0.158853	Jagn1	JAGN1	0.0130058	0.154784		ENSMUSG00000012819	41.4832	0.100954	Cdh23	CDH23	0.795749	0.999794
ENSMUSG00000026156	727.771	-0.217141	B3gat2	B3GAT2	0.0295477	0.356926		ENSMUSG00000061111	2327.75	-0.105443	Mcrip1	MCRIP1	0.0262668	0.337458		ENSMUSG00000020447	25.766	1.28602	Npc1l1	NPC1L1	0.0130339	0.154848		ENSMUSG00000012848	3588.39	-0.0928756	Rps5	RPS5	0.335299	0.999794
ENSMUSG00000031283	274.755	0.567032	Chrdl1	CHRDL1	0.029592	0.35712		ENSMUSG00000062373	3818.47	-0.179279	Tmem65	TMEM65	0.026227	0.337458		ENSMUSG00000029534	453.208	-0.259842	St7	ST7	0.0130299	0.154848		ENSMUSG00000013033	23064.8	0.0918894	Adgrl1	ADGRL1	0.234169	0.999794
ENSMUSG00000036198	60.4467	-0.977327	Arhgap36	ARHGAP36	0.029626	0.357234		ENSMUSG00000073791	40.2222	-0.535136	Efcab7	EFCAB7	0.0261017	0.337458		ENSMUSG00000021932	221.421	-0.276824	Rnaseh2b	RNASEH2B	0.0130565	0.154988		ENSMUSG00000013076	867.863	-0.0661399	Amotl1	AMOTL1	0.483138	0.999794
ENSMUSG00000024429	6677.34	0.107147	Gnl1	GNL1	0.0297509	0.357849		ENSMUSG00000006215	1323.5	-0.172908	Zbtb17	ZBTB17	0.0263476	0.337891		ENSMUSG00000020275	132.51	0.356204	Rel	REL	0.0130695	0.155013		ENSMUSG00000013089	4150	0.0216283	Etv5	ETV5	0.8474	0.999794
ENSMUSG00000025584	680.691	0.400516	Pde8a	PDE8A	0.0297459	0.357849		ENSMUSG00000025544	4697.88	0.0736613	Tm9sf2	TM9SF2	0.0263472	0.337891		ENSMUSG00000022270	1373.42	0.198842	Retreg1	RETREG1	0.0131037	0.15529		ENSMUSG00000013150	813.438	-0.117868	Gfod2	GFOD2	0.149844	0.999794
ENSMUSG00000042249	2820.3	-0.198131	Grk3	GRK3	0.029704	0.357849		ENSMUSG00000026424	6303.67	-0.13965	Gpr37l1	GPR37L1	0.026366	0.337891		ENSMUSG00000042500	331.519	0.269754	Ago4	AGO4	0.0131146	0.15529		ENSMUSG00000013155	248.16	-0.00520585	Enkd1	ENKD1	0.947022	0.999794
ENSMUSG00000026042	84.554	-0.392622	Col5a2	COL5A2	0.0298689	0.357978		ENSMUSG00000033530	7877.73	-0.0950099	Ttc7b	TTC7B	0.0264639	0.338648		ENSMUSG00000024217	824.403	-0.173585	Snrpc	SNRPC	0.0131803	0.155329		ENSMUSG00000013160	6568.99	-0.0101226	Atp6v0d1	ATP6V0D1	0.775049	0.999794
ENSMUSG00000032012	2266.97	-0.283683	Nectin1	NECTIN1	0.0298676	0.357978		ENSMUSG00000036225	3095.58	-0.28434	Kctd1	KCTD1	0.0264688	0.338648		ENSMUSG00000034210	1505.95	0.244003	Efcab14	EFCAB14	0.013183	0.155329		ENSMUSG00000013236	18524.2	0.0565963	Ptprs	PTPRS	0.432846	0.999794
ENSMUSG00000032532	9853.7	0.119895	Cck	CCK	0.029822	0.357978		ENSMUSG00000006517	743.602	-0.233831	Mvd	MVD	0.0264943	0.338694		ENSMUSG00000034748	481.124	-0.187044	Sirt6	SIRT6	0.0131474	0.155329		ENSMUSG00000013275	1762.7	0.0827457	Slc41a1	SLC41A1	0.300911	0.999794
ENSMUSG00000074489	42.7442	0.522903	Bglap3	BGLAP	0.0298302	0.357978		ENSMUSG00000043259	1815.65	0.184554	Fam13c	FAM13C	0.0265289	0.338856		ENSMUSG00000043857	2957.25	0.310496	Mgat5b	MGAT5B	0.0131657	0.155329		ENSMUSG00000013367	1012.68	0.00016997	Iglon5	IGLON5	0.998791	0.999794
ENSMUSG00000105053	16.6923	-0.894929	Gm43064	AP4B1	0.0298848	0.357978		ENSMUSG00000034911	166.73	-0.238787	Ushbp1	USHBP1	0.0265832	0.33927		ENSMUSG00000048424	209.426	-0.526706	Ranbp3l	RANBP3L	0.013139	0.155329		ENSMUSG00000013419	3208.23	0.0289858	Zfp651	ZBTB47	0.601421	0.999794
ENSMUSG00000007617	4948.06	0.386766	Homer1	HOMER1	0.0300346	0.359471		ENSMUSG00000020519	955.907	-0.123168	Sap30l	SAP30L	0.0267353	0.34009		ENSMUSG00000052415	324.685	0.354392	Tchh	TCHH	0.0131643	0.155329		ENSMUSG00000013465	1398.39	-0.0529504	Nelfb	NELFB	0.318689	0.999794
ENSMUSG00000036985	1457.19	0.17902	Zdhhc9	ZDHHC9	0.030059	0.359471		ENSMUSG00000034021	3813.44	0.109185	Pds5b	PDS5B	0.0267	0.34009		ENSMUSG00000046058	1604.76	-0.129496	Eid2	EID2	0.013206	0.155473		ENSMUSG00000013483	10.1696	-0.484266	Card14	CARD14	0.229725	0.999794
ENSMUSG00000021493	1065.87	0.166473	Pdlim7	PDLIM7	0.0302128	0.359494		ENSMUSG00000057182	1535.88	0.265097	Scn3a	SCN3A	0.0266941	0.34009		ENSMUSG00000016526	387.052	-0.447547	Dyrk3	DYRK3	0.0132342	0.155676		ENSMUSG00000013495	878.834	-0.0138662	Tmem175	TMEM175	0.792833	0.999794
ENSMUSG00000021913	3308.12	0.137025	Ogdhl	OGDHL	0.0300994	0.359494		ENSMUSG00000086040	5249.98	0.250752	Wipf3	WIPF3	0.026729	0.34009		ENSMUSG00000029148	2064.66	-0.113595	Nrbp1	NRBP1	0.0132612	0.155866		ENSMUSG00000013523	3682.62	-0.180973	Bcas1	BCAS1	0.281639	0.999794
ENSMUSG00000022329	496.009	-0.147987	Stk3	STK3	0.0301642	0.359494		ENSMUSG00000030590	1129.41	-0.238945	Fam98c	FAM98C	0.0268022	0.340382		ENSMUSG00000032089	112.866	0.417237	Il10ra	IL10RA	0.0132755	0.155905		ENSMUSG00000013539	2129.03	-0.0119102	Tango2	TANGO2	0.855077	0.999794
ENSMUSG00000026494	568.03	-0.395228	Kif26b	KIF26B	0.0301987	0.359494		ENSMUSG00000110444	451.084	-0.186645	Gm10033	#N/A	0.026781	0.340382		ENSMUSG00000071644	7967.28	-0.127687	Eef1g	EEF1G	0.0133289	0.156404		ENSMUSG00000013584	251.958	0.075972	Aldh1a2	ALDH1A2	0.744596	0.999794
ENSMUSG00000027134	2968.74	0.257795	Lpcat4	LPCAT4	0.0302526	0.359494		ENSMUSG00000020892	265.867	0.295506	Aloxe3	ALOXE3	0.0269457	0.341069		ENSMUSG00000029314	150.665	0.439619	Gpat3	GPAT3	0.0133626	0.156671		ENSMUSG00000013593	6032.93	-0.0179424	Ndufs2	NDUFS2	0.709273	0.999794
ENSMUSG00000038456	981.079	-0.167264	Dennd2a	DENND2A	0.0301148	0.359494		ENSMUSG00000024889	493.84	-0.191017	Rce1	RCE1	0.0269194	0.341069		ENSMUSG00000039934	144.942	-0.376646	Gsap	GSAP	0.013419	0.157203		ENSMUSG00000013622	1104.14	-0.110529	Atraid	ATRAID	0.113059	0.999794
ENSMUSG00000046169	73.5395	-0.407588	Adamts6	ADAMTS6	0.0302588	0.359494		ENSMUSG00000034786	61.6173	-0.340981	Gpsm3	GPSM3	0.0269665	0.341069		ENSMUSG00000058331	107.884	-0.384203	Zfp85	#N/A	0.0134493	0.157429		ENSMUSG00000013629	676.488	-0.0989469	Cad	CAD	0.375012	0.999794
ENSMUSG00000062078	8555.71	0.151125	Qk	QKI	0.0302317	0.359494		ENSMUSG00000037887	7076.76	-0.128555	Dusp8	DUSP8	0.0268805	0.341069		ENSMUSG00000071266	277.109	0.219491	Zfp946	ZNF34	0.0135118	0.158032		ENSMUSG00000013646	1480.98	-0.0116135	Sh3bp5l	SH3BP5L	0.815899	0.999794
ENSMUSG00000024695	4759.76	0.132099	Zfp91	ZFP91	0.0303237	0.35997		ENSMUSG00000061524	617.777	0.425546	Zic2	ZIC2	0.0269526	0.341069		ENSMUSG00000024098	1025.35	-0.227116	Twsg1	TWSG1	0.0135233	0.158037		ENSMUSG00000013662	3024.56	-0.0358516	Atad1	ATAD1	0.497103	0.999794
ENSMUSG00000062373	2866.18	0.190799	Tmem65	TMEM65	0.0303627	0.360139		ENSMUSG00000003269	3917.61	-0.171857	Cyth2	CYTH2	0.0272708	0.342837		ENSMUSG00000028871	191.91	1.48469	Rspo1	RSPO1	0.0135505	0.158226		ENSMUSG00000013663	7443.08	0.024992	Pten	PTEN	0.631403	0.999794
ENSMUSG00000046062	1768.69	0.0959507	Ppp1r15b	PPP1R15B	0.0304319	0.3605		ENSMUSG00000022197	2190.98	-0.258157	Pdzd2	PDZD2	0.0271962	0.342837		ENSMUSG00000037736	3559.88	0.253578	Limch1	LIMCH1	0.0135744	0.158297		ENSMUSG00000013698	15454.5	-0.109618	Pea15a	PEA15	0.36908	0.999794
ENSMUSG00000046805	574.03	0.17021	Mpeg1	MPEG1	0.0304428	0.3605		ENSMUSG00000025823	1742.04	0.282116	Pdia4	PDIA4	0.0272635	0.342837		ENSMUSG00000045608	561.784	-0.269155	Dbx2	DBX2	0.0135787	0.158297		ENSMUSG00000013701	2090.24	-0.0239721	Timm23	TIMM23	0.627707	0.999794
ENSMUSG00000061731	1609.4	0.286013	Ext1	EXT1	0.0304678	0.360502		ENSMUSG00000041075	349.188	0.438528	Fzd7	FZD7	0.0271293	0.342837		ENSMUSG00000009569	6552.2	0.2574	Mrtfb	MRTFB	0.0136039	0.158407		ENSMUSG00000013707	46.1736	0.115064	Tnfaip8l2	TNFAIP8L2	0.48108	0.999794
ENSMUSG00000021709	2185.62	0.187929	Erbin	ERBIN	0.0305267	0.360906		ENSMUSG00000042515	110.785	0.539191	Mum1l1	#N/A	0.0272279	0.342837		ENSMUSG00000024517	538.206	-1.09104	Grp	GRP	0.0136103	0.158407		ENSMUSG00000013736	1064.05	0.0246665	Trnt1	TRNT1	0.568395	0.999794
ENSMUSG00000028541	2960.71	0.182258	B4galt2	B4GALT2	0.0306002	0.36148		ENSMUSG00000046186	46.2343	0.573228	Cd109	CD109	0.0272835	0.342837		ENSMUSG00000073514	3288.2	-0.241881	Dok6	DOK6	0.0136463	0.158696		ENSMUSG00000013766	55.2851	-0.110728	Ly6g6e	#N/A	0.775752	0.999794
ENSMUSG00000035126	230.655	-0.280617	Wdr78	#N/A	0.0307031	0.362402		ENSMUSG00000057113	4625.68	0.0839134	Npm1	NPM1	0.0272309	0.342837		ENSMUSG00000040258	235.498	0.676128	Nxph4	NXPH4	0.0136754	0.158835		ENSMUSG00000013787	6976.2	-0.0157562	Ehmt2	EHMT2	0.73102	0.999794
ENSMUSG00000018648	1008.05	0.377561	Dusp14	DUSP14	0.0308042	0.362711		ENSMUSG00000078234	653.357	-0.231631	Klhdc7a	KLHDC7A	0.0271753	0.342837		ENSMUSG00000041654	563.4	-0.270561	Slc39a11	SLC39A11	0.0136804	0.158835		ENSMUSG00000013822	953.179	-0.0473893	Elof1	ELOF1	0.549202	0.999794
ENSMUSG00000026991	8983.94	-0.128949	Pkp4	PKP4	0.0307685	0.362711		ENSMUSG00000047492	11.4663	-0.876373	Inhbe	INHBE	0.0273415	0.34326		ENSMUSG00000013076	1155.09	0.570567	Amotl1	AMOTL1	0.0137099	0.158904		ENSMUSG00000013833	2379.15	-0.0198965	Med16	MED16	0.778734	0.999794
ENSMUSG00000047423	1987.22	0.109579	AI837181	C11orf68	0.0307965	0.362711		ENSMUSG00000064125	1725.35	0.254547	Prr36	PRR36	0.0273615	0.34326		ENSMUSG00000026620	2956.4	0.301843	Mark1	MARK1	0.0137084	0.158904		ENSMUSG00000013846	1111.37	0.0851256	St3gal1	ST3GAL1	0.536928	0.999794
ENSMUSG00000000346	3542.22	0.10967	Dazap2	DAZAP2	0.0309525	0.364099		ENSMUSG00000026771	634.574	0.262768	Spopl	SPOPL	0.0273871	0.343303		ENSMUSG00000026668	54.9229	-0.886626	Ucma	UCMA	0.0137605	0.158904		ENSMUSG00000013858	3942.64	0.00579458	Tmem259	TMEM259	0.913241	0.999794
ENSMUSG00000032369	55.982	-0.425134	Plscr1	PLSCR1	0.0309722	0.364099		ENSMUSG00000037196	481.422	0.227413	Pacrg	PACRG	0.0274469	0.343775		ENSMUSG00000027351	5323.52	0.297567	Spred1	SPRED1	0.0137597	0.158904		ENSMUSG00000013878	923.687	-0.0202556	Rnf170	RNF170	0.714923	0.999794
ENSMUSG00000008384	193.323	0.313975	Sertad1	SERTAD1	0.0311471	0.364452		ENSMUSG00000035456	2045.45	0.195481	Prdm8	PRDM8	0.0275948	0.345348		ENSMUSG00000032849	341.892	0.23375	Abcc4	ABCC4	0.0137501	0.158904		ENSMUSG00000013921	17968.1	0.097501	Clip3	CLIP3	0.24718	0.999794
ENSMUSG00000015149	4829.17	0.130477	Sirt2	#N/A	0.0312012	0.364452		ENSMUSG00000026864	9809.89	0.282639	Hspa5	HSPA5	0.0276521	0.345506		ENSMUSG00000037815	2267.26	0.245527	Ctnna1	CTNNA1	0.0137586	0.158904		ENSMUSG00000013973	932.119	-0.0205948	Dedd	DEDD	0.70519	0.999794
ENSMUSG00000027965	1012.17	0.236898	Olfm3	OLFM3	0.0310741	0.364452		ENSMUSG00000041528	2354.54	0.150702	Rnf123	RNF123	0.0276423	0.345506		ENSMUSG00000079657	942.737	-0.248545	Rab26	RAB26	0.0137641	0.158904		ENSMUSG00000013997	953.65	-0.0562608	Nit1	NIT1	0.318425	0.999794
ENSMUSG00000032872	1135	0.155681	Cyb5r4	CYB5R4	0.0311205	0.364452		ENSMUSG00000014786	1158.83	-0.208903	Slc9a5	SLC9A5	0.0277212	0.345968		ENSMUSG00000035203	14093.2	-0.197827	Epn1	EPN1	0.0138178	0.159322		ENSMUSG00000014030	11.6905	-0.907202	Pax5	PAX5	0.139068	0.999794
ENSMUSG00000038256	1965.61	-0.178709	Bcl9	BCL9	0.0311444	0.364452		ENSMUSG00000041695	602.763	-0.34957	Kcnj2	KCNJ2	0.0277338	0.345968		ENSMUSG00000048076	14540.8	-0.113158	Arf1	ARF1	0.0138226	0.159322		ENSMUSG00000014039	404.525	0.0365694	Prdm15	PRDM15	0.795229	0.999794
ENSMUSG00000041417	4205.77	0.218849	Pik3r1	PIK3R1	0.0312159	0.364452		ENSMUSG00000025237	3777.29	-0.125922	Parp6	PARP6	0.0278294	0.346882		ENSMUSG00000031659	142.88	0.445583	Adcy7	ADCY7	0.0138428	0.159347		ENSMUSG00000014074	1369.41	0.0337694	Rnf168	RNF168	0.486375	0.999794
ENSMUSG00000043850	30.4243	-0.701887	Clrn1	CLRN1	0.0311942	0.364452		ENSMUSG00000013275	2153.65	0.164946	Slc41a1	SLC41A1	0.0278823	0.346983		ENSMUSG00000049739	814.219	0.172799	Zfp646	ZNF646	0.0138471	0.159347		ENSMUSG00000014075	224.902	-0.0772476	Tctex1d2	#N/A	0.448084	0.999794
ENSMUSG00000044024	3863.67	0.154684	Rell2	RELL2	0.0310535	0.364452		ENSMUSG00000024970	893.725	0.184459	Spindoc	SPINDOC	0.0278795	0.346983		ENSMUSG00000027834	6969.57	-0.315344	Serpini1	SERPINI1	0.0139129	0.159719		ENSMUSG00000014077	4628.44	0.00339098	Chp1	CHP1	0.938958	0.999794
ENSMUSG00000113640	30.1175	0.668938	Adat3	ADAT3	0.031228	0.364452		ENSMUSG00000049041	28.0128	-0.499412	Olfr398	OR1R1P	0.0279089	0.347034		ENSMUSG00000032215	1372.48	-0.141634	Rsl24d1	RSL24D1	0.0139065	0.159719		ENSMUSG00000014158	49.2954	0.0758994	Trpv4	TRPV4	0.814803	0.999794
ENSMUSG00000037016	98.1137	-0.436085	Frem2	FREM2	0.0312718	0.36467		ENSMUSG00000021760	128.194	0.35011	Gpx8	GPX8	0.0280427	0.348112		ENSMUSG00000035007	1567.55	0.236817	Rundc1	RUNDC1	0.0138931	0.159719		ENSMUSG00000014164	2096.49	0.116347	Klhl3	KLHL3	0.238847	0.999794
ENSMUSG00000020105	70.3712	-0.35336	Lrig3	LRIG3	0.0313638	0.364855		ENSMUSG00000029123	149.414	0.601815	Stk32b	STK32B	0.0280869	0.348112		ENSMUSG00000008845	33.7033	0.812437	Cd163	CD163	0.013956	0.159903		ENSMUSG00000014177	689.967	-0.0104431	Tvp23b	TVP23C-CDRT4	0.836736	0.999794
ENSMUSG00000021013	395.356	-0.224552	Ttc8	TTC8	0.0314119	0.364855		ENSMUSG00000042743	5007.43	-0.183326	Sgtb	SGTB	0.028108	0.348112		ENSMUSG00000029047	469.891	-0.24619	Pex10	PEX10	0.0139694	0.159903		ENSMUSG00000014195	4317.47	0.00905918	Dnajc7	DNAJC7	0.851429	0.999794
ENSMUSG00000032396	882.832	-0.116083	Dis3l	DIS3L	0.0313651	0.364855		ENSMUSG00000058254	41693.3	-0.127345	Tspan7	TSPAN7	0.0280188	0.348112		ENSMUSG00000056941	905.602	-0.144363	Commd7	COMMD7	0.0139736	0.159903		ENSMUSG00000014198	7.43246	0.12528	Zfp385c	ZNF385C	0.807832	0.999794
ENSMUSG00000052632	1641.18	0.186483	Asap2	ASAP2	0.0313394	0.364855		ENSMUSG00000079657	1070.27	0.18098	Rab26	RAB26	0.0280835	0.348112		ENSMUSG00000117694	138.74	-0.241051	Gm28285	#N/A	0.0139423	0.159903		ENSMUSG00000014226	2097.96	0.047183	Cacybp	CACYBP	0.511244	0.999794
ENSMUSG00000078747	311.746	0.411588	Gm20878	0	0.0314132	0.364855		ENSMUSG00000022587	6223.33	-0.240709	Ly6e	LY6E	0.0281845	0.348318		ENSMUSG00000055128	440.827	0.253152	Cgrrf1	CGRRF1	0.0139937	0.160004		ENSMUSG00000014232	533.66	-0.0171222	Cluap1	CLUAP1	0.85713	0.999794
ENSMUSG00000029651	1431.12	0.198983	Mtus2	MTUS2	0.0315229	0.365721		ENSMUSG00000072966	4246.96	0.244776	Gprasp2	GPRASP2	0.0281922	0.348318		ENSMUSG00000032199	5720.47	-0.142134	Polr2m	POLR2M	0.0140549	0.160577		ENSMUSG00000014243	184.704	0.0589365	Zswim7	ZSWIM7	0.599822	0.999794
ENSMUSG00000031458	604.196	-0.12238	Coprs	COPRS	0.0315381	0.365721		ENSMUSG00000103088	932.411	0.13163	Pcdhgb6	PCDHGB6	0.0281738	0.348318		ENSMUSG00000000263	21.6934	1.47545	Glra1	GLRA1	0.0141556	0.161247		ENSMUSG00000014245	167.784	-0.0478762	Pigl	PIGL	0.657919	0.999794
ENSMUSG00000026418	86.3365	0.425923	Tnni1	TNNI1	0.0316188	0.365782		ENSMUSG00000044461	119.399	0.392716	Shisa2	SHISA2	0.0282941	0.349299		ENSMUSG00000041028	13529	0.141333	Ghitm	GHITM	0.0141267	0.161247		ENSMUSG00000014294	1386.85	-0.0103264	Ndufa2	NDUFA2	0.900948	0.999794
ENSMUSG00000028222	3965.6	-0.276416	Calb1	CALB1	0.0315736	0.365782		ENSMUSG00000025736	1186.52	0.0942878	Jmjd8	JMJD8	0.0284765	0.350155		ENSMUSG00000045871	43.0359	1.25818	Slitrk6	SLITRK6	0.0141588	0.161247		ENSMUSG00000014301	363.827	-0.0607746	Pam16	PAM16	0.759879	0.999794
ENSMUSG00000028971	190.733	-0.234922	Cort	CORT	0.0316046	0.365782		ENSMUSG00000025933	918.651	-0.225626	Tmem14a	TMEM14A	0.0284681	0.350155		ENSMUSG00000091228	2132.92	-0.206668	Gm20390	NME1-NME2	0.0141539	0.161247		ENSMUSG00000014303	307.63	-0.0165185	Glis2	GLIS2	0.869065	0.999794
ENSMUSG00000022441	230.635	0.236053	Efcab6	EFCAB6	0.0317165	0.366037		ENSMUSG00000028532	643.716	0.529419	Cachd1	CACHD1	0.0284133	0.350155		ENSMUSG00000020884	36.659	-1.07347	Asgr1	ASGR1	0.0141795	0.161355		ENSMUSG00000014313	4638.37	-0.00782137	Cox6c	COX6C	0.925105	0.999794
ENSMUSG00000031812	6150.15	0.128282	Map1lc3b	#N/A	0.0317042	0.366037		ENSMUSG00000028773	2180.61	-0.186672	Fabp3	FABP3	0.0284179	0.350155		ENSMUSG00000021965	29.6299	-0.533491	Ska3	SKA3	0.0141988	0.161369		ENSMUSG00000014329	186.935	-0.00515346	Bicc1	BICC1	0.962251	0.999794
ENSMUSG00000037098	4287.72	0.124037	Rab11fip3	RAB11FIP3	0.031701	0.366037		ENSMUSG00000053930	1082.7	0.70003	Shisa6	SHISA6	0.0284586	0.350155		ENSMUSG00000036430	731.818	-0.157194	Tbcc	TBCC	0.0142033	0.161369		ENSMUSG00000014349	3275.82	-0.0133125	Ube2z	UBE2Z	0.726791	0.999794
ENSMUSG00000017756	174.181	-0.432966	Slc12a7	SLC12A7	0.0317698	0.366361		ENSMUSG00000046387	569.888	-0.152733	Pcdhb17	PCDHB16	0.0285022	0.350193		ENSMUSG00000026360	1625.76	0.437477	Rgs2	RGS2	0.014242	0.16168		ENSMUSG00000014353	1031.09	0.046018	Tmem87b	TMEM87B	0.41231	0.999794
ENSMUSG00000070469	53.0599	-0.611771	Adamtsl3	ADAMTSL3	0.0318239	0.366694		ENSMUSG00000021493	1124.11	-0.162251	Pdlim7	PDLIM7	0.0285469	0.350463		ENSMUSG00000002064	1192.54	-0.155026	Sdf2	SDF2	0.0142663	0.161725		ENSMUSG00000014355	1927.8	-0.00907921	Anapc1	ANAPC1	0.919521	0.999794
ENSMUSG00000034813	740.753	-0.209659	Grip1	GRIP1	0.0318814	0.366775		ENSMUSG00000001105	1404	-0.155567	Ift20	IFT20	0.028773	0.350473		ENSMUSG00000029310	1838.81	-0.122726	Nudt9	NUDT9	0.0142798	0.161725		ENSMUSG00000014361	1024.4	0.0665046	Mertk	MERTK	0.593624	0.999794
ENSMUSG00000079507	27.1366	-0.817405	H2-Q1	#N/A	0.0318583	0.366775		ENSMUSG00000002409	916.523	-0.125579	Dyrk1b	DYRK1B	0.0287449	0.350473		ENSMUSG00000037190	370.23	-0.167524	Cyb561d2	CYB561D2	0.0142698	0.161725		ENSMUSG00000014402	1770.45	-0.0520022	Tsg101	TSG101	0.392723	0.999794
ENSMUSG00000030861	1768.78	-0.23126	Acadsb	ACADSB	0.031908	0.366791		ENSMUSG00000018566	31.7947	0.66034	Slc2a4	SLC2A4	0.028692	0.350473		ENSMUSG00000005357	317.791	-0.312169	Slc1a6	SLC1A6	0.0143372	0.16224		ENSMUSG00000014418	280.987	-0.115454	Hps5	HPS5	0.259584	0.999794
ENSMUSG00000021738	523.578	0.156142	Atxn7	ATXN7	0.0319908	0.367328		ENSMUSG00000030319	164.235	0.232172	Cand2	CAND2	0.0286154	0.350473		ENSMUSG00000050926	84.4234	-0.498698	Dcaf12l2	DCAF12L2	0.014348	0.16224		ENSMUSG00000014426	1449.35	0.0255107	Map3k4	MAP3K4	0.640617	0.999794
ENSMUSG00000055003	1678.98	0.182534	Lrtm2	LRTM2	0.0320053	0.367328		ENSMUSG00000036545	606.734	0.419162	Adamts2	ADAMTS2	0.0287865	0.350473		ENSMUSG00000002458	514.014	-0.218432	Rgs19	RGS19	0.01444	0.162546		ENSMUSG00000014444	264.36	0.164191	Piezo1	PIEZO1	0.229196	0.999794
ENSMUSG00000006705	381.85	0.160892	Pknox1	PKNOX1	0.0321136	0.367997		ENSMUSG00000041710	394.685	0.350657	Trpc5	TRPC5	0.0287967	0.350473		ENSMUSG00000030327	5427.29	-0.116325	Necap1	NECAP1	0.0144443	0.162546		ENSMUSG00000014470	835.001	0.104242	Rnf166	RNF166	0.204691	0.999794
ENSMUSG00000021483	261.384	0.166816	Cdk20	CDK20	0.0322156	0.367997		ENSMUSG00000046593	464.312	-0.404306	Tmem215	TMEM215	0.028586	0.350473		ENSMUSG00000031425	60968.1	0.57574	Plp1	PLP1	0.0144237	0.162546		ENSMUSG00000014496	1610.36	0.00628908	Ankrd28	ANKRD28	0.926754	0.999794
ENSMUSG00000021900	324.637	-0.213604	Btd	BTD	0.0322053	0.367997		ENSMUSG00000057378	786.303	0.487635	Ryr3	RYR3	0.0287175	0.350473		ENSMUSG00000044442	767.792	-0.144126	N6amt1	N6AMT1	0.0144546	0.162546		ENSMUSG00000014498	1833.94	0.155189	Ankrd52	#N/A	0.121644	0.999794
ENSMUSG00000026322	158.248	-0.55011	Htr4	HTR4	0.0322069	0.367997		ENSMUSG00000063856	1808.39	-0.199614	Gpx1	GPX1	0.0287085	0.350473		ENSMUSG00000046364	2405.98	-0.193525	Rpl27a	#N/A	0.0144175	0.162546		ENSMUSG00000014503	126.409	-0.257616	Pkd2l2	PKD2L2	0.0218744	0.999794
ENSMUSG00000029504	493.002	-0.20401	Ddx51	DDX51	0.0321647	0.367997		ENSMUSG00000070601	32.2779	-0.561144	Vmn2r84	#N/A	0.0287592	0.350473		ENSMUSG00000048279	2270.97	0.272044	Sacs	SACS	0.0144432	0.162546		ENSMUSG00000014504	902.98	0.000134833	Srp19	SRP19	0.998352	0.999794
ENSMUSG00000045027	23.8293	1.13271	Prss22	PRSS22	0.0321654	0.367997		ENSMUSG00000075707	284.068	1.04855	Dio3	DIO3	0.0287688	0.350473		ENSMUSG00000049285	136.589	-0.278499	Mblac1	MBLAC1	0.0144289	0.162546		ENSMUSG00000014547	595.473	-0.0171249	Wdfy2	WDFY2	0.829332	0.999794
ENSMUSG00000029231	1541.73	-0.198591	Pdgfra	PDGFRA	0.0322835	0.368483		ENSMUSG00000031398	732.64	0.242568	Plxna3	PLXNA3	0.0288778	0.351184		ENSMUSG00000092470	55.0456	0.464854	Gm20518	DGCR2	0.0144801	0.162704		ENSMUSG00000014550	1693.25	-0.0405955	Rbsn	RBSN	0.489241	0.999794
ENSMUSG00000026247	248.752	-1.2459	Ecel1	ECEL1	0.0325223	0.370896		ENSMUSG00000039059	3652.35	0.162194	Hrh3	HRH3	0.0289381	0.351641		ENSMUSG00000021733	733.746	-0.444807	Slc4a7	SLC4A7	0.0145429	0.163087		ENSMUSG00000014551	1880.04	0.0220258	Mrps25	MRPS25	0.831798	0.999794
ENSMUSG00000048004	535.218	0.411605	Tmem196	#N/A	0.0325459	0.370896		ENSMUSG00000030978	666.653	-0.208952	Rrm1	RRM1	0.0289896	0.351714		ENSMUSG00000022686	29.8124	-0.642406	B3gnt5	B3GNT5	0.0145382	0.163087		ENSMUSG00000014554	310.994	-0.0545892	Dguok	DGUOK	0.566121	0.999794
ENSMUSG00000022805	119.856	-0.231986	Maats1	#N/A	0.0326646	0.371148		ENSMUSG00000073433	1974.48	-0.178093	Arhgdig	ARHGDIG	0.0289878	0.351714		ENSMUSG00000030643	1044.64	0.228912	Rab30	RAB30	0.0145483	0.163087		ENSMUSG00000014592	8805.01	0.0415654	Camta1	CAMTA1	0.646695	0.999794
ENSMUSG00000027907	114.173	-0.365281	S100a11	S100A11	0.0326958	0.371148		ENSMUSG00000029397	1016.27	0.134229	Rchy1	RCHY1	0.0290594	0.352286		ENSMUSG00000028385	1579.93	0.141121	Snx30	SNX30	0.0145627	0.16312		ENSMUSG00000014599	506.775	0.0193864	Csf1	CSF1	0.844135	0.999794
ENSMUSG00000042632	577.476	-0.140234	Pla2g6	PLA2G6	0.0326714	0.371148		ENSMUSG00000029394	2372.81	-0.317832	Cdk2ap1	CDK2AP1	0.0291992	0.353704		ENSMUSG00000022208	18937.3	-0.194126	Jph4	JPH4	0.0146173	0.163604		ENSMUSG00000014601	2343.8	0.00807844	Strip1	STRIP1	0.883258	0.999794
ENSMUSG00000054509	168.397	-0.367065	Parp4	PARP4	0.0326651	0.371148		ENSMUSG00000023018	5825.05	-0.146157	Smarcd1	SMARCD1	0.0292648	0.35422		ENSMUSG00000078816	15953.9	-0.400045	Prkcg	PRKCG	0.0146321	0.163641		ENSMUSG00000014602	40771.4	0.0525158	Kif1a	KIF1A	0.452752	0.999794
ENSMUSG00000078771	730.167	0.31371	Evi2a	EVI2A	0.0326135	0.371148		ENSMUSG00000024491	1283.35	0.109705	Rbm27	RBM27	0.0293654	0.354736		ENSMUSG00000026641	1822.56	-0.117582	Usf1	USF1	0.0146454	0.163663		ENSMUSG00000014603	17.6231	0.298638	Alx3	ALX3	0.347902	0.999794
ENSMUSG00000053024	4040.37	0.201657	Cntn2	CNTN2	0.0327675	0.371672		ENSMUSG00000029477	8.19611	1.04777	Morn3	MORN3	0.0293542	0.354736		ENSMUSG00000028545	257.069	-0.285719	Bend5	BEND5	0.0146676	0.163687		ENSMUSG00000014606	2927.24	0.00408007	Slc25a11	SLC25A11	0.936103	0.999794
ENSMUSG00000026315	150.504	0.687109	Serpinb8	SERPINB8	0.0328015	0.371768		ENSMUSG00000039278	35604.5	-0.17349	Pcsk1n	PCSK1N	0.029399	0.354736		ENSMUSG00000041453	8339.08	-0.179719	Rpl21	#N/A	0.0146933	0.163687		ENSMUSG00000014633	310.504	0.0379267	Cmc2	#N/A	0.690444	0.999794
ENSMUSG00000005917	161.23	0.42394	Otx1	OTX1	0.0329182	0.372219		ENSMUSG00000091636	276.773	0.462547	Akain1	#N/A	0.0293867	0.354736		ENSMUSG00000055633	550.935	-0.16021	Zfp580	ZNF580	0.0146922	0.163687		ENSMUSG00000014668	670.052	0.10775	Chfr	CHFR	0.165643	0.999794
ENSMUSG00000020758	451.564	0.395728	Itgb4	ITGB4	0.0329087	0.372219		ENSMUSG00000039853	16.4372	-0.739182	Trim14	TRIM14	0.0294244	0.354766		ENSMUSG00000073725	5374.97	0.139998	Lmbrd1	LMBRD1	0.0146833	0.163687		ENSMUSG00000014725	15.8474	0.193149	Adam28	ADAM28	0.609503	0.999794
ENSMUSG00000063873	6451.93	-0.180883	Slc24a3	SLC24A3	0.0329156	0.372219		ENSMUSG00000046658	1572.96	-0.131674	Zfp316	ZNF316	0.0294648	0.354976		ENSMUSG00000027509	1046.34	-0.170211	Rae1	RAE1	0.0147467	0.164026		ENSMUSG00000014747	8.57198	0.0963246	#N/A	#N/A	0.827146	0.999794
ENSMUSG00000025026	3857.62	-0.137471	Add3	ADD3	0.0329689	0.372503		ENSMUSG00000070306	83.2525	0.653271	Ccdc153	CCDC153	0.0294906	0.355011		ENSMUSG00000028641	166.531	0.277011	P3h1	P3H1	0.0147456	0.164026		ENSMUSG00000014748	1190.84	0.0205053	Tex261	TEX261	0.819848	0.999794
ENSMUSG00000002342	685.351	-0.138748	Tmem161a	TMEM161A	0.0330007	0.372572		ENSMUSG00000000326	2886.06	-0.131586	Comt	COMT	0.0295162	0.355043		ENSMUSG00000033585	5225.59	-0.26226	Ndn	NDN	0.0147611	0.164058		ENSMUSG00000014763	1869.54	-0.00934815	Fam120b	FAM120B	0.871832	0.999794
ENSMUSG00000024800	304.118	-0.177296	Rpp30	RPP30	0.0330443	0.372742		ENSMUSG00000031792	236.037	-0.183883	Usb1	USB1	0.0296785	0.356658		ENSMUSG00000029265	1497.06	-0.177019	Dr1	DR1	0.0148273	0.164666		ENSMUSG00000014767	588.351	-0.0199734	Tbp	TBP	0.777721	0.999794
ENSMUSG00000035713	651.155	-0.225513	Usp35	USP35	0.0330671	0.372742		ENSMUSG00000043463	1019.36	0.249741	Rab9b	RAB9B	0.0296965	0.356658		ENSMUSG00000054690	128.867	0.333197	Emcn	EMCN	0.0148789	0.165111		ENSMUSG00000014769	2720.23	-0.0466568	Psmb1	PSMB1	0.532495	0.999794
ENSMUSG00000037762	113.78	-0.427582	Slc16a9	SLC16A9	0.0331113	0.372951		ENSMUSG00000025207	869.865	0.300077	Sema4g	SEMA4G	0.0298995	0.358262		ENSMUSG00000031555	1801.18	0.184319	Adam9	#N/A	0.014896	0.165172		ENSMUSG00000014771	270.843	0.00953685	Pdcd2	PDCD2	0.92298	0.999794
ENSMUSG00000029469	928.809	-0.13119	Ift81	IFT81	0.0331506	0.373075		ENSMUSG00000029798	352.683	-0.556996	Herc6	HERC6	0.0298922	0.358262		ENSMUSG00000037300	801.109	-0.167723	Ttc13	TTC13	0.014931	0.165432		ENSMUSG00000014773	164.106	0.100259	Dll1	DLL1	0.587086	0.999794
ENSMUSG00000032174	12074.1	-0.178444	Icam5	ICAM5	0.0331993	0.373075		ENSMUSG00000039202	4767.63	-0.0835063	Abhd2	ABHD2	0.0298976	0.358262		ENSMUSG00000052889	14417.9	0.268132	Prkcb	PRKCB	0.0150886	0.167049		ENSMUSG00000014776	1013.5	-0.0112975	Nol3	NOL3	0.846776	0.999794
ENSMUSG00000047996	160.013	0.339676	Prrg1	PRRG1	0.0331816	0.373075		ENSMUSG00000029416	613.942	0.233159	Slc15a4	SLC15A4	0.0299271	0.358315		ENSMUSG00000062931	460.356	-0.158545	Zfp938	#N/A	0.0151244	0.167316		ENSMUSG00000014778	115.936	-0.0702909	Fhod1	FHOD1	0.694626	0.999794
ENSMUSG00000022723	224.444	0.368724	Crybg3	CRYBG3	0.0332661	0.373248		ENSMUSG00000038403	35.8627	-1.17391	Hfe2	#N/A	0.0299824	0.358699		ENSMUSG00000021792	3627.37	-0.227847	Fam213a	#N/A	0.0151744	0.167509		ENSMUSG00000014782	24.8237	0.242335	Plekhg4	PLEKHG4	0.495937	0.999794
ENSMUSG00000031351	77.0929	-0.617411	Zfp185	ZNF185	0.0332459	0.373248		ENSMUSG00000032737	1323.88	-0.239941	Inppl1	INPPL1	0.0300316	0.359012		ENSMUSG00000024515	1220.87	0.224644	Smad4	SMAD4	0.015177	0.167509		ENSMUSG00000014786	1061.55	0.0778404	Slc9a5	SLC9A5	0.476038	0.999794
ENSMUSG00000028576	686.018	-0.13741	Ift74	IFT74	0.0333511	0.373914		ENSMUSG00000063765	598.728	-0.167299	Chadl	CHADL	0.0300602	0.359075		ENSMUSG00000059493	198.286	0.451161	Nhs	NHS	0.0151593	0.167509		ENSMUSG00000014791	42.6372	-0.173001	Elmo3	ELMO3	0.362378	0.999794
ENSMUSG00000032376	587.781	-0.198092	Usp3	USP3	0.0334106	0.374178		ENSMUSG00000038774	676.198	0.292255	Ascc3	ASCC3	0.0301232	0.359551		ENSMUSG00000044534	51.9048	0.943949	Ackr2	ACKR2	0.0152186	0.167839		ENSMUSG00000014813	107.732	-0.0346284	Stc1	STC1	0.837332	0.999794
ENSMUSG00000038257	312.063	-0.709616	Glra3	GLRA3	0.0334262	0.374178		ENSMUSG00000010175	654.826	0.450521	Prox1	PROX1	0.0301739	0.359879		ENSMUSG00000050963	1057.15	0.298188	Kcns2	KCNS2	0.0152397	0.167942		ENSMUSG00000014837	786.754	-0.0544167	4931428F04Rik	KIAA0895L	0.456292	0.999794
ENSMUSG00000060063	107.484	0.390841	Alox5ap	ALOX5AP	0.0335214	0.374954		ENSMUSG00000055531	2305.13	0.163826	Cpsf6	CPSF6	0.0302224	0.36018		ENSMUSG00000020873	998.791	-0.12852	Slc35b1	SLC35B1	0.0152931	0.168249		ENSMUSG00000014846	784.717	-0.165077	Tppp3	TPPP3	0.129432	0.999794
ENSMUSG00000021069	135.622	-0.253848	Pygl	PYGL	0.0335704	0.37516		ENSMUSG00000000632	8899.2	0.240785	Sez6	SEZ6	0.0303106	0.360318		ENSMUSG00000024670	56.7808	1.25615	Cd6	CD6	0.0153003	0.168249		ENSMUSG00000014850	626.361	0.0234619	Msh3	MSH3	0.702522	0.999794
ENSMUSG00000030680	66.9869	0.980417	Pagr1a	PAGR1	0.0335914	0.37516		ENSMUSG00000002147	399.707	-0.292376	Stat6	STAT6	0.0302828	0.360318		ENSMUSG00000031153	3013.98	0.151914	Gripap1	GRIPAP1	0.015312	0.168249		ENSMUSG00000014852	53.9149	-0.0298326	Adamts13	ADAMTS13	0.883023	0.999794
ENSMUSG00000089774	914.995	-0.258583	Slc5a3	SLC5A3	0.0336407	0.375422		ENSMUSG00000024302	4286.63	-0.13806	Dtna	DTNA	0.0303271	0.360318		ENSMUSG00000033713	1431.57	0.304808	Foxn3	FOXN3	0.0153146	0.168249		ENSMUSG00000014856	416.673	-0.062876	Tmem208	TMEM208	0.489494	0.999794
ENSMUSG00000024369	684.191	-0.162223	Nelfe	NELFE	0.0337491	0.376054		ENSMUSG00000030157	80.3511	-0.346391	Clec2d	CLEC2D	0.0303177	0.360318		ENSMUSG00000020986	3767.78	-0.153383	Sec23a	SEC23A	0.0153329	0.168284		ENSMUSG00000014859	770.822	-0.0107228	E2f4	E2F4	0.846249	0.999794
ENSMUSG00000052062	109.939	-0.312986	Pard3b	PARD3B	0.0337304	0.376054		ENSMUSG00000021265	549.139	0.158448	Slc25a29	SLC25A29	0.0303926	0.360551		ENSMUSG00000053841	1244.22	0.163171	Txlna	TXLNA	0.0153484	0.168284		ENSMUSG00000014867	2034.47	0.00793027	Surf4	SURF4	0.874426	0.999794
ENSMUSG00000002222	3987.65	0.124163	Rmnd5a	RMND5A	0.0343698	0.376481		ENSMUSG00000045410	711.166	-0.202599	Akr1e1	AKR1E2	0.0303933	0.360551		ENSMUSG00000068744	254.932	-0.462067	Psrc1	PSRC1	0.0153531	0.168284		ENSMUSG00000014873	524.992	-0.0885946	Surf2	SURF2	0.21478	0.999794
ENSMUSG00000004462	423.567	0.126718	Tbccd1	TBCCD1	0.0343603	0.376481		ENSMUSG00000020473	778.736	0.370989	Aebp1	AEBP1	0.0305109	0.361669		ENSMUSG00000001285	773.542	-0.168827	Myg1	MYG1	0.0154584	0.169048		ENSMUSG00000014905	1268.62	-0.0236777	Dnajb9	DNAJB9	0.666523	0.999794
ENSMUSG00000005410	171.309	0.247091	Mcm5	MCM5	0.0344343	0.376481		ENSMUSG00000025795	1636.35	-0.603361	Rassf3	RASSF3	0.0306179	0.362659		ENSMUSG00000002147	333.929	0.321889	Stat6	STAT6	0.0154634	0.169048		ENSMUSG00000014907	523.224	0.121206	Naf1	#N/A	0.0547841	0.999794
ENSMUSG00000021130	6068.95	-0.159309	Galnt16	GALNT16	0.0339936	0.376481		ENSMUSG00000018593	9194.91	0.370043	Sparc	SPARC	0.030712	0.363454		ENSMUSG00000025468	5231.01	-0.253644	Caly	CALY	0.0154658	0.169048		ENSMUSG00000014932	317.483	-0.0275771	Yes1	YES1	0.788648	0.999794
ENSMUSG00000021373	7664.6	0.184411	Cap2	CAP2	0.0338953	0.376481		ENSMUSG00000056367	3510	-0.103981	Actr3b	ACTR3B	0.030732	0.363454		ENSMUSG00000053799	1381.22	-0.158804	Exoc6	EXOC6	0.0154819	0.169048		ENSMUSG00000014956	8027.37	-0.0118737	Ppp1cb	PPP1CB	0.777765	0.999794
ENSMUSG00000021567	227.675	-0.40777	Nkd2	NKD2	0.0339788	0.376481		ENSMUSG00000035901	9816.94	-0.113217	Dennd5a	DENND5A	0.0309723	0.364903		ENSMUSG00000075595	1533.52	0.144679	Zfp652	ZNF652	0.0154726	0.169048		ENSMUSG00000014959	3184.56	0.00609256	Gorasp2	GORASP2	0.894427	0.999794
ENSMUSG00000022505	655.329	-0.178392	Emp2	EMP2	0.0341777	0.376481		ENSMUSG00000040481	4172.29	0.133736	Bptf	BPTF	0.0309423	0.364903		ENSMUSG00000070803	196.07	0.58596	Cited4	CITED4	0.0155095	0.16922		ENSMUSG00000014980	530.546	-0.131684	Tsen15	TSEN15	0.281851	0.999794
ENSMUSG00000024529	18.7913	-0.719949	Lox	LOX	0.0343981	0.376481		ENSMUSG00000044876	1394.73	-0.17118	Zfp444	ZNF444	0.0309035	0.364903		ENSMUSG00000015461	2632.61	-0.20843	Atf6b	ATF6B	0.0155596	0.169637		ENSMUSG00000015002	4594.49	-0.0375307	Efr3a	EFR3A	0.725776	0.999794
ENSMUSG00000027351	5098.96	0.22269	Spred1	SPRED1	0.0342627	0.376481		ENSMUSG00000048602	44.0377	-0.408545	Morc2b	MORC2	0.0309491	0.364903		ENSMUSG00000006373	10644.6	-0.281065	Pgrmc1	PGRMC1	0.0156145	0.169755		ENSMUSG00000015013	792.019	0.00626087	Trappc2l	TRAPPC2L	0.940955	0.999794
ENSMUSG00000028538	1425.42	0.123391	St3gal3	ST3GAL3	0.0342901	0.376481		ENSMUSG00000051439	69.2112	-0.336526	Cd14	CD14	0.0309713	0.364903		ENSMUSG00000032501	498.567	0.719802	Trib1	TRIB1	0.015613	0.169755		ENSMUSG00000015016	516.291	0.00722437	Acsf3	ACSF3	0.91026	0.999794
ENSMUSG00000028689	36.2902	0.419348	Ccdc163	#N/A	0.0344352	0.376481		ENSMUSG00000020689	149.36	-0.380966	Itgb3	ITGB3	0.031011	0.36505		ENSMUSG00000074220	189.812	0.381125	Zfp382	ZNF382	0.0156004	0.169755		ENSMUSG00000015023	654.684	0.00422737	Ddx19a	DDX19A	0.95465	0.999794
ENSMUSG00000028737	808.807	-0.145501	Aldh4a1	ALDH4A1	0.0341368	0.376481		ENSMUSG00000044948	78.4189	0.317127	Cfap43	CFAP43	0.031032	0.36505		ENSMUSG00000081683	68.8339	0.724445	Fzd10	FZD10	0.0156179	0.169755		ENSMUSG00000015027	169.893	-0.0151134	Galns	GALNS	0.911842	0.999794
ENSMUSG00000028773	1765.1	0.172934	Fabp3	FABP3	0.0343696	0.376481		ENSMUSG00000001774	2202.95	0.226458	Chordc1	CHORDC1	0.0311006	0.365395		ENSMUSG00000015202	214.937	0.431835	Cnksr3	CNKSR3	0.0156691	0.169929		ENSMUSG00000015053	152.006	-0.214276	Gata2	GATA2	0.445356	0.999794
ENSMUSG00000030606	45.1121	-0.612966	Hapln3	HAPLN3	0.0342882	0.376481		ENSMUSG00000031438	623.481	0.291232	Rnf128	RNF128	0.0311085	0.365395		ENSMUSG00000038024	451.075	0.202772	Dennd4c	DENND4C	0.015647	0.169929		ENSMUSG00000015083	18.9707	0.016768	C8g	C8G	0.95275	0.999794
ENSMUSG00000031066	4240.87	-0.182625	Usp11	USP11	0.0340734	0.376481		ENSMUSG00000026458	2615.84	0.124952	Ppfia4	PPFIA4	0.0313034	0.366868		ENSMUSG00000039191	824.661	0.259924	Rbpj	RBPJ	0.0156695	0.169929		ENSMUSG00000015085	250.117	-0.0217633	Entpd2	ENTPD2	0.840645	0.999794
ENSMUSG00000032908	486.23	0.250055	Sgpp2	SGPP2	0.0343837	0.376481		ENSMUSG00000027865	1043.63	0.09877	Gdap2	GDAP2	0.0313761	0.366868		ENSMUSG00000031592	2119.28	0.211082	Pcm1	PCM1	0.0157092	0.170231		ENSMUSG00000015087	5400.05	-0.048824	Rabl6	RABL6	0.232682	0.999794
ENSMUSG00000033717	888.658	-0.385152	Adra2a	ADRA2A	0.034069	0.376481		ENSMUSG00000032458	3312.12	0.083854	Copb2	COPB2	0.0313529	0.366868		ENSMUSG00000074794	1273.39	0.311239	Arrdc3	ARRDC3	0.0157236	0.170257		ENSMUSG00000015090	20331.7	0.0293547	Ptgds	PTGDS	0.867655	0.999794
ENSMUSG00000033805	1288.62	0.20089	Ephx4	EPHX4	0.0341142	0.376481		ENSMUSG00000034394	20.8972	-0.93085	Lif	LIF	0.0312985	0.366868		ENSMUSG00000049929	82.688	-0.51646	Lpar4	LPAR4	0.0157544	0.170462		ENSMUSG00000015092	3520.18	-0.0968671	Edf1	EDF1	0.138935	0.999794
ENSMUSG00000034327	327.904	0.250184	Kctd9	KCTD9	0.0340652	0.376481		ENSMUSG00000037824	1379.17	-0.135603	Tspan14	TSPAN14	0.0313538	0.366868		ENSMUSG00000032705	2218.2	-0.177197	Exd2	EXD2	0.0157897	0.170715		ENSMUSG00000015093	11.6807	-0.0501066	Clic3	CLIC3	0.890038	0.999794
ENSMUSG00000038292	51.4597	0.385648	Ccdc155	#N/A	0.0341736	0.376481		ENSMUSG00000103770	485.199	0.229918	Pcdha9	PCDHA10	0.0313711	0.366868		ENSMUSG00000022853	73.7126	0.454306	Ehhadh	EHHADH	0.0158627	0.171374		ENSMUSG00000015094	6681.39	-0.0213972	Npdc1	NPDC1	0.599797	0.999794
ENSMUSG00000045136	6618.76	-0.172751	Tubb2b	TUBB2B	0.0339878	0.376481		ENSMUSG00000006526	754.384	-0.182506	Tmem110	#N/A	0.031408	0.366963		ENSMUSG00000005986	1493.26	-0.185466	Ankrd13d	ANKRD13D	0.0159129	0.171443		ENSMUSG00000015095	2505.05	-0.0240929	Fbxw5	FBXW5	0.611449	0.999794
ENSMUSG00000046607	1811.69	-0.307685	Hrk	HRK	0.0343654	0.376481		ENSMUSG00000022635	1331.08	-0.144381	Zcrb1	ZCRB1	0.0317139	0.368724		ENSMUSG00000028029	1361.59	-0.155884	Aimp1	AIMP1	0.015917	0.171443		ENSMUSG00000015112	53.8985	-0.154452	Slc25a13	SLC25A13	0.45474	0.999794
ENSMUSG00000048978	12759.9	0.210907	Nrsn1	NRSN1	0.0338471	0.376481		ENSMUSG00000024042	396.69	0.389957	Sik1	SIK1B	0.0315958	0.368724		ENSMUSG00000033910	2239.12	0.533862	Gucy1a1	GUCY1A1	0.0158844	0.171443		ENSMUSG00000015120	3012.27	-0.0285796	Ube2i	UBE2I	0.672698	0.999794
ENSMUSG00000061186	84.4562	-0.389724	Sfmbt2	SFMBT2	0.0339903	0.376481		ENSMUSG00000027257	1081.37	-0.299658	Pacsin3	PACSIN3	0.031651	0.368724		ENSMUSG00000091898	121.114	1.11231	Tnnc1	TNNC1	0.0158945	0.171443		ENSMUSG00000015126	398.157	-0.137896	Tsr3	TSR3	0.0489148	0.999794
ENSMUSG00000096255	217.869	-0.214376	Dynlt1b	DYNLT1	0.034179	0.376481		ENSMUSG00000067780	27.8398	0.702802	Pi15	PI15	0.0316099	0.368724		ENSMUSG00000021143	4687.52	0.351691	Pacs2	PACS2	0.0160633	0.172615		ENSMUSG00000015127	1298.56	-0.0232659	Unkl	UNKL	0.802818	0.999794
ENSMUSG00000038212	1421.31	0.12132	Mfsd14b	MFSD14B	0.0346123	0.37742		ENSMUSG00000068566	2458.47	0.14856	Myadm	MYADM	0.0317254	0.368724		ENSMUSG00000026384	2590.56	0.243677	Ptpn4	PTPN4	0.0160888	0.172615		ENSMUSG00000015133	138.852	0.325033	Lrrk1	LRRK1	0.056264	0.999794
ENSMUSG00000045838	197.201	-0.241814	Ccdc9b	CCDC9B	0.0345957	0.37742		ENSMUSG00000079037	32581.8	0.0895305	Prnp	PRNP	0.0316641	0.368724		ENSMUSG00000026883	4519.54	0.299215	Dab2ip	DAB2IP	0.0161015	0.172615		ENSMUSG00000015134	40.3598	0.0943572	Aldh1a3	ALDH1A3	0.693686	0.999794
ENSMUSG00000057440	124.114	-0.403949	Mpp7	MPP7	0.0345776	0.37742		ENSMUSG00000079470	376.767	-0.165465	Utp14b	UTP14C	0.0316837	0.368724		ENSMUSG00000028060	1039.89	0.212786	Khdc4	KHDC4	0.0161002	0.172615		ENSMUSG00000015143	3252.92	0.199281	Actn1	ACTN1	0.143684	0.999794
ENSMUSG00000074359	43.7149	0.419286	Psg23	CEACAM4	0.0346249	0.37742		ENSMUSG00000024420	320.016	0.323649	Zfp521	ZNF521	0.0318267	0.369406		ENSMUSG00000035443	1035.47	-0.238585	Thyn1	THYN1	0.016086	0.172615		ENSMUSG00000015149	4033.92	-0.100046	Sirt2	#N/A	0.0750817	0.999794
ENSMUSG00000031790	897.902	-0.185518	Mmp15	MMP15	0.0347569	0.378007		ENSMUSG00000024909	280.056	0.246125	Efemp2	EFEMP2	0.0318557	0.369406		ENSMUSG00000061859	419.264	0.784537	Patj	PATJ	0.0161102	0.172615		ENSMUSG00000015165	5943.7	-0.00624459	Hnrnpl	#N/A	0.883596	0.999794
ENSMUSG00000040729	336.843	0.184008	Cep126	CEP126	0.0347182	0.378007		ENSMUSG00000036698	3898.95	0.189159	Ago2	AGO2	0.0318411	0.369406		ENSMUSG00000062661	11949.9	-0.174994	Ncs1	NCS1	0.0160843	0.172615		ENSMUSG00000015176	1877.35	0.0651325	Nolc1	NOLC1	0.232149	0.999794
ENSMUSG00000042476	191.142	-0.2021	Abcb4	ABCB4	0.0347531	0.378007		ENSMUSG00000036097	1098.48	0.15762	Slf2	SLF2	0.0318799	0.369411		ENSMUSG00000038116	2929.32	-0.205646	Phf20	PHF20	0.0161268	0.172663		ENSMUSG00000015189	1976.02	0.0333708	Casd1	CASD1	0.516257	0.999794
ENSMUSG00000028465	1574.75	0.111033	Tln1	TLN1	0.0348962	0.378389		ENSMUSG00000024220	3249.5	-0.14264	Zfp523	ZNF76	0.031984	0.369422		ENSMUSG00000051920	849.763	-0.670634	Rspo2	RSPO2	0.0161543	0.172828		ENSMUSG00000015202	160.548	-0.0399033	Cnksr3	CNKSR3	0.689912	0.999794
ENSMUSG00000039004	376.758	-0.649654	Bmp6	BMP6	0.0348629	0.378389		ENSMUSG00000028398	833.648	-0.141106	Dmac1	DMAC1	0.0319544	0.369422		ENSMUSG00000034616	585.163	-0.321562	Ssh3	SSH3	0.016219	0.173003		ENSMUSG00000015214	1044.32	0.167098	Mtmr1	#N/A	0.0397118	0.999794
ENSMUSG00000046321	984.173	0.629761	Hs3st2	HS3ST2	0.0348752	0.378389		ENSMUSG00000030306	2777.12	-0.138695	Tmtc1	TMTC1	0.0319237	0.369422		ENSMUSG00000036391	433.523	0.151802	Sec24a	SEC24A	0.0161964	0.173003		ENSMUSG00000015217	1044.56	-0.00495219	Hmgb3	#N/A	0.958464	0.999794
ENSMUSG00000052302	2787.58	0.270096	Tbc1d30	TBC1D30	0.0348402	0.378389		ENSMUSG00000037126	22330.3	-0.214468	Psd	PSD	0.0320002	0.369422		ENSMUSG00000040447	1584.82	-0.280991	Spns2	SPNS2	0.0162149	0.173003		ENSMUSG00000015222	31793	0.0300399	Map2	MAP2	0.751695	0.999794
ENSMUSG00000007656	5498.62	0.307049	Arpp19	ARPP19	0.0349798	0.378915		ENSMUSG00000041594	528.09	0.28233	Tmtc4	TMTC4	0.0319348	0.369422		ENSMUSG00000065954	5251.93	0.331342	Tacc1	#N/A	0.0162141	0.173003		ENSMUSG00000015224	503.911	-0.0214849	Cyp2j9	CYP2J2	0.868937	0.999794
ENSMUSG00000063576	7116.48	0.145922	Klhdc3	KLHDC3	0.0349968	0.378915		ENSMUSG00000002983	235.922	0.192651	Relb	RELB	0.0320295	0.369485		ENSMUSG00000004100	450.314	-0.203659	Ppan	PPAN-P2RY11	0.0162577	0.173033		ENSMUSG00000015243	822.965	0.0341968	Abca1	ABCA1	0.768283	0.999794
ENSMUSG00000043629	414.043	0.29771	1700019D03Rik	C2orf88	0.0350327	0.379021		ENSMUSG00000029998	4436.68	0.0940187	Pcyox1	PCYOX1	0.0320742	0.369725		ENSMUSG00000030105	6974.71	-0.0942738	Arl8b	ARL8B	0.016245	0.173033		ENSMUSG00000015247	348.443	0.0380541	Nipsnap3b	NIPSNAP3A	0.7986	0.999794
ENSMUSG00000033933	1412.19	0.123852	Vhl	VHL	0.0351525	0.379469		ENSMUSG00000018209	1561.81	0.120914	Stk4	STK4	0.0322814	0.369945		ENSMUSG00000040767	425.109	-0.193059	Snrnp25	SNRNP25	0.0162581	0.173033		ENSMUSG00000015289	291.45	-0.0231853	Lage3	LAGE3	0.819733	0.999794
ENSMUSG00000042359	1968.75	0.101965	Osbpl6	OSBPL6	0.0351398	0.379469		ENSMUSG00000022895	2849.15	0.146971	Ets2	ETS2	0.0321275	0.369945		ENSMUSG00000022336	2273.99	-0.176534	Eif3e	EIF3E	0.0163124	0.173082		ENSMUSG00000015290	2136.32	0.0119689	Ubl4a	UBL4A	0.804046	0.999794
ENSMUSG00000094483	19342	0.116443	Purb	PURB	0.035146	0.379469		ENSMUSG00000028416	4156.53	-0.103282	Bag1	BAG1	0.0324268	0.369945		ENSMUSG00000027748	950.674	-0.651093	Trpc4	TRPC4	0.0163094	0.173082		ENSMUSG00000015291	18511.8	0.0476415	Gdi1	GDI1	0.323514	0.999794
ENSMUSG00000020978	4913.67	0.0937538	Klhdc2	KLHDC2	0.0352022	0.379495		ENSMUSG00000028496	1178.22	0.139444	Mllt3	MLLT3	0.0322786	0.369945		ENSMUSG00000034993	1424.28	0.347606	Vat1	VAT1	0.0163233	0.173082		ENSMUSG00000015305	2155.03	-0.0290811	Sash1	SASH1	0.737806	0.999794
ENSMUSG00000022994	1426.82	-0.219979	Adcy6	ADCY6	0.0352332	0.379495		ENSMUSG00000030125	59.7057	0.482956	Lrrc23	LRRC23	0.0324278	0.369945		ENSMUSG00000039835	1165.01	-0.366666	Nhsl1	NHSL1	0.0162947	0.173082		ENSMUSG00000015312	348.902	0.294701	Gadd45b	GADD45B	0.0145828	0.999794
ENSMUSG00000040543	2729.18	0.280685	Pitpnm3	PITPNM3	0.0352262	0.379495		ENSMUSG00000030327	6293.42	0.0679391	Necap1	NECAP1	0.0321551	0.369945		ENSMUSG00000042529	382.739	0.278027	Kcnj12	KCNJ12	0.0163139	0.173082		ENSMUSG00000015316	34.872	-0.140975	Slamf1	SLAMF1	0.550118	0.999794
ENSMUSG00000036745	7019.46	0.146989	Ttll7	TTLL7	0.0355401	0.382517		ENSMUSG00000030525	399.744	0.335523	Chrna7	CHRFAM7A	0.0321683	0.369945		ENSMUSG00000063063	3622.17	0.191506	Ctnna2	CTNNA2	0.0163856	0.173614		ENSMUSG00000015335	141.128	-0.154653	Zdhhc12	ZDHHC12	0.246673	0.999794
ENSMUSG00000028032	2855.49	0.07893	Papss1	PAPSS1	0.0356055	0.382937		ENSMUSG00000031561	3860.78	0.288684	Tenm3	TENM3	0.0324128	0.369945		ENSMUSG00000044155	546.981	-0.209225	Lsm8	LSM8	0.0164055	0.173697		ENSMUSG00000015337	467.646	-0.0128577	Endog	ENDOG	0.84733	0.999794
ENSMUSG00000024085	644.837	0.223989	Man2a1	MAN2A1	0.0356872	0.383267		ENSMUSG00000035551	44.8849	0.443474	Igfbpl1	IGFBPL1	0.0323049	0.369945		ENSMUSG00000040537	5848.34	0.257329	Adam22	ADAM22	0.0164219	0.173742		ENSMUSG00000015340	10.9312	-0.337083	Cybb	CYBB	0.454117	0.999794
ENSMUSG00000041073	1487.57	0.198536	Nacad	NACAD	0.035689	0.383267		ENSMUSG00000040146	110.002	0.319565	Rgl3	RGL3	0.0323804	0.369945		ENSMUSG00000031906	3705.82	0.404083	Smpd3	SMPD3	0.016452	0.173932		ENSMUSG00000015341	2444.21	-0.07089	Golga7	GOLGA7	0.252694	0.999794
ENSMUSG00000025128	2883.09	-0.230958	Bhlhe22	BHLHE22	0.0359285	0.384641		ENSMUSG00000041741	164.994	0.554901	Pde3a	PDE3A	0.0322921	0.369945		ENSMUSG00000021704	1280.21	0.155129	Mtx3	MTX3	0.0164883	0.174127		ENSMUSG00000015342	695.597	0.0769708	Xk	XK	0.323574	0.999794
ENSMUSG00000025982	5280.63	-0.0829965	Sf3b1	SF3B1	0.035962	0.384641		ENSMUSG00000046876	3535.11	-0.155546	Atxn1	ATXN1	0.0323928	0.369945		ENSMUSG00000024925	607.382	-0.16713	Rnaseh2c	RNASEH2C	0.0165036	0.174127		ENSMUSG00000015354	95.9935	0.485651	Pcolce2	PCOLCE2	0.0507514	0.999794
ENSMUSG00000030189	1044.7	0.178648	Ybx3	YBX3	0.0359036	0.384641		ENSMUSG00000048732	978.592	0.18567	Klhl11	KLHL11	0.0323751	0.369945		ENSMUSG00000054720	905.169	0.243411	Lrrc8c	LRRC8C	0.016507	0.174127		ENSMUSG00000015355	9.25376	-0.16207	Cd48	CD48	0.640029	0.999794
ENSMUSG00000042246	358.514	0.175476	Tmc7	TMC7	0.0359757	0.384641		ENSMUSG00000051811	69.8806	0.325353	Cox6b2	COX6B2	0.0323536	0.369945		ENSMUSG00000027315	86.8027	0.703772	Spint1	SPINT1	0.0165778	0.174659		ENSMUSG00000015357	856.486	-0.018494	Clpx	CLPX	0.741914	0.999794
ENSMUSG00000044006	61.2871	-0.331661	Cilp2	CILP2	0.0359075	0.384641		ENSMUSG00000027570	387.889	0.504064	Col9a3	#N/A	0.0325181	0.370701		ENSMUSG00000096210	4275.81	-0.117659	H1f0	H1-0	0.0165819	0.174659		ENSMUSG00000015363	433.18	-0.0430489	Trabd	TRABD	0.573507	0.999794
ENSMUSG00000061086	319.182	1.02972	Myl4	MYL4	0.0359499	0.384641		ENSMUSG00000031314	2428.79	0.138468	Taf1	TAF1	0.0325873	0.371078		ENSMUSG00000018377	1107.82	0.145617	Vezf1	VEZF1	0.0166232	0.174941		ENSMUSG00000015377	969.016	-0.0174871	Dennd6b	DENND6B	0.814287	0.999794
ENSMUSG00000020921	681.495	-0.113046	Tmem101	TMEM101	0.0363625	0.385775		ENSMUSG00000044164	510.316	0.393959	Rnf182	RNF182	0.0326267	0.371078		ENSMUSG00000020689	109.004	0.391279	Itgb3	ITGB3	0.0166331	0.174941		ENSMUSG00000015396	311.077	-0.248836	Cd83	CD83	0.0654098	0.999794
ENSMUSG00000025083	319.243	-0.179883	Afap1l2	AFAP1L2	0.0363371	0.385775		ENSMUSG00000053166	2354	-0.319185	Cdh22	CDH22	0.032647	0.371078		ENSMUSG00000028741	737.954	-0.149827	Mrto4	MRTO4	0.0166508	0.174956		ENSMUSG00000015405	44.9261	-0.330766	Ace2	ACE2	0.128428	0.999794
ENSMUSG00000029810	763.232	-0.208181	Tmem176b	TMEM176B	0.0361822	0.385775		ENSMUSG00000060063	118.089	-0.299666	Alox5ap	ALOX5AP	0.0326225	0.371078		ENSMUSG00000047307	205.725	0.303943	Pcdhb13	PCDHB6	0.0166589	0.174956		ENSMUSG00000015452	7.7979	-0.364605	Ager	AGER	0.406824	0.999794
ENSMUSG00000041119	546.281	-0.266925	Pde9a	PDE9A	0.0363493	0.385775		ENSMUSG00000005198	3453.72	0.204305	Polr2a	POLR2A	0.0327558	0.371457		ENSMUSG00000022602	4284.7	1.35962	Arc	ARC	0.0166873	0.175107		ENSMUSG00000015461	2307.6	-0.0180832	Atf6b	ATF6B	0.781718	0.999794
ENSMUSG00000041390	139.528	-0.521605	Mdfic	MDFIC	0.0363012	0.385775		ENSMUSG00000020436	6059.92	-0.149824	Gabrg2	GABRG2	0.0327763	0.371457		ENSMUSG00000024687	2406.03	0.136182	Osbp	OSBP	0.0166978	0.175107		ENSMUSG00000015467	43.2619	-0.151348	Egfl8	EGFL8	0.40358	0.999794
ENSMUSG00000049687	28.568	-0.749696	Pheta2	PHETA2	0.0361693	0.385775		ENSMUSG00000041444	17830.8	-0.167496	Arhgap32	ARHGAP32	0.032744	0.371457		ENSMUSG00000022884	17895.5	-0.136319	Eif4a2	EIF4A2	0.016739	0.175127		ENSMUSG00000015468	212.368	-0.124846	Notch4	#N/A	0.330755	0.999794
ENSMUSG00000050390	676.321	0.243988	C77080	KIAA1522	0.0362878	0.385775		ENSMUSG00000051504	328.238	-0.244331	Siglech	CD33	0.0327167	0.371457		ENSMUSG00000026435	49.4451	0.789814	Slc45a3	SLC45A3	0.0167131	0.175127		ENSMUSG00000015474	629.149	0.0519176	Ppt2	PPT2	0.331378	0.999794
ENSMUSG00000050875	1039.79	-0.158315	Minar2	MINAR2	0.0362058	0.385775		ENSMUSG00000024875	401.618	-0.19054	Yif1a	YIF1A	0.0328261	0.371477		ENSMUSG00000029447	5262.68	-0.159984	#N/A	#N/A	0.0167487	0.175127		ENSMUSG00000015476	5328.7	0.0762155	Prrt1	PRRT1	0.366093	0.999794
ENSMUSG00000062960	509.143	-0.176108	Kdr	KDR	0.0361953	0.385775		ENSMUSG00000079144	191.824	0.239024	A130010J15Rik	C1orf74	0.0328185	0.371477		ENSMUSG00000050534	126.071	-1.03111	Htr5b	#N/A	0.0167312	0.175127		ENSMUSG00000015478	2245.41	-0.0785192	Rnf5	RNF5	0.252679	0.999794
ENSMUSG00000070284	401.634	0.156246	Gmppb	GMPPB	0.0363199	0.385775		ENSMUSG00000022194	2737.23	-0.100466	Pabpn1	PABPN1	0.032869	0.371691		ENSMUSG00000040380	105.078	-1.23953	Cbln3	CBLN3	0.0167974	0.175508		ENSMUSG00000015484	330.849	-0.0387919	Fam163a	FAM163A	0.821496	0.999794
ENSMUSG00000072774	54.3415	0.34987	Zfp951	#N/A	0.0363738	0.385775		ENSMUSG00000032482	14816.2	-0.128418	Cspg5	CSPG5	0.0329186	0.371709		ENSMUSG00000023048	1235.05	-0.25239	Prr13	#N/A	0.0168263	0.175681		ENSMUSG00000015488	1311.69	-0.0218517	Cacfd1	CACFD1	0.749867	0.999794
ENSMUSG00000028378	53.2879	-0.588482	Ptgr1	PTGR1	0.0364681	0.386493		ENSMUSG00000036862	616.168	0.247828	Dchs1	DCHS1	0.0329022	0.371709		ENSMUSG00000021986	3210.41	0.160129	Amer2	AMER2	0.0168415	0.175712		ENSMUSG00000015501	9660.59	0.117599	Hivep2	HIVEP2	0.241253	0.999794
ENSMUSG00000102252	30156.3	0.0898843	Snrpn	SNRPN	0.0365681	0.38727		ENSMUSG00000002012	2495.59	0.339255	Pnck	PNCK	0.0331562	0.371972		ENSMUSG00000055027	90.6791	0.421545	Smyd1	SMYD1	0.0168563	0.175738		ENSMUSG00000015522	706.442	0.0907104	Arnt	ARNT	0.281789	0.999794
ENSMUSG00000029070	154.7	-0.450413	Mxra8	MXRA8	0.0366743	0.387829		ENSMUSG00000018865	20709.6	-0.146014	Sult4a1	SULT4A1	0.0331673	0.371972		ENSMUSG00000001985	3088.44	0.418812	Grik3	GRIK3	0.0168826	0.175884		ENSMUSG00000015536	1292.96	-0.0397756	Mocs2	MOCS2	0.481022	0.999794
ENSMUSG00000074579	76.1341	-0.377937	Lekr1	LEKR1	0.0366738	0.387829		ENSMUSG00000025154	120.531	-0.23993	Arhgap19	ARHGAP19-SLIT1	0.0331822	0.371972		ENSMUSG00000009035	2572.74	0.175082	Tmem184b	TMEM184B	0.0170335	0.177173		ENSMUSG00000015542	349.732	0.0199686	Nat9	NAT9	0.814397	0.999794
ENSMUSG00000032199	5517.74	-0.168025	Polr2m	POLR2M	0.0367087	0.387911		ENSMUSG00000026470	3368.21	-0.187268	Stx6	STX6	0.0331233	0.371972		ENSMUSG00000029659	395.824	1.00749	Medag	MEDAG	0.0170432	0.177173		ENSMUSG00000015568	798.708	-0.0151601	Lpl	#N/A	0.895314	0.999794
ENSMUSG00000047419	193.119	0.320688	Cmya5	CMYA5	0.0367511	0.388077		ENSMUSG00000028551	96.2214	-0.392321	Cdkn2c	CDKN2C	0.0331504	0.371972		ENSMUSG00000044788	1043.58	0.343713	Fads6	FADS6	0.0170435	0.177173		ENSMUSG00000015575	418.867	0.0702291	Atp6v0e	ATP6V0E1	0.497042	0.999794
ENSMUSG00000063317	3238.02	0.146202	Usp31	USP31	0.0368034	0.388346		ENSMUSG00000037486	791.854	0.16621	Asxl2	ASXL2	0.0331213	0.371972		ENSMUSG00000036432	461.406	0.23641	Siah2	SIAH2	0.017098	0.177611		ENSMUSG00000015597	1404.51	0.0821624	Zfp318	ZNF318	0.245496	0.999794
ENSMUSG00000024640	3235.91	0.177767	Psat1	PSAT1	0.0369003	0.388805		ENSMUSG00000042032	4547.74	-0.174646	Mat2b	MAT2B	0.0330795	0.371972		ENSMUSG00000021725	578.216	-0.284075	Parp8	PARP8	0.0171235	0.177618		ENSMUSG00000015599	7469.64	0.0311669	Ttbk1	TTBK1	0.668953	0.999794
ENSMUSG00000040183	1073.87	-0.154313	Ankrd6	ANKRD6	0.0368972	0.388805		ENSMUSG00000042942	284.308	-0.532481	Greb1l	GREB1L	0.0329781	0.371972		ENSMUSG00000038296	1626.58	-0.260408	Galnt18	GALNT18	0.0171191	0.177618		ENSMUSG00000015605	1597.49	0.0825037	Srf	SRF	0.234609	0.999794
ENSMUSG00000003617	286.784	-0.420362	Cp	CP	0.0372351	0.389042		ENSMUSG00000054611	2754.51	0.125051	Kdm2a	KDM2A	0.0330845	0.371972		ENSMUSG00000017412	6614.61	0.306137	Cacnb4	CACNB4	0.0172283	0.178187		ENSMUSG00000015647	307.566	0.254286	Lama5	LAMA5	0.304394	0.999794
ENSMUSG00000004098	36.7758	-0.52726	Col5a3	COL5A3	0.0370518	0.389042		ENSMUSG00000067212	563.249	-0.392613	H2-T23	#N/A	0.0330006	0.371972		ENSMUSG00000031197	1620.01	-0.181454	Vbp1	VBP1	0.017228	0.178187		ENSMUSG00000015652	7.40868	-0.543535	Steap1	STEAP1	0.492243	0.999794
ENSMUSG00000013419	3300.12	0.155043	Zfp651	ZBTB47	0.0370969	0.389042		ENSMUSG00000030872	1124.3	0.135794	Gga2	GGA2	0.0333706	0.373813		ENSMUSG00000051159	56.2132	0.452187	Cited1	CITED1	0.0172205	0.178187		ENSMUSG00000015653	370.401	0.0303995	Steap2	STEAP2	0.71591	0.999794
ENSMUSG00000014232	600.468	-0.11734	Cluap1	CLUAP1	0.0372442	0.389042		ENSMUSG00000039585	3234.25	0.125313	Myo9a	MYO9A	0.0335372	0.375228		ENSMUSG00000068962	107.841	0.276681	Zfp114	ZNF233	0.0172163	0.178187		ENSMUSG00000015656	63400.1	0.0690891	Hspa8	HSPA8	0.324509	0.999794
ENSMUSG00000015396	324.841	0.219941	Cd83	CD83	0.0372325	0.389042		ENSMUSG00000073888	2359.74	-0.357298	Ccl27a	CCL27	0.0335453	0.375228		ENSMUSG00000000934	477.111	-0.219011	Top1mt	TOP1MT	0.0173003	0.178574		ENSMUSG00000015659	468.199	-0.051029	Serac1	SERAC1	0.6345	0.999794
ENSMUSG00000017639	9991.89	0.179094	Rab11fip4	RAB11FIP4	0.036954	0.389042		ENSMUSG00000023067	678.911	-0.367186	Cdkn1a	CDKN1A	0.0336389	0.375626		ENSMUSG00000001289	2536.43	-0.216967	Pfdn5	PFDN5	0.0173406	0.178574		ENSMUSG00000015668	697.546	-0.0140635	Pdzd11	PDZD11	0.814667	0.999794
ENSMUSG00000021193	849.39	-0.150428	Pitrm1	PITRM1	0.0372264	0.389042		ENSMUSG00000024640	3286.74	-0.176301	Psat1	PSAT1	0.033678	0.375626		ENSMUSG00000023923	1203.86	0.176861	Tbc1d5	TBC1D5	0.017332	0.178574		ENSMUSG00000015671	2142.95	-0.0476216	Psma2	PSMA2	0.514522	0.999794
ENSMUSG00000030093	550.749	-0.205571	Wnt7a	WNT7A	0.0370607	0.389042		ENSMUSG00000069072	4927.32	0.312227	Slc7a14	SLC7A14	0.0336756	0.375626		ENSMUSG00000027303	7195.04	-0.198641	Ptpra	PTPRA	0.0173377	0.178574		ENSMUSG00000015672	367.671	-0.00919981	Mrpl32	MRPL32	0.917267	0.999794
ENSMUSG00000034023	103.251	0.315352	Fancd2	FANCD2	0.0371782	0.389042		ENSMUSG00000078722	203.809	-0.349422	Gm12394	FAM205A	0.0336576	0.375626		ENSMUSG00000029624	824.783	0.195221	Ptcd1	ATP5MF-PTCD1	0.0173387	0.178574		ENSMUSG00000015697	931.523	-0.019131	Setdb1	SETDB1	0.736434	0.999794
ENSMUSG00000045284	1920.74	-0.210058	Dcaf12l1	DCAF12L2	0.0369795	0.389042		ENSMUSG00000005124	87.4019	-0.484357	Ccn4	CCN4	0.0338436	0.375989		ENSMUSG00000039384	208.338	0.22532	Dusp10	DUSP10	0.0173141	0.178574		ENSMUSG00000015702	8.93988	0.216144	Anxa9	ANXA9	0.593362	0.999794
ENSMUSG00000047496	372.328	0.372002	Rnf152	RNF152	0.0371341	0.389042		ENSMUSG00000027955	192.145	-0.557829	Fam198b	#N/A	0.0337693	0.375989		ENSMUSG00000039059	3101.29	0.349401	Hrh3	HRH3	0.0174097	0.178643		ENSMUSG00000015709	10643	0.0203675	Arnt2	ARNT2	0.689546	0.999794
ENSMUSG00000068854	229.204	-0.261912	Hist2h2be	#N/A	0.0370378	0.389042		ENSMUSG00000033327	155.004	0.582925	Tnxb	TNXB	0.0338367	0.375989		ENSMUSG00000050192	1758.61	0.172517	Eif5a2	EIF5A2	0.0173832	0.178643		ENSMUSG00000015711	878.46	0.00417064	Prune1	PRUNE1	0.934495	0.999794
ENSMUSG00000019102	44.2701	0.512248	Aldh3a1	ALDH3A1	0.0373567	0.38923		ENSMUSG00000035765	1745.44	0.0863975	Dym	DYM	0.0338041	0.375989		ENSMUSG00000054477	1354.88	-0.385993	Kcnn2	KCNN2	0.0173954	0.178643		ENSMUSG00000015714	1151.55	-0.153045	Cers2	CERS2	0.16027	0.999794
ENSMUSG00000027699	19.7176	0.671469	Ect2	ECT2	0.037344	0.38923		ENSMUSG00000036658	33.2393	-0.606875	Olfr11	OR2B6	0.0339638	0.375989		ENSMUSG00000058740	2135.11	0.473852	Kcnt1	KCNT1	0.0173799	0.178643		ENSMUSG00000015733	5975.71	0.0141004	Capza2	CAPZA2	0.771238	0.999794
ENSMUSG00000051403	5174.64	0.173952	Ppp1r37	PPP1R37	0.0372922	0.38923		ENSMUSG00000038871	2039.65	-0.0844281	Bpgm	BPGM	0.0339609	0.375989		ENSMUSG00000064023	130.798	-0.921645	Klk8	KLK8	0.0173994	0.178643		ENSMUSG00000015745	1076.38	0.0767524	Plekho1	PLEKHO1	0.507492	0.999794
ENSMUSG00000054667	38.7054	-1.29078	Irs4	IRS4	0.0373693	0.38923		ENSMUSG00000038970	8054.41	-0.21677	Lmtk2	LMTK2	0.0339028	0.375989		ENSMUSG00000054855	575.208	0.492533	Rnd1	RND1	0.0174688	0.179121		ENSMUSG00000015747	1091.19	-0.114295	Vps45	VPS45	0.248401	0.999794
ENSMUSG00000040782	1796.12	0.123158	Cop1	COP1	0.0374613	0.389908		ENSMUSG00000040570	1531.06	0.101734	Rundc3b	RUNDC3B	0.0339489	0.375989		ENSMUSG00000027663	3040.17	0.263026	Zmat3	ZMAT3	0.0174879	0.179167		ENSMUSG00000015748	475.78	0.0819577	Prpf3	PRPF3	0.312465	0.999794
ENSMUSG00000005973	708.225	-0.208917	Rcn1	RCN1	0.0377081	0.39118		ENSMUSG00000056073	1653.05	0.168727	Grik2	GRIK2	0.0338523	0.375989		ENSMUSG00000032034	26.9651	0.780123	Kcnj5	KCNJ5	0.017536	0.179167		ENSMUSG00000015749	3689.67	0.0243126	Anp32e	ANP32E	0.619779	0.999794
ENSMUSG00000019054	2915.17	0.113587	Fis1	FIS1	0.0377459	0.39118		ENSMUSG00000071862	2525.04	0.18236	Lrrtm2	LRRTM2	0.0339777	0.375989		ENSMUSG00000039929	319.469	0.228691	Urb1	URB1	0.0175005	0.179167		ENSMUSG00000015750	1464.11	-0.0833953	Aph1a	APH1A	0.242754	0.999794
ENSMUSG00000026510	893.494	-0.161801	Trp53bp2	TP53BP2	0.0377316	0.39118		ENSMUSG00000073705	77.5476	-0.369763	Cenps	CENPS-CORT	0.0339387	0.375989		ENSMUSG00000047797	564.811	0.640616	Gjb1	GJB1	0.0175297	0.179167		ENSMUSG00000015755	1725.63	0.0204868	Tab2	TAB2	0.728566	0.999794
ENSMUSG00000026697	765.779	-0.337578	Myoc	MYOC	0.037782	0.39118		ENSMUSG00000019986	5697.98	0.376082	Ahi1	#N/A	0.0340393	0.376276		ENSMUSG00000053477	15392.9	-0.420199	Tcf4	TCF4	0.0175126	0.179167		ENSMUSG00000015757	1161.92	0.00642717	Ppil4	PPIL4	0.886494	0.999794
ENSMUSG00000026883	4315.76	0.200105	Dab2ip	DAB2IP	0.037665	0.39118		ENSMUSG00000079492	134.812	-0.30182	Gm11127	HLA-A	0.0340523	0.376276		ENSMUSG00000076437	390.446	-0.269549	Selenoh	SELENOH	0.0175568	0.179253		ENSMUSG00000015759	1688.91	-0.0721674	Cnih1	CNIH1	0.31679	0.999794
ENSMUSG00000038371	1395.66	-0.126911	Sbf2	SBF2	0.0377988	0.39118		ENSMUSG00000017390	29317.7	-0.150812	Aldoc	ALDOC	0.0342435	0.376776		ENSMUSG00000008333	742.749	-0.220881	Snrpb2	SNRPB2	0.0175767	0.17931		ENSMUSG00000015766	964.488	-0.0371604	Eps8	EPS8	0.758885	0.999794
ENSMUSG00000040675	416.043	0.224189	Mthfd1l	MTHFD1L	0.0376764	0.39118		ENSMUSG00000024330	502.225	-0.264501	Col11a2	COL11A2	0.0341951	0.376776		ENSMUSG00000043631	161.041	-0.464673	Ecm2	ECM2	0.0175875	0.17931		ENSMUSG00000015776	929.615	-0.0656138	Med22	MED22	0.331454	0.999794
ENSMUSG00000058672	22728.7	-0.131516	Tubb2a	TUBB2A	0.0376271	0.39118		ENSMUSG00000024713	620.442	0.191124	Pcsk5	PCSK5	0.0342426	0.376776		ENSMUSG00000020919	912.855	0.317657	Stat5b	STAT5B	0.0176815	0.179673		ENSMUSG00000015790	1237.62	-0.0689232	Surf1	SURF1	0.351528	0.999794
ENSMUSG00000026344	3614.39	-0.469181	Lypd1	LYPD1	0.0378568	0.391223		ENSMUSG00000030982	1725.87	0.0908942	Vps35l	VPS35L	0.0342325	0.376776		ENSMUSG00000024826	1367.94	0.150024	Dpf2	DPF2	0.0177436	0.179673		ENSMUSG00000015804	1502.27	-0.0521473	Med28	MED28	0.501329	0.999794
ENSMUSG00000061080	10552.4	-0.170402	Lsamp	LSAMP	0.0378478	0.391223		ENSMUSG00000046449	1566.89	0.276875	Nexmif	NEXMIF	0.0341826	0.376776		ENSMUSG00000024975	2899.93	-0.169937	Pdcd4	PDCD4	0.0177327	0.179673		ENSMUSG00000015806	4698.7	-0.167518	Qdpr	QDPR	0.153925	0.999794
ENSMUSG00000031513	2461.85	0.143694	Leprotl1	LEPROTL1	0.0379386	0.391234		ENSMUSG00000063661	78.9849	0.718295	Krt73	KRT73	0.0342417	0.376776		ENSMUSG00000026409	695.85	0.158763	Pfkfb2	PFKFB2	0.017755	0.179673		ENSMUSG00000015829	5513.84	0.125862	Tnr	TNR	0.279213	0.999794
ENSMUSG00000061013	284.957	0.329278	Mkx	MKX	0.0379074	0.391234		ENSMUSG00000029053	10471.2	-0.136874	Prkcz	PRKCZ	0.0343285	0.376908		ENSMUSG00000029413	1028.66	-0.236458	Naaa	NAAA	0.0177373	0.179673		ENSMUSG00000015837	15193	-0.0117823	Sqstm1	SQSTM1	0.738234	0.999794
ENSMUSG00000118219	103.487	0.691428	AC124108.1	#N/A	0.0379352	0.391234		ENSMUSG00000038463	230.649	0.726479	Olfml2b	OLFML2B	0.0343126	0.376908		ENSMUSG00000031902	338.819	0.239161	Nfatc3	NFATC3	0.0176652	0.179673		ENSMUSG00000015839	303.969	-0.0251728	Nfe2l2	NFE2L2	0.770363	0.999794
ENSMUSG00000038990	800.72	0.17005	Cables2	CABLES2	0.0380367	0.391967		ENSMUSG00000043557	1635.19	0.377017	Mdga1	MDGA1	0.0343036	0.376908		ENSMUSG00000034480	752.857	0.294952	Diaph2	DIAPH2	0.0177613	0.179673		ENSMUSG00000015843	421.075	0.506357	Rxrg	RXRG	0.11438	0.999794
ENSMUSG00000001089	2763.96	0.191346	Luzp1	LUZP1	0.0384028	0.3924		ENSMUSG00000007739	3264.22	0.126015	Cct4	CCT4	0.0343817	0.377022		ENSMUSG00000034987	264.353	0.468702	Hrh2	HRH2	0.0176548	0.179673		ENSMUSG00000015846	1143.02	0.00505676	Rxra	RXRA	0.95125	0.999794
ENSMUSG00000001270	42541.3	0.160076	Ckb	CKB	0.0382116	0.3924		ENSMUSG00000020412	624.246	0.152993	Ascc2	ASCC2	0.0343877	0.377022		ENSMUSG00000044533	10903.5	-0.210738	Rps2	RPS2	0.0177513	0.179673		ENSMUSG00000015850	210.911	-0.135093	Adamtsl4	ADAMTSL4	0.533573	0.999794
ENSMUSG00000005043	267.996	-0.181209	Sgsh	SGSH	0.0383108	0.3924		ENSMUSG00000078676	2304.73	0.0972251	Casc3	CASC3	0.0345395	0.378419		ENSMUSG00000045980	640.909	0.418896	Tmem104	TMEM104	0.017738	0.179673		ENSMUSG00000015852	672.596	-0.0545395	Fcrls	FCRL4	0.596721	0.999794
ENSMUSG00000021532	269.747	0.161469	Fastkd3	FASTKD3	0.0382468	0.3924		ENSMUSG00000020810	2697.87	0.187766	Cygb	CYGB	0.0346251	0.378608		ENSMUSG00000063077	24662	0.174166	Kif1b	KIF1B	0.0177104	0.179673		ENSMUSG00000015869	901.139	-0.00155798	Prpsap1	PRPSAP1	0.975886	0.999794
ENSMUSG00000026027	832.627	0.137888	Stradb	STRADB	0.0383693	0.3924		ENSMUSG00000024975	3453.26	0.110873	Pdcd4	PDCD4	0.0346301	0.378608		ENSMUSG00000073680	2724.06	0.581004	Tmem88b	TMEM88B	0.0177771	0.179706		ENSMUSG00000015879	222.454	0.0934683	Fam184b	FAM184B	0.292852	0.999794
ENSMUSG00000026430	704.764	0.18148	Rassf5	RASSF5	0.0383523	0.3924		ENSMUSG00000027206	2730.95	0.156809	Cops2	COPS2	0.0345959	0.378608		ENSMUSG00000018845	50.1644	0.809872	Unc45b	UNC45B	0.0178513	0.180074		ENSMUSG00000015880	10.4687	0.177975	Ncapg	NCAPG	0.686415	0.999794
ENSMUSG00000034472	2285.93	0.251888	Rasd2	RASD2	0.0381543	0.3924		ENSMUSG00000041801	995.195	-0.277585	Phlda3	PHLDA3	0.0346894	0.378721		ENSMUSG00000019943	25581.4	0.315511	Atp2b1	ATP2B1	0.0178698	0.180074		ENSMUSG00000015882	607.652	-0.00276656	Lcorl	LCORL	0.970723	0.999794
ENSMUSG00000037679	3695.96	0.299966	Inf2	INF2	0.0383776	0.3924		ENSMUSG00000043020	14.2896	1.2421	Wdr63	#N/A	0.0346731	0.378721		ENSMUSG00000025780	920.852	0.284469	Itih5	ITIH5	0.0178891	0.180074		ENSMUSG00000015889	863.719	0.0292782	Lta4h	LTA4H	0.570862	0.999794
ENSMUSG00000040966	16.1527	-0.718675	Slc22a2	SLC22A2	0.0383256	0.3924		ENSMUSG00000022148	104.603	-0.44262	Fyb	FYB1	0.0348289	0.378908		ENSMUSG00000031997	354.776	-0.491167	Trpc6	TRPC6	0.0178744	0.180074		ENSMUSG00000015890	13.8917	0.0373882	Amdhd1	AMDHD1	0.910941	0.999794
ENSMUSG00000044949	391.152	0.210117	Ubtd2	UBTD2	0.0381841	0.3924		ENSMUSG00000024446	348.719	-0.19733	Rpp21	RPP21	0.0348275	0.378908		ENSMUSG00000032423	2516.95	0.152156	Syncrip	#N/A	0.0178456	0.180074		ENSMUSG00000015932	4408.15	-0.0350975	Dstn	DSTN	0.553334	0.999794
ENSMUSG00000048612	140.806	-0.509292	Myof	MYOF	0.0381369	0.3924		ENSMUSG00000029524	243.353	-0.297065	Sirt4	SIRT4	0.0347827	0.378908		ENSMUSG00000071042	396.824	0.348314	Rasgrp3	RASGRP3	0.0178879	0.180074		ENSMUSG00000015937	2653.44	-0.0373897	H2afy	#N/A	0.585978	0.999794
ENSMUSG00000048911	1159.06	0.179939	Rnf24	RNF24	0.0383899	0.3924		ENSMUSG00000032128	245.217	-0.963137	Robo3	ROBO3	0.034736	0.378908		ENSMUSG00000025130	3381.21	0.155127	P4hb	P4HB	0.0179145	0.180077		ENSMUSG00000015942	554.613	-0.0125923	Gtf2ird2	GTF2IRD2B	0.809115	0.999794
ENSMUSG00000026107	377.927	-0.278381	Nabp1	NABP1	0.0384372	0.392475		ENSMUSG00000049577	1762.08	-0.405925	Zfpm1	ZFPM1	0.0347603	0.378908		ENSMUSG00000070639	3400.16	0.28872	Lrrc8b	LRRC8B	0.017911	0.180077		ENSMUSG00000015943	242.438	-0.0382626	Bola1	BOLA1	0.686127	0.999794
ENSMUSG00000025933	729.711	0.150272	Tmem14a	TMEM14A	0.0385093	0.392935		ENSMUSG00000002103	2862.25	0.0929971	Acp2	ACP2	0.0349767	0.379183		ENSMUSG00000090272	46.2187	-0.843264	Mndal	MNDA	0.0179386	0.180192		ENSMUSG00000015944	5857.65	-0.0187882	Castor2	CASTOR2	0.810004	0.999794
ENSMUSG00000033152	5157.99	0.11491	Podxl2	PODXL2	0.0386591	0.393422		ENSMUSG00000016757	639.004	0.142716	Ttll12	TTLL12	0.0349453	0.379183		ENSMUSG00000021993	1062.61	-0.141981	Mipep	MIPEP	0.018047	0.180773		ENSMUSG00000015947	76.5145	-0.0504702	Fcgr1	FCGR1B	0.68251	0.999794
ENSMUSG00000036180	1032.69	0.141142	Gatad2a	GATAD2A	0.0386136	0.393422		ENSMUSG00000029182	9.11691	0.951683	1700001C02Rik	#N/A	0.0349551	0.379183		ENSMUSG00000022211	1020.09	-0.362942	Carmil3	CARMIL3	0.0180202	0.180773		ENSMUSG00000015950	153.368	-0.0314684	Ncf1	NCF1	0.740419	0.999794
ENSMUSG00000052551	593.217	-0.249162	Adarb2	ADARB2	0.0386653	0.393422		ENSMUSG00000050423	282.94	-0.329614	Ppp1r3g	PPP1R3G	0.0349251	0.379183		ENSMUSG00000026377	651.076	-0.168752	Nifk	NIFK	0.0180456	0.180773		ENSMUSG00000015957	8.93279	-0.292157	Wnt11	WNT11	0.512676	0.999794
ENSMUSG00000070473	25.5315	-0.725729	Cldn3	CLDN3	0.0386428	0.393422		ENSMUSG00000089837	107.939	0.42304	Npcd	CBX6	0.034919	0.379183		ENSMUSG00000027677	1597.34	-0.170499	Ttc14	TTC14	0.0180355	0.180773		ENSMUSG00000015961	2317.41	0.0252107	Adss	ADSS2	0.595118	0.999794
ENSMUSG00000040430	2383.54	0.166087	Pitpnc1	PITPNC1	0.0387381	0.393887		ENSMUSG00000044667	12228.8	0.16256	Plppr4	PLPPR4	0.0350482	0.379428		ENSMUSG00000051502	212.889	0.408826	Ufsp1	UFSP1	0.018061	0.180787		ENSMUSG00000015966	26.518	0.0480535	Il17rb	IL17RB	0.84104	0.999794
ENSMUSG00000043633	172.384	0.281422	Fam221b	FAM221B	0.0387912	0.394152		ENSMUSG00000052160	213.86	-0.224918	Pld4	PLD4	0.0350254	0.379428		ENSMUSG00000027523	52972.4	-0.141841	Gnas	GNAS	0.0181428	0.181478		ENSMUSG00000015968	1210.28	-0.060971	Cacna1d	CACNA1D	0.409685	0.999794
ENSMUSG00000071862	2139.56	0.160904	Lrrtm2	LRRTM2	0.0389196	0.395179		ENSMUSG00000044807	1476.65	0.152417	Zfp354c	ZNF354C	0.0351078	0.379807		ENSMUSG00000026879	2603.16	0.404472	Gsn	GSN	0.0182143	0.182067		ENSMUSG00000015970	106.615	-0.167981	Chdh	CHDH	0.262585	0.999794
[truncated: 14,084 more rows]

## Sheet: Supplementary Table 2
Supplementary Table 2: Full Gene Ontology (GO) results - DEGs @ FDR < 0.05
b = Biological Process, c = Cellular Compartment, m = Molecular Function
[truncated: 402 more rows]

## Sheet: Supplementary Table 3
Supplementary Table 3: Significantly enriched cell types found in DEGs at both FDR < 0.05.
[truncated: 14 more rows]

[truncated: 1 more sheets: Supplementary Table 4]
